# Supplementary material for: Application of next-generation sequencing for detecting Mycoplasma contamination in veterinary vaccines
Source: Front Vet Sci. 2025 Oct 10;12:1657098. doi: 10.3389/fvets.2025.1657098 (PMC12549248; doi:10.3389/fvets.2025.1657098)
Supplement: Supplementary file 1 [file Data_Sheet_1.FASTA]

>AF522457.1.1244 Bacteria;Bacillota;Bacilli;Acholeplasmatales;Acholeplasmataceae;Candidatus Phytoplasma;Phytoplasma sp. PY1
UACGACUGCUAAGACUGGAUAGGAGACAAGAAGGCAUCUUCUUGUUUUUAAAAGACCUAGCAAUAGGUAUGCUUAGGGAG
GAGCUUGCGUCACAUUGGUUAGUUGGUGGGGUAAAGGCCUACCAAGACUAUGAUGUGUAGCCGAGCUGAGAGGUUGAACG
GCCACAUUGGGACUGAGACACGGCCCAAACUCCUACGGGAGGCAGCAGUAGGGAAUUUUCGGCAAUGGAGGAAACUCUGA
CCGAGCAACGCCGCGUGAACGAUGAAGUAUUUCGGUACGUAAAGUUCUUUUAUUAGGGAAGAAUAAAUGAUGGAAAAAUC
AUUCUGACGGUACCUAAUGAAUAAGCCCCGGCUAACUAUGUGCCAGCAGCCGCGGUAAUACAUAGGGGGCAAGCGUUAUC
CGGAAUUAUUGGGCAUAAAGGGUGCGUAGGCGGUUAAAUAAGUUUAUGGUCUAAGUGCAAUGCUCAACAUUGUGAUGCUA
UAAAAACUGUUUAGCUAGAGUAAGAUAGAGGCAAGUGGAAUUCCAUGUGUAGUGGUAAAAUGCGUAAAUAUAUGGAGGAA
CACCAGUAGCGAAGGCGGCUUGCUGGGUCUUUACUGACGCUGAGGCACGAAAGCGUGGGGAGCAAACAGGAUUAGAUACC
CUGGUAGUCCACGCCGUAAACGAUGAGUACUAAAUGUUGGGUAAAACCAGUGUUGAAGUUAACACAUUAAGUACUCCGCC
UGAGUAGUACGUACGCAAGUAUGAAACACAAAGGAAUUGACGGGAGUCCGCACAAGCGGUGGAUCAUGUUGUUUAAUUCG
AAGGUACCCGAAAAACCUCAUCAGGUCUUGACAUGCUUCUGCAAAGCUGUAGAAACACAGUGGAGGUUAUCAGUUGCACA
GGUGGUGCAUGGUUGUCGUCAGCUCGUGUCGUGAGAUGUUGGGUUAAGUCCCGCAACGAGCGCAACCCUUAUUGUUAGUU
ACCAGCACGUAAUGGUGGGGACUUUAGCAAGACUGCCAGUGAUAAAUUGGAGGAAGGUGGGGACGACGUCAAAUCAUCAU
GCCCCUUACGACCUGGGCUUCAAACGUGAUACAAUGGCUGUUACAAAGGGUAGCUGAAGCGCAAGUUUUUGGCGAAUCUC
AAAAAAACAGUCUCAGUUCGGAUUGAAGUCUGCAACUCGACUUCAUGAAGUUGGAAUCGCUAGUAAUCGCGAAUCAGCAU
GUCGCGGUGAAUACGUUCGCGGGGUUUGUACACACCGCCCGUCA
>HG764364.1.1256 Bacteria;Bacillota;Bacilli;Acholeplasmatales;Acholeplasmataceae;Candidatus Phytoplasma;Leafhopper (Deltocephalinae) aster yellows phytoplasma
UGAAACGACUGCUAAGACUGGAUAGGAGACAAGAAGGCAUCUUCUUGUUUUUAAAAGACCUAGCAAUAGGUAUGCUUAGG
GAGGAGCUUGCGUCACAUUAGUUAGUUGGUGGGGUAAAGGCCUACCAAGACUAUGAUGUGUAGCCGGGCUGAGAGGUUGA
ACGGCCACAUUGGGACUGAGACACGGCCCAAACUCCUACGGGAGGCAGCAGUAGGGAAUUUUCGGCAAUGGAGGAAACUC
UGACCGAGCAACGCCGCGUGAACGAUGAAGUAUUUCGGUACGUAAAGUUCUUUUAUUAGGGAAGAAUAAAUGAUGGAAAA
AUCAUUCUGACGGUACCUAAUGAAUAAGCCCCGGCUAACUAUGUGCCAGCAGCCGCCGGUAAUACAUAGGGGGCAAGCGU
UAUCCGGAAUUAUUGGGCGUAAAGGGUGCGUAGGCGGUUAAAUAAGUUUAUGGUCUAGGUGCAAUGCUCAGCAUUGUGAU
GCUAUUAAAACUGUUUAGCUAGAGUAAGAUAGUGGCCAGUGGAAUUUCAUGUGUAGUGGUACGUGUGUAUAUAUAUGGAG
GAACACCACGUAGCGAAGGCGGCUUGCUGGGUCUUUACUGACGCUGAGGCACGAAAGCGUGGGGAGCAAACAGGAUUAGA
UACCCUGGCAGUCCACGCCGUACACGAUGAGUACUAAACGUUGGGUAAAACCAGUGUUGAAGUUCACACAUUAAGUACUC
CGCCUGAGUAGUACGUACGCAAGUAUGAAACUUAAAGGAAUUGACGGGACUCCGCACAAGCGGUGGAUCAUGUUGUUUAA
UUCGAAGGUACCCGAAAAACCUCACCAGGUCUUGACAUGCUUCUGCAAAGCUGUAGAAACACAGUGGAGGUUAUCAGUUG
CACAGGUGGUGCAUGGUUGUCGUCAGCUCGUGUCGUGAGAUGUUGGGUUAAGUCCCGCAACGAGCGCAACCCUUAUUGUU
AGUUACCAGCACGUAAUGGUGGGGACUUUAGCAAGACUGCCAGUGAUGAAUUGGAGGAAGGUGGGGACGACGUCAAAUCA
UCAUGCCCCUUAUGACCUGGGCUACAAACGUGAUACAAUGGCUGUUACAAAGGGUAGCUGAAGCGCAAGUUUUUGGCGAA
UCUCAAAAAAACAGUCUCAGUUCGGAUUGAAGUCUGCAACUCGACUUCAUGAAGUUGGAAUCGCUAGUAAUCGCGAAUCA
GCAUGUCGCGGUGAAUACGUUCUCGGGGUUUGUACACACCGCCCGUCAAAUCGAAC
>JN100091.1.1480 Bacteria;Bacillota;Bacilli;Mycoplasmatales;Mycoplasmataceae;Spiroplasma;Spiroplasma endosymbiont of Curculio elephas
AGAGUUUGAUCAUGGCUCAGGAUUAACGCUGGCGGCAUGCCUAAUACAUGCAAGUCGAACGAAAGUAGCAAUACUUUAGU
GGCGAACGGGUGAGUAACACGUAUCUAACCUACCAUUUAGUGGGGAAUAACUGUUGGAAACGGCAGCUAAUACCGCAUAU
GUUAUUUAUUUGCAAUAAUAAGUAAUAAAAGGAGCAUUUGCUUCGCUAAUUGAUGGGGAUGCGGCGCAUUAACUAGUUGG
UAAGGUAAUGGCUUACCAAGGUAAUGAUGCGUAGCCGAUCUGAGAGGAUGAACGGCCACAUUGGGACUGAGACACGGCCC
AAACUUCUACGGAAGGCAGCAGUAGGGAAUUUUUCACAAUGGGCGAAAGCCUGAUGGAGCAAUGCCGCGUGACUGAUGAA
GGUCUUCGGAUUGUAAAGGUCUGUUGUAAGGGAAGAAGUGCUAGCAAAGGAAAUGAUGUUAGUAUCGACCAUACCUUACC
AGAAAGCCACGGCUAACUAUGUGCCAGCAGCCGCGGUAAUACAUAGGUGGCAAGCGUUAUCCGGAUUUAUUGGGCGUAAA
GCGUGCGUAGACGGUUUUGCAAGUCUGAGGUUAAAUUUAGGGGCUCAACCCCUAACCGCCUUGGAAACUACAUUACUAGA
GUAUAGGAGAGGUUAGUGGAAUUUCAUGUGUAGCGGUGGAAUGCGUAGAUAUAUGAAGGAACACCAGUGGCGAAGGCGGC
UAACUGGCCUAUUACUGACGUUGUGGCACGAAAGCGUGGGGAGCAAAUAGGAUUAGAUACCCUAGUAGUCCACGCCGUAA
ACGAUGAGUACUAAGUGUUGCCAUGAGGCAGUGCUGUAGCUAACGCAUUAAGUACUCCGCCUGAGUAGUAUGCUCGCAAG
AGUGAAACUCAAAGGAAUUGACGGGGACCCGCACAAGCGGUGGAGCAUGUGGUUUAAUUCGAAGCAACGCGAAGAACCUU
ACCAGGUCUUGACAUACCUUGCAAAGCUAUCGAGAUAUAGUAGAGGUUAACAAGGAUACAGGUGGUGCAUGGUUGUCGUC
AGUUCGUGUCGUGAGAUGUUUGGUUAAGUUCAGCAACGAACGCAACCCUUGUCCUUAGUUGCCAGCAUUAAGUUGGGGAC
UCUAAGGAGACUGCUAGUGUAAGCUAGAGGAAGGUGGGGACGACGUCAAAUCAUCAUGCCCCUUAUGACCUGGGCUACAC
ACGUGCUACAAUGGCUGAUACAAAGAGUCGCUAAACUGCAAGGUCAAGCAAAUCUCAAAAAGUCAGUCUCAGUCCGGAUU
GAAGUCUGCAACUCGACUUCAUGAAGUCGGAAUCGCUAGUAAUCGCGAAUCAGCAAUGUCGCGGUGAAUACGUUCUCGGG
UCUUGUACACACCGCCCGUCAAACCACGAGAGUUGGCAAUGCCAGAAGUCGGUAUCCUAACCGUAAGGAGGGAGCUGCCA
AAGGCAGGGUUGAUGAUUGGGGUGAAGUCGUAACAAGGUA
>HG764367.1.1311 Bacteria;Bacillota;Bacilli;Acholeplasmatales;Acholeplasmataceae;Candidatus Phytoplasma;Leafhopper (Deltocephalinae) aster yellows phytoplasma
AUUCACUAGUGAUUGAAACGACUGCUAAGACUGGAUAGGAGACAAGAAGGCAUCUUCUUGUUUUUAAAAGACCUAGCAAU
AGGUAUGCUUAGGGAGGAGCUUGCGUCACAUUAGUUAGUUGGUGGGGUAAAGGCCUACCAAGACUAUGAUGUGUAGCCGG
GCUGAGAGGUUGAACGGCCACAUUGGGACUGAGACACGGCCCAAACUCCUACGGGAGGCAGCAGUAGGGAAUUUUCGGCA
AUGGAGGAAACUCUGACCGAGCAACGCCGCGUGAACGAUGAAGUAUUUCGGUACGUAAAGUUCUUUUAUUAGGGAAGAAU
AAAUGAUGGAAAAAUCAUUCUGACGGUACCUAAUGAAUAAGCCCCGGCUAACUAUGUGCCAGCAGCCGCGGUAAUACAUA
GGGGGCAAGCGUUAUCCGGAAUUAUUGGGCGUAAAGGGUGCGUAGGCGGUUAAAUAAGUUUAUGGUCUAAGUGCAAUGCU
CAACAUUGUGAUGCUAUAAAAACUGUUUAGCUAGAGUAAGAUAGAGGCAAGUGGAUUCAUGUGUAGUGGUAAGUGCGUAA
AUAUAUGGAGGAACACCAGUAGCGAAGGCGGCUUGCUGGGUCUUUACUGACGCUGAGGCACGAAAGCGUGGGGAGCGAAC
AGGAUUAGAUACCCUGGUAGUCCACGCCGUAAACGAUGAGUACUAAACGUUGGGUAAAACCAGUGUUGAAGUUAACACAU
UAAGUACUCCGCCUGAGUAGUACGUACGCAAGUAUGAAACUUAAAGGAAUUGACGGGACUCCGCACAAGCGGUGGAUCAU
GUUGUUUAAUUCGAAGGUACCCGAAAAACCUCACCAGGUCUUGACAUGCUUCUGCAAAGCUGUAGAAACACAGUGGAGGU
UAUCAGUUGCACAGGUGGUGCAUGGUUGUCGUCAGCUCGUGUCGUGAGAUGUUGGGUUAAGUCCCGCAACGAGCGCAACC
CUUAUUGUUAGUUACCAGCACGUAAUGGUGGGGACUUUAGCAAGACUGCCAGUGAUGAAUUGGAGGAAGGUGGGGACGAC
GUCAAAUCAUCAUGCCCCUUAUGACCUGGGCUACAAACGUGAUACAAUGGCUGUUACAAAGGGUAGCUGAAGCGCAAGUU
UUUGGCGAAUCUCAAAAAAACAGUCUCAGUUCGGAUUGAAGUCUGCAACUCGACUUCAUGAAGUUGGAAUCGCUAGUAAU
CGCGAAUCAGCAUGUCGCGGUGAAUACGUUCUCGGGGUUUGUACACACCGCCCGUCAAAUCGAAUUCCCGCGGCCGCCAU
GGCGGCCGGGAGCAUGCGACGUCGGGCCUCA
>AF538683.1.1519 Bacteria;Bacillota;Bacilli;Mycoplasmatales;Mycoplasmataceae;Mesomycoplasma;Mesomycoplasma molare
AGAGUUUGAUCCUGGCUCAGGAUGAACGCUGGCUGUGUGCCUAAUACAUGCAUGUUGAACGAAGCAGUGCUUGCACUGAC
UUAGUAGCGAAUGGGUGAGUAACACGUACCUAACCUACCUUUAAGAUUGGGAUAACUAUUGGAAACAGUAGCUAAUACCA
AAUACGGUUUAUUAUCGCAUGAUGAUAAAUUAAAAGAAGCCUUAAAGCUUCACUUAGAAAUGGGGGUGCGGAACAUUAGC
UAGUUGGUAGGGUAAAGGCCUACCAAGGCGAUGAUGUUUAGCCGGGCCGAGAGGCUGUACGGCCACACUGGGACUGAGAU
ACGGCCCAGACUCCUACGGGAGGCAGCAGUAGGGAAUUUUCCACAAUGAGCGAAAGCUUGAUGGAGCGACACAGCGUGCA
GGAUGAAGGCCUUCGGGUUGUAAACUGCUGUUGCAAGGGAAGAAAAAUUUAAGGAGGAAAUGCCUUAAAACUGACGGUAC
CUUGUUAGAAAGCGAUGGCAAACUAUGUGCCAGCAGCCGCGGUAAUACAUAGGUCGCGAGCGUUAUCCGGAAUUAUUGGG
CGUAAAGAGUUCGUAGGUUGUUUGUUAAGUCUGAAGUUAAAUACUGGAGCUCAACUCCAGCCCGCUUUGGAUACUGGCAA
ACUGGAAUUACAAAGAGGUUAGCGGAAUUCCUAGUGAAGCGGUGGAAUGCGUAGAUAUUAGGAAGAACACCAAUAGGCGA
AGGCAGCUAACUGGUUGUAUAUUGACACUGAGGAACGAAAGCGUGGGGAGCAAACAGGAUUAGAUACCCUGGUAGUCCAC
GCCGUAAACGUUGAUCAUUAGUUGGUAGAGAAUUUACCGAUGCAGCUAACGCAUUAAAUGAUCCGCCUGAGUAGUAUGCU
CGCAAGAGUGAAACUUAAAGGAAUUGACGGGGACCCGCACAAGCGGAGGAGCAUGUGGUUUAAUUUGAAGAUACGCGUAG
AACCUUACCCACUCUUGACAUCCCUUGCAAUGCUAUAGRGAUAUAGCGGAGGUUAACAAGGUGACAGAUGGUGCAUGGUU
GUCGUCAGCUCGUGUCGUGAGAUGUUUGGUUAAGUCCAGCAACGAGCGCAACCCUUGUCUUUAGUAACUAGAUUAAGUUG
AGGGACUCUAGAGAGACUGCCUGGGUAACCAGGAGGAAGGUGGGGACGACGUCAAAUCAUCAUGCCUCUUACGAGUGGGG
CAACACACGUGCUACAAUGGUUGGUACAAAGAGAAGCAAUAUGGUGACAUGGAGCAAACCUCAAAAAACCAAUCUCAGUU
CGGAUUGAAGUCUGCAACUCGACUUCAUGAAGUCGGAUUCGCUAGUAAUCGCAGAAUCAGUACGCUGCGGUGAAUACGUU
CUCGGGUCUUGUACACACCGCCCGUCACACCAUGGGAGUUGGUAAUGCCCGAAGCCGGUUAGUUAACUUCGGAGACGACU
GUCUAAGGCAGGACCGAUGACUGGGGUGAAGUCGUAACAAGGUAUCCCUACGAGAACGUGGGGAUGGAUCACCUCCUUU
>AF538682.1.1499 Bacteria;Bacillota;Bacilli;Mycoplasmatales;Mycoplasmataceae;Mycoplasmopsis;Mycoplasmopsis cynos
AGAGUUUGAUCCUGGCUCAGGAUGAACGCUGGCUGUGUGCCUAAUACAUGCAUGUCGAGCGGAGUUCUUUUAGGACUUAG
CGGCGAAUGGGUGAGUAACACGUACUUAACGUGCCUCUUAGAUUGGGACAACGAUGAGAAAUUAUCGCUAAUACCGGAUA
CUUAUAUAGUUUGCAUAAACUAUAUAUAAAAGGAGCUUUACAGCUUCACUAAGAGAUUGGGGUGCGGAACAUUAGCUAGU
UGGUAGGGUAAAGGCCUACCAAGGCGAUGAUGUUUAGCGGGGUUGAGAGACUGAACCGCCACACUGGGACUGAGAUACGG
CCCAGACUCCUACGGGAGGCAGCAGUAGGGAAUUUUCCACAAUGGGCGAAAGUCUGAUGGAGCGACACAGCGUGCAGGAU
GAAGGCCUUCGGGUUGUAAACUGCUGUUAUAAGGGAAGAAAAAACAAUAGAGGAAAUGCUAUUGUCUUGACGGUACCUUG
UCAGAAAGCAACGGCUAACUAUGUGCCAGCAGCCGCGGUAAUACAUAGGUUGCAAGCGUUAUCCGGAAUUAUUGGGCGUA
AAGCGUCUGUAGGUUGUAUGUUAAGUCUGGCGUGAAAACUUGGGGCUCAACCCCAAAUUGCGUUGGAUACUGGCAUACUA
GAAUUGUGUAGAGGUUAGCGGAAUUCCUAGUGAAGCGGUGAAAUGCGUAGAUAUUAGGAGAACAUCAACAUGGCGAAGGC
AGCUAACUGGGCACAUAUUGACACUGAGAGACGAAAGCGUGGGGAGCAAACAGGAUUAGAUACCCUGGUAGUCCACGCUG
UAAACGAUGAUGAUUAGCUGAUAGUAGAACUAUCGGCGCASUAACGCAUUAAAUCAUCCGCCUGAGUAGUAUGCUCGCAA
GAGUGAAACUUAAAGGAAUUGACGGGGAUCCGCACAAGCGGUGGAGCAUGUGGUUUAAUUUGAAGAUACGCGUAGAACCU
UACCCACUCUUGACAUCUUCUGCAAAGCUAUAGAGAUAUAGUGGAGGAUAACAGAAUGACAGAUGGUGCAUGGUUGUCGU
CAGCUCGUGUCGUGAGAUGUUCGGUUAAGUCCUGCAACGAGCGCAACCCUUGUCCUUAGUUAAAUUUUUAAGGAGACUGC
CCGAGUAAUUGGGAGGAAGGUGGGGACGACGUCAAAUCAUCAUGCCUCUUACGAGUGGGGCAACACACGUGCUACAAUGG
ACGGUACAAAGAGAAGCAAAAUGGUGACAUCAAGCAAAUCUCAAAAAACCGUUCUCAGUUCGGAUUGUAGUCUGCAACUC
GACUACAUGAAGUCGGAAUCGCUAGUAAUCGUAGAUCAGUACGCUACGGUGAAUACGUUCUCGGGUCUUGUACACACCGC
CCGUCACACCAUGGGAGCUGGUAAUGCCCGAAGUCGGUUUUGUUAACUACGGAGACAACUGCCUAAGGCAGGACCGGUGA
CUGGGGUGAAGUCGUAACAAGGUAUCCCUACGAGAACGUGGGGAUGGAUUACCUCCUUU
>AF538961.1.1505 Bacteria;Bacillota;Bacilli;Mycoplasmatales;Mycoplasmataceae;Mycoplasmopsis;Mycoplasmopsis opalescens
UAGAGUUUGAUCCUGGCUCAGGAUGAACGCUGGCUGUGUGCCUAAUACAUGCAUGUCGAGCGAAGGUAGCAAUACCUUAG
CGGCGAAUGGGUGAGUAACACGUACUCAACGUACCCUUCAGUUUGGGAUAGCGGGUGGAAACAUCCGAUAAUACCAAAUA
CUUAUUGUUUUCGCAUGAAAAUAAUAGAAAAGGAGCGAUUGCUUCGCUGGAGGAUCGGGGUGCGCAACAUUAGCUAGUUG
GUGAGGUAACGGCCCACCAAGGCGAUGAUGUUUAGCGGGGUUGAGAGACUGAACCGCCACACUGGGACUGAGAUACGGCC
CAGACUCCUACGGGAGGCAGCAGUAGGGAAUUUUCCACAAUGAGCGAAAGCUUGAUGGAGCGACACAGCGUGCAGGAUGA
AGGCCCUAUGGGUUGUAAACUGCUGUGGUAAGUGAAGAAAAAGUAGUGUAGGAAAUGACAUUACCUUGACGGUAGCUUAU
UAGAAAGCAACGGCUAACUAUGUGCCAGCAGCCGCGGUAAUACAUAGGUUGCAAGCGUUAUCCGGAAUUAUUGGGCGUAA
AGCGUCUGUAGGUUGUUUGUUAAGUCUGGCGUUAAAUUUUGGGGCUCAACCCCAAACCGCGUUGGAUACUGGCAAGCUAG
AGUUAUGUAGAGGUUAGCGGAAUUCCUUGUGAAGCGGUGAAAUGCGUAGAUAUAAGGAAGAACACCAAAAUGGCGAAGGC
AGCUAACUGGGCAUACACUGACACUGAGAGACGAAAGCGUGGGGAGCAAACAGGAUUAGAUACCCUGGUAGUCCACGCCC
UAAACGAUGAUCAUUAGCUGAUGGGGAACUCAUCGGCGCASUAACGCAUUAAAUGAUCCGCCUGAGUAGUACGUUCGCAA
GAAUAAAACUUAAAGGAAUUGACGGGGAUCCGCACAAGCGGUGGAGCAUGUGGUUUAAUUUGAAGAUACGCGUAGAACCU
UACCCACUCUUGACAUCUUCUGCAAAGCUAUGGAGACAUAGUGGAGGUUAACAGAAUGACAGAUGGUGCAUGGUUGUCGU
CAGCUCGUGUCGUGAGAUGUUCGGUUAAGUCCUGCAACGAGCGCAACCCUUGUCCUUAGUUACUAACAUUAAGUUGAGCA
CUCUAAGGAGACUGCCCGAGUAAUUGGGAGGAAGGUGGGGAUGACGUCAAAUCAUCAUGCCUCUUACGAGUGGGGCAACA
CACGUGCUACAAUGGCCGAUACAAAGAGAAGCAAGAUGGUGACAUGGAGCAAACCUCAAAAAGUCGGUCUCAGUUCGGAU
UGAAGUCUGCAACUCGACUUCAUGAAGUCGGAAUCGCUAGUAAUCGUAGAUCASUACGCUACGGUGAAUACGUUCUCGGG
UCUUGUACACACCGCCCGUCACACCAUGGGAGCUGGUAAUGCCCGAAGUCGGUUUAUAAACAAACUGCCUAAGGCAGGAC
UGGUGACUGGGGUUAAGUCGUAACAAGGUAUCCCUACGAGAACGUGGGGAUGGAUCACCUCCUUU
>AF538681.1.1529 Bacteria;Bacillota;Bacilli;Mycoplasmatales;Mycoplasmataceae;Mycoplasma;Mycoplasma collis
AGAGUUUGAUCCUGGCUCAGGAUGAACGCUGGCUGUGUGCCUAAUACAUGCAUGUUGAACGAAGUAAUGAAGCAAUUCAU
UGCUUAGUAGCGAAUGGGUGAGUAACACGUACCUAACCUACCUUUAAGAUUGGGAUAACUACUGGAAACAGUUGCUAAUA
CCGAAUAAUAAAUUUUUUCGCAUGAAAAAAUUUUAAAAGAAGCUUGAAUUAUAGGCUUCACUUAAAAAUGGGGGUGCGGA
ACAUUAGUUAGUUGGUAGGGUAAUGGCCUACCAAGACAAUGAUGUUUAGCCGGGCCGAGAGGCUGUCCGGCCACACUGGG
ACUGAGAUACGGCCCAGACUCCUACGGGAGGCAGCAGUAGGGAAUUUUCCGCAAUGAGCGAAAGCUUGACGGAGCGACAC
AGCGUGCAGGAUGAAGGCCUUCGGGUUGUAAACUGCUGUGGUAAGGAAAGAAAAAAUAGAGUAGGAAAUGACUCUUAAUU
GACGGUACCUUAUUAGAAAGCGAUGGCUAACUAUGUGCCAGCAGCCGCGGUAAUACAUAGGUCGCAAGCGUUAUCCGGAA
UUAUUGGGCGUAAAGAGUUUGUAGGUGGUUUGUUAAGUCUGAAGUUAAAUCCAAAAGCUCAACUUUUGCCCGCUUUAGAU
ACUAACAAACUGGAAUUGCAAAGAGGUUAGCGGAAUUCCUAGUGAAGCGGUGGAAUGCGUAGAUAUUAGGAAGAACACCA
AUAGGCGAAGGCAGCUAACUGGUUGUAUAUUGACACUAAAGAACGAAAGCGUGGGGAGCAAACAGGAUUAAGAUACCCUG
GUAGUCCACGCCGUAAACGAUGAUCAUUAGUUGGUAGAAAAAUUUACCGAUGCAGCUAACGCAUUAAAUGAUCCGCCUGA
AUAGUAUACUCGCAAGAGUGAAACUUAAAGGAAUUGACGGGGACCCGCACAAGCGGAGGAGCAUGUGGUUUAAUUUGAAG
AUACGCGUAGAACCUUACCCACUCUUGACAUCCCUUGCAAUAUUAUAGAGAUAUAAUGGAGGUUAACAAGGUGACAGAUG
GUGCAUGGUUGUCGUCAGCUCGUGUCGUGAAUGUUAGGUUAAGUCCUGCAACGAGCGCAACCCUUGUCUUUAGUUACUAA
CAUUAAGUUGAGAACUCUAGAGAGACUGCCAACGAAAGUUGGAGGAAGGUGGGGACGACGUCAAAUCAUCAUGCCUCUUA
CGAGUGGGGCAACACACGUGCUACAAUGGUUGGUACAAAGAGAAGCGAAAUAGUGAUAUCAAGCAAAUCUCAAAAAACCA
AUCUCAGUUCGGAUUGAAGUCUGCAACUCGACUUCAUGAAGUCGGAUUCGCUAGUAAUCGCAGAUCAGCUAUGCUGCGGU
GAAUACGUUCUCGGGUCUUGUACACACCGCCCGUCACACCAUGGGAGCUGGUAAUGCCCGAAGUCGGUUUUGUUAACUAC
GGAGACAACUGCCUAAGGCAGGACCGGUGACUGGGGUGAAGUCGUAACAAGGUAUCCCUACGAGAACGUGGGGAUGGAUU
ACCUCCUUU
>AF547212.1.1518 Bacteria;Bacillota;Bacilli;Mycoplasmatales;Mycoplasmataceae;Williamsoniiplasma;Entomoplasma lucivorax
UGUUUGAAUUCCUGGCUCAGGAYGAACGCUGGCGGCAUGCCUAAUACAUGCAAGUCGAACGGGGGUGCUUGCACCCUAGU
GGCGAACGGGUGAGUAACACGUAUCUAAUCUACCUUAAAGCGGGGGAUAGCCUUUGGAAACGAAGGGUAAUACCGCAUGU
GAACUUCAUUAUCGCAUGAGAAGAAGUUGAAAGUUCCGUUUGGAACACUUUAAGAUGAGGAUGCGGCGUAUUAGCUAGUA
GGCGGGGUAAUGGCCCACCUAGGCAAUGAUACGUAGCCGAACUGAGAGGUUGAUCGGCCACAUUGGGACUGAGAUACGGC
CCAGACUCCUACGGGAGGCAGCAGUAGGGAAUUUUUCACAAUGGACGAAAGUCUGAUGAAGCAAUGCCGCGUGAGUGAUG
ACGGUCUUCGGAUUGUAAAGCUCUGUUGUAAGGGAAGAACACUUAAAAGAGGAAAUGCUUUUAAGCUGACGGUACCUUAC
CAGAAAGCCACGGCUAACUAUGUGCCAGCAGCCGCGGUAAUACAUAGGUGGCAAGCGUUAUCCGGAAUUAUUGGGCGUAU
AGGGUGCGUAGGCGGUUUUGUAAGUUUGAGGUUAAAGCCCGGAGCUCAACUCCGGUUCGCCUUGAAAACUACAUCACUAG
AAUACAAGAGAGGUAAGCGGAAUUCCAUGUGUAGCGGUGAAAUGCGUAGAUAUAUGGAAGAACACCUGUGGCGAAAGCGG
CUUACUGGCUUGUUAUUGACGCUGAGGCACGAAAGCGUGGGGAGCAAAUAGGAUUAGAUACCCUAGUAGUCCACGCCGUA
AACGAUGAGUACUAAGUGUCGGGGAUUUCCUCGGUGCUGCAGCUAACGCAUUAAGUACUCCGCCUGAGUAGUAUGCUCGC
AAGAGUGAAACUCAAAGGAAUUGACGGGGACCCGCACAAGUGGUGGAGCAUGUGGUUUAAUUCGAAGCAACACGAAGAAC
CUUACCAGGGCUUGACAUCCAGUGCAAAGCUAUAGAGAUAUAGUGGAGGUUAACAUUGAGACAGGUGGUGCAUGGUUGUC
GUCAGUUCGUGCCGUGAGGUGUUGGGUUAAGUCCCGCAACGAACGCAACCCUUGUUGUUAGUUACUACCAUUAAGUUGAG
GACUCUAACAAGACUGCUAGUGUAAACUAGAGGAAGGUGGGGAUGACGUCAAAUCAUCAUGCCCCUUAUGUCCUGGGCUA
CACACGUGCUACAAUGGCCGAUACAAAGAGUCGCAAAUCCGCAAGGACUAGCUAAUCUCAAAAAGUCGGUCUCAGUUCGG
AUUGGAGUCUGCAACUCGACUCCAUGAAGCCGGAAUCACUAGUAAUCGCGAAUCAGCUAUGUCGCGGUGAAUACGUUCUC
GGGUCUUGUACACACCGCCCGUCAAACCACGAGAGUUGGUAAUACCAGAAGUAGGUAGCUUAACCGUAAGGAGAGCGCUU
CCCAAGGUAGGAUUAGCGAUUGGGGUUAAGUCGUAACAAGGUAUCCGUACGGGAACGUGCGGAUGGAUCACUCCUUUC
>JN191343.1.1782 Bacteria;Bacillota;Bacilli;Acholeplasmatales;Acholeplasmataceae;Candidatus Phytoplasma;'Solanum tuberosum' phytoplasma
GUUUGAUCCUGGCUCAGGAUUAACGCUGGCGGCGUGCCUAAUACAUGCAAGUCGAACGGAAGUUUAAGCAAUUAAACUUU
AGUGGCGAACGGGUGAGUAACGCGUAAGCAAUCUGCCCCUAAGACGAGGAUAACAGUUGGAAACGACUGCUAAGACUGGA
UAGGAGACAAGAGGGCAUCUUCUUGUUUUUAAAAGACCUAGCAAUAGGUAUGCUUAGGGAGGAGCUUGCGUCACAUUAGU
UAGUUGGUGGGGUAAAGGCCUACCAAGACUAUGAUGUGUAGCCGGGCUGAGAGGUUGAACGGCCACAUUGGGACUGAGAC
ACGGCCCAAACUCCUACGGGAGGCAGCAGUAGGGAAUUUUCGGCAAUGGAGGAAACUCUGACCGAGCAACGCCGCGUGAA
CGAUGAAGUAUUUCGGUACGUAAAGUUCUUUUAUUAGGGAAGAAUAAAUGAUGGAAAAAUCAUUCUGACGGUACCUAAUG
AAUAAGCCCCGGCUAACUAUGUGCCAGCAGCCGCGGUAAUACAUAGGGGGCAAGCGUUAUCCGGAAUUAUUGGGCGUAAA
GGGUGCGUAGGCGGUUAAAUAAGUUUAUGGUCUAAGUGCAAUGCUCAACAUUGUGAUGCUAUAAAAACUGUUUAGCUAGA
GUAAGAUAGAGGCAAGUGGAAUUCCAUGUGUAGUGGUAAAAUGCGUAAAUAUAUGGAGGAACACCAGUAGCGAAGGCGGC
UUGCUGGGUCUUUACUGACGCUGAGGCACGAAAGCGUGGGGAGCAAACAGGAUUAGAUACCCUGGUAGUCCACGCCGUAA
ACGAUGAGUACUAAACGUUGGGUAAAACCAGUGUUGAAGUUAACACAUUAAGUACUCCGCCUGAGUAGUACGUACGCAAG
UAUGAAACUUAAAGGAAUUGACGGGACUCCGCACAAGCGGUGGAUCAUGUUGUUUAAUUCGAAGGUACCCGAAAAACCUC
ACCAGGUCUUGACAUGCUUCUGCAAAGCUGUAGAAACACAGUGGAGGUUAUCAGUUGCACAGGUGGUGCAUGGUUGUCGU
CAGCUCGUGUCGUGAGAUGUUGGGUUAAGUCCCGCAACGAGCGCAACCCUUAUUGUUAGUUACCAGCACGUAAUGGUGGG
GACUUUAGCAAGACUGCCAGUGAUAAAUUGGAGGAAGGUGGGGACGACGUCAAAUCAUCAUGCCCCUUAUGACCUGGGCU
ACAAACGUGAUACAAUGGCUGUUACAAAGGGUAGCUGAAGCGCAAGUUUUUGGCGAAUCUCAAAAAAACAGUCUCAGUUC
GGAUUGAAGUCUGCAACUCGACUUCAUGAAGUUGGAAUCGCUAGUAAUCGCGAAUCAGCAUGUCGCGGUGAAUACGUUCU
CGGGGUUUGUACACACCGCCCGUCAAACCAGGAAAGGGGGGAGUACCCAAAUUUUUUGGGGGGGGCGCGCCCCCACGCGC
GAACCGUAUAAGGUAGGGUCGAUGAUUGGGGUUAAAUAAUAACAAGGUAUCCCUACCGGAAGGUGGGGAUGGAUCACCUC
CUUUCUAAGGAAACAAUUAUCAUCUUCAGUUUUGAGAGACUUAAGAAAGUUUUUCAUUGUAACUUGCUUGCAAAUUGUAU
UUGCAACAUUUUAAUCUUUUUAAGAUUAAGGGCCUAUACCUCAGUUGGUUAGAGCACACGCCUGAUAAGCGUGAGGUCGG
UGGUUAAAGUCCAUUUAGGCCCACCAUAACCACAAAUAGCCAAAAUCUUAAGGGAGCUCUGACAACACCUAAACGAAGGU
UGGGGAGUCGAUCGGACCGAGU
>MG835448.1.1347 Bacteria;Bacillota;Bacilli;Mycoplasmatales;Mycoplasmataceae;Spiroplasma;uncultured Spiroplasma sp.
AACACGUAUCUAACCUACCUUUUAGUGGGGGAUAACAGUUGGAAACGACUGCUAAUACCGCAUACGACACCAUUAUGGCA
UCAGAAGGUGUUAAAAGGCCCGUUUGGGUCGCUAGAAGAUGGGGAUGCGGCGUAUUAGCUAGUAGGUGGGGUAAUAGCCC
ACCUAGGCAACGAUACGUAGCCGAACUGAGAGGUUGAUCGGCCACAUUGGGACUGAGAUACGGCCCAGACUCCUACGGGA
GGCAGCAGUAGGGAAUUUUUCACAAUGGACGAAAGUCUGAUGAAGCAAUGCCGCGUGAGUGAUGACGGUCUUCGGAUUGU
AAAGCUCUGUUGUAAGGGAAGAAAUACUAGAAGAGGAAAUGCUUUUAGUUUGACGGUACCUUACCAGAAAGCCACGGCUA
ACUAUGUGCCAGCAGCCGCGGUAAUACAUAGGUGGCAAGCGUUAUCCGGAUUUAUUGGGCGUAUAGGGUGCGUAGGCGGU
UAGUUAAGUUUGAGGUCAAAGCCCGGGGCUCAACCCCGGUUCGCCUUGAAAACUGGCUGACUAGAAUACAGGAGAGGUAG
AUGGAAUUCCAUGUGUAGCGGUGAAAUGCGUAGAUAUAUGGAGGAACACCAGUGGCGUAGGCGGUCUACUGGCCUGUUAU
UGACGCUGAGGCACGAAAGCGUGGGGAGCAAAUAGGAUUAGAUACCCUAGUAGUCCACGCCGUAAACGUUGAGUACUAAG
UGUCGGCAUUAUGUCGGUGCUGCAGCUAACGCAUUAAGUACUCCGCCUGAGUAGUAUGCUCGCAAGAGUGAAACUCAAAG
GAAUUGACGGGGACCCGCACAAGUGGUGGAGCAUGUGGUUUAAUUCGAAGCAACGCGAAGAACCUUACCAGGGCUUGACA
UCCAGUGCAAAGCUACAGAGAUGUAGUGGAGGUUAACAUUGAGACAGGUGGUGCAUGGUUGUCGUCAGCUCGUGCCGUGA
GGUGUUGGGUUAAGUCCCGCAACGAGCGCAACCCUUAUCAUUAGUUACUAACAUUCAGUUGAGCACUCUAAUGAGACUGC
UAGUGUAAGCUAGAGGAAGGUGGGGAUGACGUCAAAUCAUCAUGCCCCUUAUGUCCUGGGCUACACACGUGCUACAAUGG
CUGGUACAAAGAGUUGCAAUCCCGCGAGGGGGAGCUAAUCUCAAAAAGCCAGUCUCAGUUCGGAUUGAAGUCUGCAACUC
GACUUCAUGAAGCCGGAAUCACUAGUAAUCGCGAAUCAGCAAUGUCGCGGUGAAUACGUUCUCGGGUCUUGUACACACCG
CCCGUCACACCAUGAGAGUUGGUAAUACCAAAAGUAUGUAUCUUAACCGCAAGGAGGGAGCGUACCA
>JN377496.1.1415 Bacteria;Bacillota;Bacilli;Mycoplasmatales;Mycoplasmataceae;Spiroplasma;Spiroplasma sp. MF1006
AAUGGGCGGCUGCCUAUACAUGCAGUCGACGGGGUGCUUGCACCCAGUGGCGAACGGGUGAGUAACACGUAUCUAAUCUA
CCUUUUAGUGGGGGAUAACAGUUGGAAACGACUGCUAAUACCGCAUACGACACCAUUUGGCAUCAAAAGGUGUUAAAAGA
CCCGUUUGGGUCGCUAGAAGAUGAGGAUGCGGCGUAUUAGCUAGUAGGUAAGGUAAUGGCUUACCUAGGCAAUGAUACGU
AGCCGAACUGAGAGGUUGAUCGGCCACAUUGGGACUGAGAUACGGCCCAGACUCCUACGGGAGGCAGCAGUAGGGAAUUU
UUCACAAUGGGCGAAAGCCUGAUGAAGCAAUGCCGCGUGAGUGAUGACAGUCUUCGGAUUGUAAAGCUCUGUUGUAAGGG
AAGAACAGCUAGAAGAGGAAAUGCUUUUAGUUUGACGGUACCUUACCAGAAAGCCACGGCUAACUAUGUGCCAGCAGCCG
CGGUAAUACAUAGGUGGCAAGCGUUAUCCGGAUUUAUUGGGCGUAUAGGGUGCGUAGGCGGUUGAUUAAGUUUGAGGUUA
AAGCCCGGAGCUCAACUCCGGUUCGCCUUGAAAACUGAUUAACUAGAAUACAGGAGAGGUAGAUGGAAUUCCAUGUGUAG
CGGUGAAAUGCGUAGAUAUAUGGAGGAACACCAGUGGCGUAGGCGGUCUACUGGCCUGUAAUUGACGCUGAGGCACGAAA
GCGUGGGGAGCAAAUAGGAUUAGAUACCCUAGUAGUCCACGCCGUAAACGUUGAGUACUAAGUGUCGGCAAUUGUCGGUG
CUGCAGCUAACGCAUUAAGUACUCCGCCUGAGUAGUAUGCUCGCAAGAGUGAAACUCAAAGGAAUUGACGGGGACCCGCA
CAAGUGGUGGAGCAUGUGGUUUAAUUCGAAGCAACGCGAAGAACCUUACCAGGGCUUGACAUCCAGUGCAAAGCUACAGA
GAUGUAGUGGAGGCCAACAUUGAGACAGGUGGUGCAUGGUUGUCGUCAGCUCGUGCCGUGAGGUGUUGGGUUAAGUCCCG
CAACGAGCGCAACCCCUAUCAUUAGUUACUAACAUUCAGUUGAGGACUCUAAUGAGACUGCUAGUGUAAGCUAGAGGAAG
GUGGGGAUGACGUCAAAUCAUCAUGCCCCUUAUGUCCUGGGCUACACACGUGCUACAAUGGCUGGUACAAAGAGUCGCAA
UCCCGCGAGGGGGAGCUAAUCUCAAAAAGCCAGUCUCAGUUCGGAUUGAAGUCUGCAACUCGACUUCAUGAAGCCGGAAU
CACUAGUAAUCGCGAAUCAGCAAUGUCGCGGUGAAUACGUUCUCGGGUCUUGUACACACCGCCCGUCACACCAUGAGAGU
UGGUAAUGCCAGAAGCACGUAUCCUAACCGUAAGGAGGGAGCGUACCCAGGUGAG
>CP001621.640225.641748 Bacteria;Bacillota;Bacilli;Mycoplasmatales;Mycoplasmataceae;[Mycoplasma] group;unidentified plasmid
AAAAUGAGAGUUUGAUCCUGGCUCAGGAUAAACGCUGGCGGCAUGCCUAAUACAUGCAAGUCGAACGGAGGUGCUUGCAC
CUCAGUGGCGAACGGGUGAGUAACACGUAUCUAACCUACCUCAUAGCGGGGGAUAACUUUUGGAAACGAAAGAUAAUACC
GCAUGUAGAUCUUAUUAUCGCAUGAGAAAAGAUCAAAAGAACCGUUUGGUUCACUAUGAGAUGGGGAUGCGGCGUAUUAG
CUAGUAGGUGAGAUAAUAGCCCACCUAGGCGAUGAUACGUAGCCGAACUGAGAGGUUGAUCGGCCACAUUGGGACUGAGA
UACGGCCCAGACUCCUACGGGAGGCAGCAGUAGGGAAUUUUUCACAAUGGACGAAAGUCUGAUGAAGCAAUGCCGCGUGA
GUGAUGACGGCCUUCGGGUUGUAAAGCUCUGUUGUAAGGGAAGAAAAAAUAAAGUAGGAAAUGACUUUAUCUUGACAGUA
CCUUACCAGAAAGCCACGGCUAACUAUGUGCCAGCAGCCGCGGUAAUACAUAGGUGGCAAGCGUUAUCCGGAUUUAUUGG
GCGUAUAGGGUGCGUAGGCGGUUUUGCAAGUUUGAGGUUAAAGUCCGGAGCUCAACUCCGGUUCGCCUUGAAAACUGUAU
UACUAGAAUGCAAGAGAGGUAAGCGGAAUUCCAUGUGUAGCGGUGAAAUGCGUAGAUAUAUGGAAGAACACCUGUGGCGA
AAGCGGCUUACUGGCUUGUUAUUGACGCUGAGGCACGAAAGCGUGGGGAGCAAAUAGGAUUAGAUACCCUAGUAGUCCAC
GCCGUAAACGAUGAGUACUAAGUGUUGGGAUAACUCAGCGCUGCAGCUAACGCAUUAAGUACUCCGCCUGAGUAGUAUGC
UCGCAAGAGUGAAACUCAAAGGAAUUGACGGGGACCCGCACAAGUGGUGGAGCAUGUGGUUUAAUUCGAAGCAACACGAA
GAACCUUACCAGGGCUUGACAUCCAGUGCAAAGCUAUAGAGAUAUAGUAGAGGUUAACAUUGAGACAGGUGGUGCAUGGU
UGUCGUCAGUUCGUGCCGUGAGGUGUUGGGUUAAGUCCCGCAACGAACGCAACCCUUGUCGUUAGUUACUAACAUUAAGU
UGAGAACUCUAACGAGACUGCUAGUGUAAGCUAGAGGAAGGUGGGGAUGACGUCAAAUCAUCAUGCCCCUUAUGUCCUGG
GCUACACACGUGCUACAAUGGCUGGUACAAAGAGUUGCAAUCCUGUGAAGGGGAGCUAAUCUCAAAAAACCAGUCUCAGU
UCGGAUUGAAGUCUGCAACUCGACUUCAUGAAGCCGGAAUCACUAGUAAUCGCGAAUCAGCUAUGUCGCGGUGAAUACGU
UCUCGGGUCUUGUACACACCGCCCGUCACACCAUGAGAGUUGGUAAUACCAGAAGUAGGUAGCUUAACCGUUUGGAGAGC
GCUUCCCAAGGUAGGACUAGCGAUUGGGGUGAAGUCGUAACAAGGUAUCCGUACGGGAACGUGCGGAUGGAUCACCUCCU
UUCU
>AJ000494.1.1473 Bacteria;Bacillota;Bacilli;Mycoplasmatales;Mycoplasmataceae;Mycoplasmopsis;Mycoplasma sp.
UGGCUCAGGAUGAACGCUGGCUGUGUGCCUAAUACAUGCAUGUCGAGCGAAGUAGCAAUACUUAGCGGCGAAUGGGUGAG
UAACACGUGCUCAACGUGCCCUCAAGAUUGGGAUAGCAACUGGAAACAGUUGAUAAUACCAAAUACUUAUAUUUUUCGCA
UGAAGAAUAUAUAAAAGGAGCGUUUGCUCCGCUCGAGGAUCGGGGUGCGUAACAUUAGCUAGUUGGUGAGGUAACGGCCC
ACCAAGGCGAUGAUGUUUAGCGGGGUUGAGAGACUGAACCGCCACACUGGGACUGAGAUACGGCCCAGACUCCUACGGGA
GGCAGCAGUAGGGAAUAUUCCACAAUGAACGAAAGUUUGAUGGAGCGACACAGCGUGCAGGAUGAAGGUCCUAUGGAUUG
UAAACUGCUGUGGUAAGGGAAGAAAAAGUAGCUUAGGAAAUGAAGUUACAUUGACGGUACCUUAUUAGAAAGCAACGGCU
AACUAUGUGCCAGCAGCCGCGGUAAUACAUAGGUUGCAAGCGUUAUCCGGAAUUAUUGGGCGUAAAGCAUCUGUAGGUUG
UUUGUUAAGUCUGGCGUCAAAUUUUGGGGCUCAACCCCAAAUCGCGUUGGAUACUGGCAGACUAGAGUUAUGUAGAGGUU
AGCAGAAUUCCUUGUGAAGCGGUGAAAUGCGUAGAUAUAAGGAAGAAUAUCAAUAUGGCGAAGGCAGCUAACUGGACAUA
CACUGACACUGAGAGAUGAAAGCGUGGGGAGCAAACAGGAUUAGAUACCCUGGUAGUCCACGCCCUAAACGAUGAUCAUU
AGCUGAUGGAGAAUUCAUCGGCGCAGCUAACGCAUUAAAUGAUCCGCCUGAGUAGUACGUUCGCAAGAAUAAAACUUAAA
GGAAUUGACGGGGAUCCGCACAAGCGGUGGAGCAUGUGGUUUAAUUUGAUGCUACGCGUAGAACCUUACCCACUCUUGAC
AUCUUCUGCAAAGCUAUGGAGACAUAGUGGAGGUUAACAGAAUGACAGAUGGUGCAUGGUUGUCGUCAGCUCGUGUCGUG
AGAUGUUCGGUUAAGUCCUGCAACGAGCGCAACCCUUGUCCUUAGUUACUAACAUUUAGUUGAGCACUCUAAGGAGACUG
CCCGAGUAAUCGGGAGGAAGGUGGGGACGACGUUAAAUCAUCAUGCCUCUUACGAGUGGGGCUACACACGUGCUACAAUG
GACGGUACAAAGAGAAGCGAAGUGGUGACAUGGAGCAAAUCUCAAAAAACCGUUCUCAGUUCGGAUUGAAGUCUGCAACU
CGACUUCAUGAAGUCGGAAUCGCUAGUAAUCGUAGAUCAGCUACGCUACGGUGAAUACGUUCUCGGGUCUUGUACACACC
GCCCGUCAAACCAUGGGAGCUGGUAAUGCCCGAAGUCGGUUUAUAAACAAACUGCCUAAGGCAGGACUGGUGACUGGGGU
UAAGUCGUAACAAGGUAUCCCUACGAGAACGUG
>CP001621.85318.86841 Bacteria;Bacillota;Bacilli;Mycoplasmatales;Mycoplasmataceae;[Mycoplasma] group;unidentified plasmid
AAAAUGAGAGUUUGAUCCUGGCUCAGGAUAAACGCUGGCGGCAUGCCUAAUACAUGCAAGUCGAACGGAGGUGCUUGCAC
CUCAGUGGCGAACGGGUGAGUAACACGUAUCUAACCUACCUCAUAGCGGGGGAUAACUUUUGGAAACGAAAGAUAAUACC
GCAUGUAGAUCUUAUUAUCGCAUGAGAAAAGAUCAAAAGAACCGUUUGGUUCACUAUGAGAUGGGGAUGCGGCGUAUUAG
CUAGUAGGUGAGAUAAUAGCCCACCUAGGCGAUGAUACGUAGCCGAACUGAGAGGUUGAUCGGCCACAUUGGGACUGAGA
UACGGCCCAGACUCCUACGGGAGGCAGCAGUAGGGAAUUUUUCACAAUGGACGAAAGUCUGAUGAAGCAAUGCCGCGUGA
GUGAUGACGGCCUUCGGGUUGUAAAGCUCUGUUGUAAGGGAAGAAAAAAUAAAGUAGGAAAUGACUUUAUCUUGACAGUA
CCUUACCAGAAAGCCACGGCUAACUAUGUGCCAGCAGCCGCGGUAAUACAUAGGUGGCAAGCGUUAUCCGGAUUUAUUGG
GCGUAUAGGGUGCGUAGGCGGUUUUGCAAGUUUGAGGUUAAAGUCCGGAGCUCAACUCCGGUUCGCCUUGAAAACUGUAU
UACUAGAAUGCAAGAGAGGUAAGCGGAAUUCCGUGUGUAGCGGUGAAAUGCGUAGAUAUAUGGAAGAACACCUGUGGCGA
AAGCGGCUUACUGGCUUGUUAUUGACGCUGAGGCACGAAAGCGUGGGGAGCAAAUAGGAUUAGAUACCCUAGUAGUCCAC
GCCGUAAACGAUGAGUACUAAGUGUUGGGGUAACUCAGCGCUGCAGCUAACGCAUUAAGUACUCCGCCUGAGUAGUAUGC
UCGCAAGAGUGAAACUCAAAGGAAUUGACGGGGACCCGCACAAGUGGUGGAGCAUGUGGUUUAAUUCGAAGCAACACGAA
GAACCUUACCAGGGCUUGACAUCCAGUGCAAAGCUAUAGAGAUAUAGUAGAGGUUAACAUUGAGACAGGUGGUGCAUGGU
UGUCGUCAGUUCGUGCCGUGAGGUGUUGGGUUAAGUCCCGCAACGAACGCAACCCUUGUCGUUAGUUACUAACAUUAAGU
UGAGAACUCUAACGAGACUGCUAGUGUAAGCUAGAGGAAGGUGGGGAUGACGUCAAAUCAUCAUGCCCCUUAUGUCCUGG
GCUACACACGUGCUACAAUGGCUGGUACAAAGAGUUGCAAUCCUGUGAAGGGGAGCUAAUCUCAAAAAACCAGUCUCAGU
UCGGAUUGAAGUCUGCAACUCGACUUCAUGAAGCCGGAAUCACUAGUAAUCGCGAAUCAGCUAUGUCGCGGUGAAUACGU
UCUCGGGUCUUGUACACACCGCCCGUCACACCAUGAGAGUUGGUAAUACCAGAAGUAGGUAGCUUAACCGUUUGGAGAGC
GCUUCCUAAGGUAGGACUAGCGAUUGGGGUGAAGUCGUAACAAGGUAUCCGUACGGGAACGUGCGGAUGGAUCACCUCCU
UUCU
>JN574433.1.1241 Bacteria;Bacillota;Bacilli;Acholeplasmatales;Acholeplasmataceae;Candidatus Phytoplasma;'Celosia argentea' leaf malformation phytoplasma
UGCUAAGACUGGAUAGGAAAAGUAAGGGCAUCUUUACUUUUUUAAAAGACCUUCUUUGAAGGUAUGCUUAAGGAGGGGCU
UGCGACACAUUAGUUAGUUGGCAGGGUAAAGGCCUACCAAGACUAUGAUGUGUAGCUGGACUGAGAGGUUGAACAGCCAC
AUUGGGACUGAGACACGGCCCAAACUCCUACGGGAGGCAGCAGUAGGGAAUUUUCGGCAAUGGGGGAAACUCUGACCGAG
CAACGCCGCGUGAACGAUGAAGUACCUCGGUAUGUAAAGUUCUUUUAUUAAGGAAGAAAAAAGAGUGGAAAAACUCCCUU
GACGGUACUUAAUGAAUAAGCCCCGGCUAAUUAUGUGCCAGCAGCCGCGGUAAUACAUAAGGGGCGAGCGUUAUCCGGAA
UUAUUGGGCGUAAAGGGUGCGUAGGCGGUUUAAUAAGUCUAUAGUUUAAUUUCAGCGCUUAACGCUGUUGUGCUAUAGAA
ACUGUUUUACUAGAGUGAGUUAGAGGCAAGCGGAAUUCCAUGUGUAGCGGUAAAAUGCAUAAAUAUAUGGAGGAACACCA
GAGGCGUANGCGGCUUGCUGGGACUUUACUGACGCUGGAGCACGAAAGCGUGGGGAGCGAACAGGAUUAGAUACCUUGGU
AGUCCACGCCGUAAACGAUGAGUACUAAGUGUCAGGUAAAACCGGUACUGAAGUUAACACAUUAAGUACUCCGCUUGAGU
AGUACGUACGCAAGUAUGAAACUUAAAGGAAUUGACGGGACUCCGCACAAGCGGUGGAUCAUGUUGUUUAAUUCGAAGAU
ACACGAAAAACCUUACCAGGUCUUGACAUUUUCUUGCGAAGUUAUAGAAAUAUAAUGAAGGUUAUCAGGAAAACAGGUGG
UGCAUGGUUGUCGUCAGCUCGUGUCGUGAGAUGUUAGGUUAAGUUCUAAAACGAGCGCAACCCUUGUCGUUAAUUGCCAG
CGUGUAAUGAUGGGGACUUUAACGAGACUGCCAAUGAAAAAUUGGAGGAAGGUGGGGAUUACGCCAAAUCAUCAUGCCCC
UUAUGAUCUGGGCUACAAACGUGAUACAAUGGUUGAUACAAAGAGUAGCUGAAACGCGAGUUCUUAGCCAAUCUCACAAA
AUCAAUCUCAGUUCGGAUUGAAGUCUGCAACUCGACUUCAUGAAGUUGGAAUCGCUAGUAAUCGCGAAUCAGCAUGUCGC
GGUGAAUACGUUCACGGGGUUUGUACACACCGCCCGUCAAA
>CP001668.95458.96981 Bacteria;Bacillota;Bacilli;Mycoplasmatales;Mycoplasmataceae;[Mycoplasma] group;Insertion vector pmyCYACTn
AAAAUGAGAGUUUGAUCCUGGCUCAGGAUAAACGCUGGCGGCAUGCCUAAUACAUGCAAGUCGAACGGAGGUGCUUGCAC
CUCAGUGGCGAACGGGUGAGUAACACGUAUCUAACCUACCUCAUAGCGGGGGAUAACUUUUGGAAACGAAAGAUAAUACC
GCAUGUAGAUCUUAUUAUCGCAUGAGAAAAGAUCAAAAGAACCGUUUGGUUCACUAUGAGAUGGGGAUGCGGCGUAUUAG
CUAGUAGGUGAGAUAAUAGCCCACCUAGGCGAUGAUACGUAGCCGAACUGAGAGGUUGAUCGGCCACAUUGGGACUGAGA
UACGGCCCAGACUCCUACGGGAGGCAGCAGUAGGGAAUUUUUCACAAUGGACGAAAGUCUGAUGAAGCAAUGCCGCGUGA
GUGAUGACGGCCUUCGGGUUGUAAAGCUCUGUUGUAAGGGAAGAAAAAAUAAAGUAGGAAAUGACUUUAUCUUGACAGUA
CCUUACCAGAAAGCCACGGCUAACUAUGUGCCAGCAGCCGCGGUAAUACAUAGGUGGCAAGCGUUAUCCGGAUUUAUUGG
GCGUAUAGGGUGCGUAGGCGGUUUUGCAAGUUUGAGGUUAAAGUCCGGAGCUCAACUCCGGUUCGCCUUGAAAACUGUAU
UACUAGAAUGCAAGAGAGGUAAGCGGAAUUCCGUGUGUAGCGGUGAAAUGCGUAGAUAUAUGGAAGAACACCUGUGGCGA
AAGCGGCUUACUGGCUUGUUAUUGACGCUGAGGCACGAAAGCGUGGGGAGCAAAUAGGAUUAGAUACCCUAGUAGUCCAC
GCCGUAAACGAUGAGUACUAAGUGUUGGGGUAACUCAGCGCUGCAGCUAACGCAUUAAGUACUCCGCCUGAGUAGUAUGC
UCGCAAGAGUGAAACUCAAAGGAAUUGACGGGGACCCGCACAAGUGGUGGAGCAUGUGGUUUAAUUCGAAGCAACACGAA
GAACCUUACCAGGGCUUGACAUCCAGUGCAAAGCUAUAGAGAUAUAGUAGAGGUUAACAUUGAGACAGGUGGUGCAUGGU
UGUCGUCAGUUCGUGCCGUGAGGUGUUGGGUUAAGUCCCGCAACGAACGCAACCCUUGUCGUUAGUUACUAACAUUAAGU
UGAGAACUCUAACGAGACUGCUAGUGUAAGCUAGAGGAAGGUGGGGAUGACGUCAAAUCAUCAUGCCCCUUAUGUCCUGG
GCUACACACGUGCUACAAUGGCUGGUACAAAGAGUUGCAAUCCUGUGAAGGGGAGCUAAUCUCAAAAAACCAGUCUCAGU
UCGGAUUGAAGUCUGCAACUCGACUUCAUGAAGCCGGAAUCACUAGUAAUCGCGAAUCAGCUAUGUCGCGGUGAAUACGU
UCUCGGGUCUUGUACACACCGCCCGUCACACCAUGAGAGUUGGUAAUACCAGAAGUAGGUAGCUUAACCGUUUGGAGAGC
GCUUCCUAAGGUAGGACUAGCGAUUGGGGUGAAGUCGUAACAAGGUAUCCGUACGGGAACGUGCGGAUGGAUCACCUCCU
UUCU
>CP001668.648870.650393 Bacteria;Bacillota;Bacilli;Mycoplasmatales;Mycoplasmataceae;[Mycoplasma] group;Insertion vector pmyCYACTn
AAAAUGAGAGUUUGAUCCUGGCUCAGGAUAAACGCUGGCGGCAUGCCUAAUACAUGCAAGUCGAACGGAGGUGCUUGCAC
CUCAGUGGCGAACGGGUGAGUAACACGUAUCUAACCUACCUCAUAGCGGGGGAUAACUUUUGGAAACGAAAGAUAAUACC
GCAUGUAGAUCUUAUUAUCGCAUGAGAAAAGAUCAAAAGAACCGUUUGGUUCACUAUGAGAUGGGGAUGCGGCGUAUUAG
CUAGUAGGUGAGAUAAUAGCCCACCUAGGCGAUGAUACGUAGCCGAACUGAGAGGUUGAUCGGCCACAUUGGGACUGAGA
UACGGCCCAGACUCCUACGGGAGGCAGCAGUAGGGAAUUUUUCACAAUGGACGAAAGUCUGAUGAAGCAAUGCCGCGUGA
GUGAUGACGGCCUUCGGGUUGUAAAGCUCUGUUGUAAGGGAAGAAAAAAUAAAGUAGGAAAUGACUUUAUCUUGACAGUA
CCUUACCAGAAAGCCACGGCUAACUAUGUGCCAGCAGCCGCGGUAAUACAUAGGUGGCAAGCGUUAUCCGGAUUUAUUGG
GCGUAUAGGGUGCGUAGGCGGUUUUGCAAGUUUGAGGUUAAAGUCCGGAGCUCAACUCCGGUUCGCCUUGAAAACUGUAU
UACUAGAAUGCAAGAGAGGUAAGCGGAAUUCCAUGUGUAGCGGUGAAAUGCGUAGAUAUAUGGAAGAACACCUGUGGCGA
AAGCGGCUUACUGGCUUGUUAUUGACGCUGAGGCACGAAAGCGUGGGGAGCAAAUAGGAUUAGAUACCCUAGUAGUCCAC
GCCGUAAACGAUGAGUACUAAGUGUUGGGAUAACUCAGCGCUGCAGCUAACGCAUUAAGUACUCCGCCUGAGUAGUAUGC
UCGCAAGAGUGAAACUCAAAGGAAUUGACGGGGACCCGCACAAGUGGUGGAGCAUGUGGUUUAAUUCGAAGCAACACGAA
GAACCUUACCAGGGCUUGACAUCCAGUGCAAAGCUAUAGAGAUAUAGUAGAGGUUAACAUUGAGACAGGUGGUGCAUGGU
UGUCGUCAGUUCGUGCCGUGAGGUGUUGGGUUAAGUCCCGCAACGAACGCAACCCUUGUCGUUAGUUACUAACAUUAAGU
UGAGAACUCUAACGAGACUGCUAGUGUAAGCUAGAGGAAGGUGGGGAUGACGUCAAAUCAUCAUGCCCCUUAUGUCCUGG
GCUACACACGUGCUACAAUGGCUGGUACAAAGAGUUGCAAUCCUGUGAAGGGGAGCUAAUCUCAAAAAACCAGUCUCAGU
UCGGAUUGAAGUCUGCAACUCGACUUCAUGAAGCCGGAAUCACUAGUAAUCGCGAAUCAGCUAUGUCGCGGUGAAUACGU
UCUCGGGUCUUGUACACACCGCCCGUCACACCAUGAGAGUUGGUAAUACCAGAAGUAGGUAGCUUAACCGUUUGGAGAGC
GCUUCCCAAGGUAGGACUAGCGAUUGGGGUGAAGUCGUAACAAGGUAUCCGUACGGGAACGUGCGGAUGGAUCACCUCCU
UUCU
>KU242428.1.1532 Bacteria;Bacillota;Bacilli;Acholeplasmatales;Acholeplasmataceae;Candidatus Phytoplasma;Candidatus Phytoplasma pini
AAGAGUUUGAUCCUGGCUCAGGAUUAACGCUGGCGGCGUGCUUAAUACAUGCAAGUCGAACGGAAAUCCCUCGGGAUUUU
AGUGGCGAACGGGUGAGUAACACGUAAGCAACCUGCCUUUAAGACGAGGAUAACAAUUGGAAACAGUUGCUAAGACUGGA
UAGGAAAUAAAAAGGCAUCUUUUUAUUUUUAAAAGACCUUUUUCGAAAGGUAUGCUUAGAGAGGGGCUUGCGCCAUAUUA
GUUAGUUGGUGGGAUAAAAGCCUACCAAGACGAUGAUAUGUAGCCGGACUGAGAGGUUGAACGGCCACAUUGGGACUGAG
ACACGGCCCAAACUCCCACGGGAGGCAGCAGUAGGGAAUUUUCGGCAAUGGAGGAAACUCUGACCGAGCAACGCCGCGUG
AACGAUGAAGUAUUUCGGUAUGUAAAGUUCUUUUAUUGAAGAAGAAAAAAUAGUGGAAAAACUAUCUUGACGCUAUUCAA
UGAAUAAGCCCUGGCUAAUUAUGUGCCAGCAGCCGCGGUAAUACAUAAAGGGCGAGCGUUAUCCGGAAUUAUUGGGCGUA
AAGGGUGCGUAGGCGGUUUGUUAAGUCUCUAGUUUAAUUUCAGUGCUCAACGCUGUUUCGCUAGAGAAACUGGCUUACUA
GAGUGAGAUAGAGGCAAGUGGAAUUCCAUGUGUCAGCGGUAAAAUGUGUAAAUAUAUGGAGGAACACCAGAGGCGUAGGC
GGCUUGCUGGGUCUUUACUGACGCUGAGGCACGAAAGCGUGGGGAGCAAACAGGAUUAGAUACCCUGGUAGUCCACGCCG
UAAACGAUGAGUACUAAGUGUCGGGGAAACUCGGUACUGAAGUUAACACAUUAAGUACUCCGCCUGAGUAGUACGUACGC
AAGUAUGAAACUUAAAGGAAUUGACGGGAUCCCGCACAAGCGGUGGAUCAUGUUGUUUAAUUCGAAGGUACACGAAAAAC
CUUACCAGGUCUUGACAUACUCUGCAAAGCUGUAGAAAUACAGUGGAGGUUAUCAGGGAUACAGGUGGUGCAUGGUUGUC
GUCAGCUCGUGUCGUGAGAUGUUAGGUUAAGUCCUAGAACGAGCGCAACCCUUGUCGUUAGUUACCAGCACGUUAUGGUG
GGCACUUUAACGAGACUGCCAAUGAAAUAUUGGAGGAAGGUGAGGAUUACGUCAAAUCAUCAUGCCCCUUAUGAUCUGGG
CUACAAACGUGAUACAAUGGCUGUUACAAAGAGUAGCUGAAACGUGAGUUUUUAGCCAAUCUCAAAAAAGCAGCCUCAGU
UCGGAUUGAAGUCUGCAACUCGACUUCAUGAAGUUGGAAUCGCUAGUAAUCGCAAAUCAGCAUGUUGCGGUGAAUACGUU
CUCGGGGUUUGUACACACCGCCCGUCAAACCACGAAAGUUGGCAGUGCCCGAAACCGGUAGCCUAACUGCAUUAGCAGAG
GGAUCCGUCUAAGGUAAGGUCGAUGAUUGGGGUUAAGUCGUAACAAGGUAUCCCUACCGGAAGGUGGGGAUGGAUCACCU
CCUUUCUAAGGA
>AJ002265.245.1857 Bacteria;Bacillota;Bacilli;Mycoplasmatales;Mycoplasmataceae;Mycoplasma;Metamycoplasma hominis
AGGUUGUUUUGAAACAACGAGAUAGUUCUUUGAAAACUGGAUACGAAUACCAUUAACGUCAAUUUAUUUUUUUAUUUAUA
AUCAACCAAUUCAAAUUUUUUUAUAAGAGUUUGAUCCUGGCUCAGGAUGAACGCUGGCUGUGUGCCUAAUACAUGCAUGU
CGAGCGAGGUUAGCAAUAACCUAGCGGCGAAUGGGUGAGUAACACGUGCUUAAUCUACCUUUUAGAUUGGAAUACCCAUU
GGAAACAAUGGCUAAUGCCGGAUACGCAUGGAACCGCAUGGUUCCGUUGUGAAAGGCGCUGUAAGGCGCCACUAAAAGAU
GAGGGUGCGGAACAUUAGUUAGUUGGUGAGGUAAUGGCCCACCAAGACUAUGAUGUUUAGCCGGGUCGAGAGACUGAACG
GCCACAUUGGGACUGAGAUACGGCCCAAACUCCUACGGGAGGCAGCAGUAGGGAAUAUUCCACAAUGAGCGAAAGCUUGA
UGGAGCGACACAGCGUGCACGAUGAAGGUCUUCGGAUUGUAAAGUGCUGUUAUAAGGGAAGAACAUUUGCAAUAGGAAAU
GAUUGCAGACUGACGGUACCUUGUCAGAAAGCGAUGGCUAACUAUGUGCCAGCAGCCGCGGUAAUACAUAGGUCGCAAGC
GUUAUCCGGAAUUAUUGGGCGUAAAGCGUUCGUAGGCUGUUUGUUAAGUCUGGAGUUAAAUCCCGGGGCUCAACCCCGGC
UCGCUUUGGAUACUAGCAAACUAGAGUUAGAUAGAGGUAAGCGGAAUUCCAUGUGAAGCGGUGAAAUGCGUAGAUAUAUG
GAAGAACACCAAAGGCGAAGGCAGCUUACUGGGUCUAUACUGACGCUGAGGGACGAAAGCGUGGGGAGCAAACAGGAUUA
GAUACCCUGGUAGUCCACGCCGUAAACGAUGAUCAUUAGUCGGUGGAGAAUCACUGACGCAGCUAACGCAUUAAAUGAUC
CGCCUGAGUAGUAUGCUCGCAAGAGUGAAACUUAAAGGAAUUGACGGGGACCCGCACAAGCGGUGGAGCAUGUGGUUUAA
UUUGAAGAUACACGGAAAACCUUACCCACUCUUGACAUCCUUCGCAAAGCUAUAGAGAUAUAGUGGAGGUUAUCGGAGUG
ACAGAUGGUGCAUGGUUGUCGUCAGCUCGUGUCGUGAGAUGUUUGGUCAAGUCCUGCAACGAGCGCAACCCCUAUCUUUA
GUUACUAACAUUAAGUUGAGGACUCUAGAGAUACUGCCUGGGUAACUGGGAGGAAGGUGGGGAUGACGUCAAAUCAUCAU
GCCUCUUACGAGUGGGGCCACACACGUGCUACAAUGGUCGGUACAAAGAGAAGCAAUAUGGCGACAUGGAGCAAAUCUCA
AAAAGCCGAUCUCAGUUCGGAUUGGAGUCUGCAAUUCGACUCCAUGAAGUCGGAAUCGCUAGUAAUCGCAGAUCAGCUAU
GCUGCGGUGAAUACGUUCUCGGGUCUUGUACACACCGCCCGUCACACCAUGGGAGCUGGUAAUACCCAAAGUCGGUUUGC
UAACCUCGGAGGCGACCGCCUAAGGUAGGACUGGUGACUGGGGUGAAGUCGUAACAAGGUAUCCCUACGAGAACGUGGGG
AUGGAUCACCUCC
>AJ006775.1.1440 Bacteria;Bacillota;Bacilli;Mycoplasmatales;Mycoplasmataceae;Spiroplasma;Spiroplasma sp.
GAUUAACGCUGGCGGCAUGCCUAAUACAUGCAAGUCGAACGAAAGUAGCAAUACUUUAGUGGCGAACGGGUGAGUAACAC
GUAUCUAACCUACCAUUUAGUGGGGGAUAACUGUUGGAAACGACAGCUAAUACCGCAUAUGUUAUUUAUUUGCAAUAAUA
AAUAAUGAAAGGAGCAUUUGCUUCGCUAAUUAAUGGAGAUGCGGCGCAUUAACUAGUUGGUAAGGUAAUAGCUUACCAAG
GUAACGAUGCGUAGCCGAUCUGAGAGGAUGAACGGCCACAUUGGGACUGAGACACGGCCCAAACUUCUACGGAAGGCAGC
AGUAGGGAAUUUUUCACAAUGGGCGAAAGCCUGAUGGAGCAAUGCCGCGUGACUGAUGAAGGUCUUCGGAUUGUAAAAGU
CUGUUGUAAGGGAAGAAAUGCUAGAUUAGGAAAUGAUUUUAGUAUGGACCAUACCUUACCAGAAAGCCACGGCUAACUAU
GUGCCAGCAGCCGCGGUAAUACAUAGGUGGCAAGCGUUAUCCGGAUUUAUUGGGCGUAAAGCGUGCGUAGACGGUUUUGC
AAGUCUGAGGUUAAAUUUAGGGGCUCAACCCCUAACCGCCUUGGAAACUACAUUACUAGAGUAUAGGAGAGGUUAGUGGA
AUUUCAUGUGUAGCGGUGGAAUGCGUAGAUAUAUGAAGGAACACCAGUGGCGAAGGCGGCUAACUGGCCUAUUACUGACG
UUGUGGCACGAAAGCGUGGGGAGCAAAUAGGAUUAGAUACCCUAGUAGUCCACGCCGUAAACGAUGAGUACUAAGUGUUG
CCAUAAGGCAGUGCUGUAGCUAACGCAUUAAGUNCUCCGCCUGAGUAGUAUGCUCGCAAGAGUGAAACUCAAAGGAAUUG
ACGGGGACCCGCACAAGCGGUGGAGCAUGUGGUUUAAUUCGAAGCAACGCGAAGAACCUUACCAGGUCUUGACAUACCUU
GCAAAGCUAUAGAGAUAUAAUAGAGGUUAACAAAGAUACAGGUGGUGCAUGGUUGUCGUCAGUUCGUGUCGUGAGAUGUU
UGGUUAAGUUCAGCAACGAACGCAACCCUUGUCCUUAGUUGCCAGCAUUAAGUUGGGGACUCUAAGGAGACUGCUAGUGU
AAGCUAGAGGAAGGUGGGGACGACGUCAAAUCAUCAUGCCCCUUAUGACCUGGGCUACACACGUGCUACAAUGGCUGAUA
CAAAGAGUCGCUAAACCGCGAGGUCAAGCAAAUCUCAAAAAGUCAGUCUCAGUCCGGAUUGAAGUCUGCAACUCGACUUC
AUGAAGUCGGAAUCGCUAGUAAUCGCGAAUCAGCAAUGUCGCGGUGAAUACGUUCUCGGGUCUUGUACACACCGCCCGUC
AAACCACGAGAGUUGGCAAUGCCAGAAGUCAGUGUCCUAACCGUAAGGAAGGAGCUGCCAAAGGCAAGGUUAAUGAUUGG
>JN637452.1.1242 Bacteria;Bacillota;Bacilli;Acholeplasmatales;Acholeplasmataceae;Candidatus Phytoplasma;'Homalodisca Liturata' phytoplasma
GAAACGACUCUAAGACUGGAUAGGAGAUAAGAAGGCAUCUUCUUAUUUUUAAGAGACCUAGCAAUAGGUAUGCUUAAGGA
GGGGCUUGCGUCACAUUAGUUAGUUGGUAGGGUAAAAGCCUACCAAGACGAUGAUGUGUAGCCGGGCUGAGAGGUUGAAC
GGCCACAUUGGAACUGAGACACGGUCCAAACUCCUACGGGAGGCAGCAGUAGGGAAUUUUCGGCAAUGGAGGAAACUCUG
ACCGAGCAACGCCGCGUGAAUGAUUGAAGUAUUUCGGUAUGUAAAGUUCUUUUAUUAAGGAAGAAAAGAUGGUGGAAAAA
CCAUUAUGACGGUACUUAAUGAAUAAGCCCCGGCUAACUAUGUGCCAGCAGCCGCGGUAAUACAUGGGGGCGAGCGUUAU
CCGGAAUUAUUGGGCGUAAAGGGUGCGUAGGCGGUUUAAUAAGUUUAUGGUCUAAGUGCAAUGCUUAACAUUGUGAUGCC
AUAAAAACUGUCUGACUAGAGUUGGAUAGAGGCAAGUGGGAUUCCAUGUGUAGUGGUAAAAUGCGUAAAUAUAUGGAGGA
ACAUCAUGAGCGAAGGCGGCUUGCUGGGUCUUAACUGACGCUGAGGCACGAAAGCGUGGGGAGCAAACAGGAUUAGAUAC
CCUGGUAGUCCACGCCGUAAACGAUGAGUACUAGACGUUGGGUUAAACCAGUGUCGAAGUUAACACAUUAAGUACUCCGC
CUGAGUAGUACGUACGCAAGUAUGAAACUUAAAGGAAUUGACGGGACUCCGCACAAGCGGUGGAUCAUGUUGUUUAAUUC
GAAGGUACCCGAAAAACCUCACCAGGUCUUGACAUGCUUCUGCAAAGUUGUAGAAAUACAACGGAGGUUAUCAGUUGCAC
AGGUGGUGCAUGGUUGUCGUCAGCUCGUGUCGUGAGAUGUUGGGUUAAGUCCCGCAACGAGCGCAACCCUUGUUGUUAAU
UGCCAUCGUUAAGUUGGGGACUUUAGCAAAACUGCCAGUGAUAAAUUGGCGGAAGGUGGGGACGACGUCAAAUCAUCAUG
CCCCUUAUGACCUGGGCUACAAACGUGAUACAAUGGCUGUUACAAGGGGUAGCUGAAGCGCAAGCUUUUGGCAAAUCUCA
AAAAAACAGCCUCAGUUCGGAUUGAAGUCUGCAACUCGACUUCAUGAAGUUGGAAUCGCUAGUAAUCGCGAAUCAGCAUG
UCGCGGUGAAUACGUUCUCGGGUUUGUACACACCGCCCGUCA
>JN637459.1.1243 Bacteria;Bacillota;Bacilli;Acholeplasmatales;Acholeplasmataceae;Candidatus Phytoplasma;'Homalodisca Liturata' phytoplasma
AAACGACUGCUAAGACUGGAUAGGAGAUAAGGAGGCAUCUUCUUAUUUUUAAAAGACCUAGCAAUAGGUAUGCUUAAGGA
GGGGCUUGCGUCACAUUAGUUAGUUGGUAGGGUAAAAGCCUACCAAGACGAUGAUGUGUAGCCGGGCUGAGAGGUUGAAC
GGCCACAUUGGAACUGAGACACGGUCCAAACUCCUACGGGAGGCAGCAGUAGGGAAUUUUCGGCAAUGGAGGAAACUCUG
ACCGAGCAACGCCGCGUGAAUGAUUGAAGUAUUUCGGUAUGUAAAGUUCUUUUAUUAAGGAAGAAAAGAUGGUGGAAAAA
CCAUUAUGACGGUACUUAAUGAAUAAGCCCCGGCUAACUAUGUGCCAGCAGCCGCGGUAAUACAUAGGGGGCGAGCGUUA
UCCGGAAUUAUUGGGCGUAAAGGGUGCGUAGGCGGUUUAAUAAGUUUAUGGUCUAAGUGCAAUGCUUAACAUUGUGAUGC
UAUAAAAGCUGUUUGACUAGAGUUGGAUAGAGGCAAGUGGAAUUCCAUGUGUAGUGGUAAAAUGCGUAAAUAUAUGGAGG
AACAUCAUGAGCGAAGGCGGCUUGCUGGGUCUUAACUGACGCUGAGGCACGAAAGCGUGGGGAGCAAACAGGAUUAGAUA
CCCUGGUAGUCCACGCCGUAAACGAUGAGUACUAGACGUUUGGUUAAACCAGUGUCGAAGUUAACACAUUAAGUACUCCG
CCUGAGUAGUACGUACGCAAGUAUGAAACUUAAAGGAAUUGACGGGACUCCGCACAAGCGGUGGAUCAUGUUGUUUAAUU
CGAAGGUACCCGAAAAACCUCACCAGGUCUUGACAUGCUUCUGCAAAGUUGUAGAAAUACAACGGAGGUUAUCAGUUGCA
CAGGUGGUGCAUGGUUGUCGUCAGCUCGUGUCGUGAGAUGUUGGGUUAAGUCCCGCAACGAGCGCAACCCUUGUUGUUAA
UUGCCAUCAUUAAGUUGGGGACUUUAGCAAAACUGCCAGUGAUAAAUUGGAGGAAGGUGGGGACGACGUCAAAUCAUCAU
GCCCCUUAUGACCUGGGCUACAAACGUGAUACAAUGGCUGUUACAAAGGGUAGCUGAAGCGCAAGCUUUUGGCAAAUCUC
AAAAAAACAGUCUCAGUUCGGAUUGAAGUCUGCAACUCGACUUCAUGAAGUUGGAAUCGCUAGUAAUCGCGAAUCAGCAU
GUCGCGGUGAAUACGUUCUCGGGUUUGUACACACCGCCCGUCA
>JN644755.1.2305 Bacteria;Bacillota;Bacilli;Mycoplasmatales;Mycoplasmataceae;Mycoplasmopsis;Mycoplasmopsis bovis
GGAUGAACGCUGGCUGUGUGCCUAAUACAUGCAUGUCGAGCGAUGAUAGCAAUAUCAUAGCGGCGAAUGGGUGAGUAACA
CGUACUCAACGUACCUUUUAGAUUGGGAUAGCGGAUGGAAACAUCCGAUAAUACCGAAUACUUAUUAUUUUUGCAUGAAA
GUAAUAUAAAAGGAAGCGUUUGCUUCGCUAAAAGAUCGGAGUGCGCAACAUUAGCUAGUUGGUGAGGUAACGGCCCACCA
AGGCGAUGAUGUUUAGCGGGGUUGAGAGAUUGAUCCGCCACACUGGGACUGAGAUACGGCCCAGACUCCUACGGGAGGCA
GCAGUAGGGAAUAUUCCACAAUGGACGAAAGUCUGAUGGAGCGACACAGCGUGCAGGAUGAAGGCCCUAUGGGUUGUAAA
CUGCUGUGGUUAGGGAAGAAAAAGUAGCAUAGGAAAUGAUGCUACCUUGACGGUACCUGAUUAGAAAGCAACGGCUAACU
AUGUGCCAGCAGCCGCGGUAAUACAUAGGUUGCAAGCGUUAUCCGAAAUUAUUGGGCGUAAAGCGUCUGUAGGUUGUUUG
UUAAGUCUGGCGUUAAAUUUUGGGGCUCAACCCCAAAACGCGUUGGAUACUGGCAGACUAGAGUUAUGUAGAGGUUAGCG
GAAUUCCUUGUGAAGCGGUGAAAUGCGUAGAUAUAAGGAAGAACAUCAAUAUGGCGAAGGCAGCUAACUGGGCAUACACU
GACACUGAGAGACGAAAGCGUGGGGAGCAAACAGGAUUAGAUACCCUGGUAGUCCACGCCCUAAACGAUGAUCAUUAGUU
GAUGGGGAACUCAUCGACGCAGCUAACGCAUUAAAUGAUCCGCCUGAGUAGUACGUUCGCAAGAAUAAAACUUAAAGGAA
UUGACGGGGAUCCGCACAAGCGGUGGAGCAUGUGGUUUAAUUUGAAGAUACGCGUAGAACCUUACCCACUCUUGACAUCU
UCUGCAAAGCUAUGGAGACAUAGUGGAGGUUAACAGAAUGACAGAUGGUGCAUGGUUGUCGUCAGCUCGUGUCGUGAGAU
GUUCGGUUAAGUCCUGCAACGAGCGCAACCCUUAUCCUUAGUUACUACCAUUUAGUUGAGCACUCUAAAGAGACUGCCCG
AGUAAUCGGGAGGAAGGUGGGGACGACGUCAAAUCAUCAUGCCUCUUACGAGUGGGGCUACACACGUGCUACAAUGGACG
GUACAAAGAGAAGCGAAGUGGUAACAUGGAGCAAACCUCAAAAAACCGUUCUCAGUUCGGAUUGAAGUCUGCAACUCGAC
UUCAUGAAGUCGGAAUCGCUAGUAAUCGUAGAUCAGCUACGCUACGGUGAAUACGUUCUCGGGUCUUGUACACACCGCCC
GACAAACCAUGGGAGCUGGUAAUGCCCGAAGUCGGUUUAUAAAGAAACUGCCUAAGGCAGGACUGGUGACUGGGGUUAAG
UCGUAACAAGGUAUCCCUACGAGAACGUGGGGAUGGAUUACCUCCUUUCUACGGAGUACACUUGUCUUUUAUCACUAUAA
AAAAGACUUAUAACCAAAAUUAAUAGACCUAUAUUUAUUUAUAAACGUCAUGGCUUUUAUUAAUAGGUCAAAAGCUAUAU
AUCUAGUUUUGAGAGAACAUUCUCUCAUAUGUUCUUUGAAAACUGAAUAGUAAAAUAUUUUUCGAUAUUUACAACGACAU
CAAAAAUCAAAUUAAUGGUUAAUUUGUUUUGAUUCAUCGAGUAAGUCAUAUUUAAUAUGAUUCAUUGAAAUGUCUUAAAA
UACACAUCUAAAACUAACAACAAUAGGAAAAUACUACUUUUAAAUAAGGAAGAGUUUGUGGUGGAUGCCUUGGGUCUGGA
AGUCGAUGAAGGACGUGAUUACCUGCGAUAAGCCUCGUAGAGCUGGAAAUAUGCUAUGAAACGGGGAUUUCCGAAUGGGG
AAACCUAACUAUGGUAAUGCAUAGUUGCUUAUGUCUGAAUACAUAGGACAUAAAGCGAGAUACCUUGUGAACUGAAACAU
CUUAGUAGCAAGAGGAAAAGAAAAUAAAUAAUGAUUUCUUUAGUAGCGGCGAGCGAACGAGAAAGAGCCCAAACCAUUUU
AAAUGGGGUCAUAGGACAGACUACAUAGAGUUACAAAAUUUAAUAAUAGCAGAAGCUUUUGGGAAGAAGCGGCACAGAAG
GUGAUACCCCUGUAUGCGAAAUUAUUAAAUCUCUUGACUGUAUCCUGAGUAGGGCGGGGCACGUGAAACCCUGUCUGAAU
UUGCCGGGACCACCCGGUAAGGCUAAAUACUAACCAGACACCGAUAGCGAACUAGUACCGUGAGG
>JN644764.1.2212 Bacteria;Bacillota;Bacilli;Mycoplasmatales;Mycoplasmataceae;Mesoplasma;Entomoplasma ellychniae
GGAUAAACGCUGGCGGCAUGCCUAAUACAUGCAAGUCGAACGGGAGUGCUUGCACUCCAGUGGCGAACGGGUGAGUAACA
CGUAUCUAACCUACCUUUUAGUGGGGGAUAACUUUUGGAAACGAAAGAUAAUACCGCAUAUUAAUAUCAUUAUCGCAUGA
GAAGAUAUUCAAAGAUCCGUUUGGAUCGCUAAAAGAUGGGGAUGCGGCGUAUUAGUUAGUAGGCGGGGUAAUGGCCCACC
UAGACAAUGAUACGUAGCCGAACUGAGAGGUUGAUCGGCCACAUUGGGACUGAGAUACGGCCCAGACUCCUACGGGAGGC
AGCAGUAGGGAAUUUUUCACAAUGGACGAAAGUCUGAUGAAGCAAUGCCGCGUGAGUGAUGACGGCCUUCGGGUUGUAAA
GCUCUGUUGUAAGGGAAGAAAAAAUUUGAGAGGAAAUGCUCUUAUCUUGACGGUACCUUACCAGAAAGCCACGGCUAACU
AUGUGCCAGCAGCCGCGGUAAUACAUAGGUGGCAAGCGUUAUCCGGAUUUAUUGGGCGUAUAGGGUGCGUAGGCGGUUUC
GCAAGUUUGAGGUUAAAGCCCGGAGCUCAACUCCGGUUCGCCUUGAAAACUGUGGGACUAGAAUAUCAGAGAGGUAAACG
GAAUUCCAUGUGUAGCGGUAAAAUGCGUAGAUAUAUGGAAGAACACCAGUGGCGAAAGCGGUUUACUGGCUGAUUAUUGA
CGCUGAGGCACGAAAGCGUGGGGAGCAAAUAGGAUUAGAUACCCUAGUAGUCCACGCCGUAAACGUUGAGUACUAAGUAU
UGGGGAUUACCUCAGUGCUGCAGCUAACGCAUUAAGUACUCCGCCUGAGUAGUAUGCUCGCAAGAGUGAAACUCAAAGGA
AUUGACGGGGACCCGCACAAGUGGUGGAGCAUGUGGUUUAAUUCGAAGCAACACGAAGAACCUUACCAGGGCUUGACAUC
CAGUGCAAAGCUACAGAGAUGUAGUGGAGGUAAACAUUGAGACAGGUGGUGCAUGGUUGUCGUCAGUUCGUGCCGUGAGG
UGUUGGGUUAAGUCCCGCAACGAACGCAACCCUUGUCGUUAGUUACUAACAUUAAGUUGAGGACUCUAACGAGACUGCUA
GUGUAAGCUAGAGGAAGGUGGGGAUGACGUCAAAUCAUCAUGCCCCUUAUGUCCUGGGCUACACACGUGCUACAAUGGCU
GGUACAAAGAGUCGCAAUCUCGCGAGGGGGAGCUAAUCUCAAAAAACCAGUCUCAGUUCGGAUUGAAGUCUGCAACUCGA
CUUCAUGAAGCCGGAAUCACUAGUAAUCGCGGAUCAGCUAUGCCGCGGUGAAUACGUUCUCGGGUCUUGUACACACCGCC
CGUCAAACCACGAGAGUUGGUAAUACCAGAAGUACGUAGCCUAACCGUAAGGAAGGCGCGUCCCAAGGUAGGACUAGCGA
UUGGGGUUAAGUCGUAACAAGGUAUCCGUACGGGAACGUGCGGAUGGAUCACCUCCUUUCUAUGGAGAUAUGACAAAAAC
AGAUUGACUAUUAUAUGUUCUAUUUAGUUUUCAGAGAUCAUUAAAAAUGAAUCUCUGGAAAAGAGUAUUGUUCUUUGAAA
ACUGAAUAUUAGAUAAGCAUUGUAAAAAGAUUAAAUAAAUCAAAUCAAUUUUAACAAAUUAAUAAAUUUUACUGAAUCAA
UUAUCAAUUGCUUUAAGAUUUUUUCUAAAAAAAUAGUAAGGGCACAUGGUGAAUGCCUUGGAAAAUGGAGCCGAAGAAGG
ACGUGAUUACCUGCGAAAAGCAUCGGGGAGCUGGAAGUAAGCUUUGAUCCGGUGAUAUCCGAAUGGGGAAACCCAAUAUG
AUUAAUCUCAUAUUAUCCAUAAAUGAAUACAUAGUUUAUGAGAAGGGAACCUUGGGAACUGAAACAUCUUAGUACCAAGA
GGAAAAGAAAAUAAUAAUGAUUCCGUUAGUAGCGGCGAGCGAACGCGGAAAAGGCCAAACCAGUCUACGGGCUGGGGUUG
UAGGACAUCUUUUAGAGUUACAAAAUCAAUAUAUAGUAGAAGCUACUGGGAAGUAGUGGCAUAGAGGGUGAUACCCCCGU
AUACGAAAUAUAUUGAUCUCGUAGAUGUAUCCUGAGUACGACGAAACACGUGAAAUUUUGUCGGAAUCCGCCGAGACCAC
UCGGCAAGCCUAAAUACUCCCAUUUUACCGAUAGUGAACCAGUACCGUGAGG
>AJ289192.1.1525 Bacteria;Bacillota;Bacilli;Acholeplasmatales;Acholeplasmataceae;Candidatus Phytoplasma;Stylosanthes little leaf phytoplasma
UUAGAUCCUGGCUCAGGAUUAACGCUGGCGGCGUGCCUAAUACAUGCAAGUCGAACGAAAACCCCUCAAAAGGUUUUAGU
GGCGAACGGGUGAGUAACACGUAAGUAACCUGCCUUUAAGACGAGAAUAACAAAUGGAAACAUUUGCUAAGACUGGAUAG
GAAACAAAAAGGCAUCUUUUUGUUUUUAAAAGACCUUUUAACAAAGGUAUGCUUAAAGAGGGGCUUGCGCCACAUUAGUU
AGUUGGUAGGGUAAAGGCCUACCAAGACUAUGAUGUGUAGCUGGACUGAGAGGUUGAACAGCCACAUUGGGACUGAGACA
CGGCCCAAACUCCUACGGGAGGCAGCAGUAGGGAAUUUUCGGCAAUGGAGGAAACUUUGACCGAGCAACGCCGCGUGAAC
GAUGAAGUACUUAGGUAUGUAAAGUUCUUUUAUUGAAGAAGAAAAAAUAGUGGAAAAACUAUAUUGACGCUAUUCAAUGA
AUAAGCCCCGGCUAACUAUGUGCCAGCAGCCGCGGUAAGACAUAGGGGGCGAGCGUUAUCCGGAAUUAUUGGGCGUAAAG
GGUGCGUAGGCGGUUAGUUAAGUCUAUAAUUUAAUUUCAGUGCUUAACGCUGUUUUGUUAUAGAAACUGGCUAGCUAGAG
UGAGAUAGAGGCAAGUGGAAUUCCAUGUGUAGCGGUAAAAUGUGUAAAUAUAUGGAGGAACACCAGAAGCGUAGGCGGCU
UGCUGGGUCUUUACUGACGCUGAGGCACGAAAGCGUGGGUAGCAAACAGGAUUAGAUACCCUGGUAGUCCACGCCGUAAA
CGAUGAGUACUAAGUGUCGGGAUAAAACUCGGUACUGAAGUUAACACAUUAAGUACUCCGCCUGAGUAGUACGUACGCAA
GUAUGAAACUUAAAGGAAUUGACGGGACUCCGCACAAGCGGUGGAUCAUGUUGUUUAAUUCGAAGAUACACGAAAAACCU
UACCAGGUCUUGACAUACUCUGCAAAGCUAUAGAAAUAUAGUGGAGGUUAUCAGGGAUACAGGUGGUGCAUGGUUGUCGU
CAGCUCGUGUCGUGAGAUGUUAGGUUAAGUCCUAAAACGAGCGCAACCCUUGUCGUUAGUUACCAGCACGUUAUGGUGGG
GACUUUAGCGAGACUGCCAAUUAAAAAUUGGAGGAAGGUGAGGAUUACGUCAAAUCAUCAUGCCCCUUAUGAUCUGGGCU
ACAAACGUGAUACAAUGGCUGUUACAAAGAGUCGCUGAAACGUGAGUUUUUGGCUAAUCUCAAAAAAGCAGUCUCAGUUC
GGAUUGAAGUCUGCAACUCGACUUCAUGAAGUUGGAAUCGCUAGUAAUCGCGAAUCAGCAUGUCGCGGUGAAUACGUUCU
CGGGGUUUGUACACACCGCCCGUCAAACCACGAAAGUUGACAAUACCCGAAAGCAGUGACUUAACUUCGCAAGAAGAGGG
AACUGUCUAAGGUAGGGUUGAUGAUUGGGGUUAAGUCGUAACAAGGUAUCCCUACCGGAAGGUGGGGAUGGAUCACCUCC
UUUCU
>JN818845.1.1273 Bacteria;Bacillota;Bacilli;Acholeplasmatales;Acholeplasmataceae;Candidatus Phytoplasma;Cauliflower stunt phytoplasma CfS-Br07
AUUCCGAUUGAAACGACUGCUAAGACUGGAUAGGAAAAAGAAAGGCAUCUUUCUUUUUUUAAAAGACCUAGUAAUAGGUA
UGCGUUAGGAGGGGCUUGCGCCAUAUUAGUUAGUUGGUAAGGUAACGGCUUACCAAGACGAUGAUGUGUAGCUGGACUGA
GAGGUUGAACAGCCACAUUGGGACUGAGACACGGCCCAAACUCCUACGGGAGGCAGCAGUAAGGAAUUUUCGGCAAUGGA
GGCAACUCUGACCGAGCAACGCCGCGUGAACGACGAAGUACUUCGGUAUGUAAAGUUCUUUUAUCAAAGAAGAAAAGCAA
AUGGCGAACCAUUUGUCUGCCGGUAUUUGAUGAAUAAGCCCCGGCUAAUUAUGUGCCAGCAGCCGCGGUAAGACAUAAGG
GGCAAGAGUUAUCCGGAAUUAUUGGGCGUAAAGGGUGCGUAGGCGGCAGAGUAAGUCAGUGGUGUAAUGGCAACGCUUAA
CGUUGUCAGGCUAUUGAAACUACUUUGCUAGAGUUGGAUAGAGGCGAGUGGAAUUCCAUGUGUAGCGGUAAAAUGCGUAA
AUAUAUGGAGGAACACCAGAGGCGUAGGCGGCUCGCUGGGUCUUAACUGACGCUGAGGCACGAAAGCGUGGGGAGCAAAC
AGGAUUAGAUACCCUGGUAGUCCACGCCGUAAACGAUGAGUACUAAGUGUCGGGUCAAAACCGGUACUGAAGUUAACACA
UUAAGUACUCCGCCUGAGUAGUACGUACGCAAGUAUGAAACUUAAAGGAAUUGACGGGACUCCGCACAAGCGGUGGAUCA
UGUUGUUUAAUUCGAAGAUACCCGAAAAACCCUACCAGGUCUUGACAUGUUCUUGCGAAACGGUAGUAAUAUCGUGGAGG
UUAUCAGGAACACAGGUGGUGCAUGGUUGUCGUCAGCUCGUGUCGUGAGAUGUUAGGUUAAGUCCUAAAACGAGCGAAAC
CCUUAUCGUUAGUUGCCAGCACGUUAUGGUGGGGACUUUAAUGAGACUGCCAAUGAUAAAUUGGAGGAAGGUGAGGAUCA
CGUCAAAUCAGCGUGCCCCUUAUGACCUGGGCUACAAACGUGAUACAAUGGCUGCUACAAAGGGUAGCUGAAACGCAAGU
UCUUGGCCAAUCCCCAAAAGCAGUCUCAGUCCGGAUUGAAGUCUGCAACUCGACUUCAUGAAGUUGGAAUCGCUAGUAAU
CGCGAAUCAGCAUGUCGCGGUGAAUACGUUCGCGGGGUUUGUACACACCGCCCGUCAAAUCACUAGUGAAUUC
>AB010425.1.1521 Bacteria;Bacillota;Bacilli;Acholeplasmatales;Acholeplasmataceae;Candidatus Phytoplasma;Candidatus Phytoplasma japonicum
GUUUGAUCCUGGCUCAGGAUUAACGCUGGCGGCGUGCCUAAUACAUGCAAGUCGAACGGAAGCCUUCGGGCUUUAGUGGC
GAACGGGUGAGUAACGCGUAAGCAAUCUGCCCCUAAGACGAGGAUAACAGUUGGAAACGAUUGCUAAGACUGGAUAGGAG
AUAAGAAGGCAUCUUCUUAUUUUUAAAAGACCUAGUAAUAGGUAUGCUUAGAGAGGAGCUUGCGUCACAUUAGUUAGUUG
GUGGGGUAAAAGCCUACCAAGACUAUGAUGUGUAGCCGGGCUGAGAGGUCAAACGGCCACAUUGGGACUGAGACACGGCC
CAAACUCCUACGGGAGGCAGCAGUAAGGAAUUUUCGGCAAUGGAGGAAACUCUGACCGAGCAACGCCGCGUGAACGAUGA
AGUAUUUCGGUACGUAAAGUUCUUUUAUUAGGGAAGAAAAGAUGGUGGAAAAACCAUUAUGACGGUAUCUAAUGAAUAAG
CCCCGGCUAACUAUGUGCCAGCAGCCGCGGUAAUACAUAGGGGGCGAGCGUUAUCCGGAAUUAUUGGGCGUAAAGGGUGC
GUAGGCGGUUAAAUAAGUCUGUGGUAUAAACUCAAUGCUCAACAUUGUGGCGCUACAGAAACUGUUUAGCUAGAGUUGGA
UAGAGGCAAGUGGAAUUUCAUGUGUAGUGGUAAAAUGCGUAAAUAUAUGAAGGAACACCAGAAGCGAAGGCGGCUUGCUG
GGUCUUAACUGACGCUGAGGCACGAAAGCGUGGGGAGCAAACAGGAUUAGAUACCCUGGUAGUCCACGCCCUAAACGAUG
AGUACUAAACGUUGGGUAAAACCAGUGUUGAAGUUAACACAUUAAGUACUCCGCCUGAGUAGUACGUACGCAAGUAUGAA
ACUUAAAGGAAUUGACGGGACUCCGCACAAGCGGUGGAUCAUGUUGUUUAAUUCGAAGGUACCCGAAAAACCUCACCAGG
UCUUGACAUGCUUUUGCGAAGUUGUAGAAAUACAGUGGAGGUUAUCAGAAGCACAGGUGGUGCAUGGUUGUCGUCAGCUC
GUGUCGUGAGAUGUUGGGUUAAGUCCCGCAACGAGCGCAACCCUUGUUGUUAAUUGCCAGCAUGUAAUGAUGGGGACUUU
AGCAAGACUGCCAGUGAUAAAUUGGAGGAAGGUGGGGACGACGUCAAAUCAUCAUGCCCCUUAUGACCUGGGCUACAAAC
GUGAUACAAUGGCUGUUACAAAGGGUAGCUAAAGCGCAAGCUUCUGGCGAAUCUCAAAAAAGCAGUCUCAGUUCGGAUUG
AAGUCUGCAACUCGACUUUAUGAAGUUGGAAUCGCUAGUAAUCGCGAAUCAGCAUGUCGCGGUGAAUACGUUCUCGGGGU
UUGUACACACCGCCCGUCAAACCACGAAAGUUGGCAAUACCUAAAACCGGUGGCCUAACUUGAGCAAUCAAGAGGGAUCC
GUCUAAGGUAGGGUUGAUGAUUGGGGUUAAGUCGUAACAAGGUAUCCCUACCGGAAGGUGGGGAUGGAUUACCUCCUUUC
U
>JN935872.1.2238 Bacteria;Bacillota;Bacilli;Mycoplasmatales;Mycoplasmataceae;Malacoplasma;Malacoplasma penetrans
GGAUUAACGCUAGCGGGAUGCCUAAUACAUGCAAGUCGGACGAAGCACUUGUGCUUAGUGGCGAACGGGUGAGUAACACG
UAUCUAACAUACCUUUUAGUGGGGGAUAACUGGUUGAAAAACUAGCUAAUACCGCAUAGGACAUUACUAUCGCAUGAGAA
AAUGUUUAAAGUUGCGUUUGCAACGCUUUAAGAUUGAGGUGUGGCAUAUCAGAUAGUUGGUAGGGUAACGGCCUACCAAG
UCUAUGACGUGUAGCUGUGCUGAGAGGCAAAACAGCCACAAUGGAACUGAGACACGGUCCAUACUUCUACGGGAGGCAGC
AGUAGGGAAUUUUUCACAAUGGGCGCAAGCCUGAUGGAGCAAUCCCGCGUGAACGACGAAGGUUUUUUAAAUUGUAAAGU
UCUUUUAUUGGGGACGAAUUGUAAGAAGAGGAAAUGCUUUUUAUUUGACUGUACCCUUUGAAUAAGUAUCGGCUAACUAU
GUGCCAGCAGCCGCGGUAAUACAUAGGAUGCAAGCGUUAUCCGGAUUUACUGGGCGUAAAGCGAGCGCAGGCGGAUUUAC
AAGUCUGGUGUUAAAUAUAGCUGCCCAACAGUUAUAUGCAUUGGAAACUGUAAGUCUAGAGUGCAGUAGAGAGUUUUGGA
ACUCCAUGUGGAGCGGUGGAAUGCGUAGAUAUAUGGAAGAACACCAGAGGCGAAGGCGAAAACUUAGGCUGUUACUGACG
CUUAGGCUCGAAAGUGUGGGGAGCAAAUAGGAUUAGAUACCCUAGUAGUCCACACCGUAAACGAUGGUAAUUAAAUCUUG
GUACGGGAUGUAUCAGGAUUGCAGUUAACACAUUAAAUUACCCGCCUGGGUAGUACAUUCGCAAGAAUGAAACUCAAACG
GAAUUGACGGGGACCCGCACAAGUGGUGGAGCAUGUUGCUUAAUUCGACGAUACACGUAAAACCUUACCUGGGUUUGACA
UCCUCUGCAAAGCUAUAGAGAUAUAGUGGAGGUUAACAGAGUGACAGGUGGUGCAUGGUUGUCGUCAGCUCGUGUCGUGA
GAUGUUGGGUUAAGUCCCGCAACGAGCGCAACCCUUAUCGUUAGUUACUUCAUCUAGCGAGACUGCCAGCGUAAGCUGGA
GGAAGGUGGGGAUGACGUCAAAUCAUCAUGCCCUUUAUAUCCAGGGCCGCAAACGUGCUACAAUGGUCGGUACAAACUGU
UGCCAAUCAGCAAUGAGGAGCUAAUCAGAGAAAGCCGAUCUCAGUUCGGAUCGAGGGCUGCAAUUCGUCCUCGUGAAGUU
GGAAUCACUAGUAAUCGCAAAUCAGCCAUGUUGCGGUGAAUACGUUCUCGGGUCUUGUACACACCGCCCGUCAAACUAUG
AGAGCUGGUAAUACCUAAAACCGUUAAGCUAACCUCGUGAGGCUUGCGUCUAGGGUAGGACUGGUAAUUGGAGUUAAGUC
GUAACAAGGUACCCCUACGGGAAUGUGGGGGUGGAUCACCUCCUUUCUAACGGAGUUAAUUAAAUUUAAUUAACAAAUAU
UAGAUAUAUUUGUGUACUUUAUUAAAAAAAUCCUAAACUGAAAUUUAUCUCAUGUUAUAUAAGAGUAAGUUCUAGGUCGG
AUUCUAUUUAGUUUUGAGAGAUUUUUCUCUCAAGAUAGUUCUUUGAAAACUGAAUAUUAUAACAAUCUUUUUAGUCUAAU
CAUACUUGUUAUUUUUCUAUAAAAAUAGCAAGAGGAUACAAUACAAAACAAAAUAAGUUACUAAGGGCCUAUGGUGGAUG
CCUUGGGACUGGAAGGCGAUGAAGGACGUGCUAAUCUGCGAUAAGCUACGGGUAGUUGAUAAGAGACGUUUAUCCGUAGA
UCUCCGAAUGGGGAAACCCAAUAGAUAGUGAUAUCUAUUAUCUUUUACUGAAUAAAUAGGUAAUUGAAGCGAUACCUGGU
GAAGUGAAACAUCUCAGUAACCAGAGGAAAAGAAAACGAAGUGAUUCCGUAAGUAGCGGCGAGCGAAAGCGGAACAGGCC
AAACCGGAUUAAUUUCCGGGGUUGUAGGACUACAAUGUGGACUUGGGAUAAAUAGUAGAAGUAGUUGGGAAGCUACACCA
UAGAAGGUGACAGUCCUGUAAACGAAAUUUAUCUCAUACCUAGUAGUAUCCUGAGUACGGCGGGACACGUGGAAUCUUGU
CGGAAUCUGCCCAGACCAUUGGGUAAGCCUAAAUACUAACCAGUCACCGAUAGCGUAUAGUACCGUGAGGGAAAGGUG
>JX843735.1.1461 Bacteria;Bacillota;Bacilli;Mycoplasmatales;Mycoplasmataceae;Mesoplasma;Entomoplasma ellychniae
UCAUGGCUCAGGAUAAACGCUGGCGGCAUGCCUAAUACAUGCAAGUCGAACGGGAGUGCUUGCACUCCAGUGGCGAACGG
GUGAGUAACACGUAUCUAACCUACCUUUUAGUGGGGGAUAACUUUGGAAACGAAAGAUAAUACCGCAUAUUAAUAUCAUU
AUCGCAUGAGAAGAUAUUCAAAGAUCCGUUUGGAUCGCUAAAAGAUGGGGAUGCGGCGUAUUAGUUAGUAGGCGGGGUAA
UGGCCCACCAGACAAUGAUACGUAGCCGAACUGAGAGGUUGAUCGGCCACAUUGGGACUGAGAUACGGCCCAGACUCCUA
CGGGAGGCAGCAGUAGGGAAUUUUUCACAAUGGACGAAAGUCUGAUGAAGCAAUGCGCGUGAGUGAUGACGGCCUUCGGG
UUGUAAAGCUCUGUUGUAAGGGAAGAAAAAAUUUGAGAGGAAAUGCUCUUAUCUUGACGGUACCUUACCAGAAAGCCACG
GCUAACUAUGUGCCAGCAGCCGCGUAAUACAUAGGUGGCAAGCGUUAUCCGGAUUUAUUGGGCGUAUAGGGUGCGUAGGC
GGUUUCGCAAGUUUGAGGUUAAAGCCCGGAGCUCAACUCCGGUUCGCCUUGAAAACUGUGGGACUAGAAUUCAGAGAGGU
AAACGGAAUUCCAUGUGUAGCGGUAAAAUGCGUAGAUAUAUGGAAGAACACCAGUGGCGAAAGCGGUUUACUGGCUGAUU
AUUGACGCUGAGGCACGAAAGCGUGGGGAGCAAAUAGAUUAGAUACCCUAGUAGUCCACGCCGUAAACGUUGAGUACUAA
GUAUUGGGGAUUACCUCAGUGCUGCAGCUAACGCAUUAAGUACUCCGCCUGAGUAGUAUGCUCGCAAGAGUGAAACUCAA
AGGAUUGACGGGGACCCGCACAAGUGGUGGAGCAUGUGGUUUAAUUCGAAGCAACACGAAGAACCUUACCAGGGCUUGAC
AUCCAGUGCAAAGCUACAGAGAUGUAGUGGAGGUAAACAUUGAGACAGGUGUGCAUGGUUGUCGUCAGUUCGUGCCGUGA
GGUGUUGGGUUAAGUCCCGCAACGAACGCAACCCUUGUCGUUAGUUACUAACAUUAAGUUGAGGACUCUAACGAGACUGC
UAGUGUAAGCUAGAGGAAGUGGGGAUGACGUCAAAUCAUCAUGCCCCUUAUGUCCUGGGCUACACACGUGCUACAAUGGC
UGGUACAAAGAGUCGCAAUCUCGCGAGGGGGAGCUAAUCUCAAAAAACCAGUCUCAGUUCGGAUUAAGUCUGCAACUCGA
CUUCAUGAAGCCGGAAUCACUAGUAAUCGCGGAUCAGCUAUGCCGCGGUGAAUACGUUCUCGGGUCUUGUACACACCGCC
CGUCAAACCACGAGAGUUGGUAAUACCAGAAGACGUAGCCUAACCGUAAGGAAGGCGCGUCCCAAGGUAGGACUAGCGAU
UGGGGUUAAGUCGUAACAAGG
>JN935891.1.1575 Bacteria;Bacillota;Bacilli;Acholeplasmatales;Acholeplasmataceae;Acholeplasma;Acholeplasma sp. Harris TD3
GGAUGAACGCUGGCGGCGUGCCUAAUACAUGCAAGUCGAACGGACUACCUUCGGGUAGUUAGUGGCGAACGGGUGAGUAA
CACGUAGAUAACCUACCUUAAACUCGAGGAUAACUCUGGGAAACCGGAGCUAAUACUGGAUAGGAUGUGUGCAUGAAAAA
AACACAUUUAAAGAUUUAUCGGUUUAAGAGGGGUCUGCGGCGCAUUAGUUAGUUGGUGGGGUAAAGGCCUACCAAGACGA
UGAUGCGUAGCCGGACUGAGAGGUCUACCGGCCACAUUGGGACUGAGAACGGCCCAAACUCCUACGGGAGGCAGCAGUAG
GGAAUUUUCGGCAAUGGGGGGAACCCUGACCGAGCAACGCCGCGUGAAUGACGAAGUACUUCGGUAUGUAAAGUUCUUUU
AUAUGGGAAGAAAAAGCAAUUAUUGACGGUACCAUAUGAAUAAGCCCCGGCUAACUAUGUGCCAGCAGCCGCGGUAAUAC
AUAGGGGGCAAGCGUUAUCCGGAUUUACUGGGCGUAAAGGGUGCGUAGGUGGUUAUAAAAGUCUGUGGUGUAAGUGCAGU
GCUCAACGCUGUGAGGCUAUGGAAACUAUAUAACUAGAGUGAGACAGAGGCAAGUGGAAUUCCAUGUGUAGCGGUAAAAU
GCGUAAAUAUAUGGAGGAACACCAGUGGCGAAGGCGGCUUGCUGGGUCUAAACUGACACUGAUGCACGAAAGCGUGGGGA
GCAAACAGGAUUAGAUACCCUGGUAGUCCACGCCGUAAACGAUGAGAACUAAGUGUUGGCCAUAAGGUCAGUGCUGCAGU
UAACGCAUUAAGUUCUCCGCCUGAGUAGUACGUGCGCAAGCAUGAAACUCAAAGGAAUUGACGGGACCCCGCACAAGCGG
UGGAUCAUGUUGUUUAAUUCGAAGAUACACGAAAAACCUUACCAGGUCUUGACAUACUCUGCAAAGGCUUAGAAAUAAGU
UCGGAGGUUAACAGAUGUACAGGUGGUGCACGGUUGUCGUCAGCUCGUGUCGUGAGAUGUUGGGUUAAGUCCCGCAACGA
GCGCAACCCUUAUUGCUAGUUACCAUCAUUAAGUUGGGGACUCUAGCGAGACUGCCAAUGAUAAAUUGGAGGAAGGUGGG
GAUGACGUCAAAUCAUCAUGCCCCUUAUGACCUGGGCUACAAACGUGAUACAAUGGCUGGAACAAAGAGAAGCGAGAGGG
UGACCUGGAGCGAAACUCAUAAAAACAGUCUCAGUUCGGAUUGAAGUCUGCAACUCGACUUCAUGAAGUAGGAAUCGCUA
GUAAUCGCAAAUCAGCAUGUUGCGGUGAAUACGUUCUCGGGGUUUGUACACACCGCCCGUCAAACCACGAAAGUGGGCAA
UACCCAACGCCGGUGGCCUAACCAGAAAUGGAGGGAGCCGUCUAAGGUAGGGUCCAUGAUUGGGGUUAAGUCGUAACAAG
GUAUCCCUACGGGAACGUGGGGAUGGAUCACCUCCUUUCUAAGGAGAAAGGCUAACUAAAACUUAGCAAAAAAUGACUAC
UAGUAAGUAGUAACAUUCUCUAAUUUGUUCAUCAUAUUCAGUUUUGARAGACUUA
>JN935870.1.2309 Bacteria;Bacillota;Bacilli;Mycoplasmatales;Mycoplasmataceae;Mycoplasmopsis;Mycoplasmopsis iners
GGAUGAACGCUGGCUGUGUGCCUAAUACAUGCAUGUCGAGCGAAGUUGCUUCGGUAACUUAGCGGCGAAUGGGUGAGUAA
CACGUACUCAACGUACCCUUUUGAUUGGGAUAGCAAGUGGAAACAUUUGAUAAUACCAAAUACGCAUUAUUUUCGCAUGA
AGAUAAUGUAAAAGGAGCUUUACGGCUUCGCAAAAGGAGCGGGGUGCGCAACAUUAGCUAGUUGGUGAGGGUAAUGGCCC
ACCAAGGCGAUGAUGUUUAGCGGGGUUGAGAGACUGAACCGCCACACUGGGACUGAGAUACGGCCCAGACUCCUACGGGA
GGCAGCAGUAGGGAAUAUUCCACAAUGGACGAAAGUCUGAUGGAGCGACACAGCGUGCAGGAUGAAGGCCCCAUGGGUUG
UAAACUGCUGUGGUAAGGGAAGAAAAAGUUCUAUAGGAAAUGAUAGAACCUUGACGGUACCUUAUUAGAAAGCAACGGCU
AACUAUGUGCCAGCAGCCGCGGUAAUACAUAGGUUGCAAGCGUUAUCCGGAAUUAUUGGGCGUAAAGCGUCUGUAGGUUG
UUUGUUAAGUCUGACGUCAAAACUUGGGGCUCAACCCCAAAUCGCGUUGGAUACUGGCUUACUAGAGUUAUGUAGAGGUU
AGCGGAAUUCCUUGUGAAGCGGUGGAAUGCGUAGAUAUAAGGAAGAACACCAAUAUGGCGAAGGCAGCUAACUGGACAUA
CACUGACACUGAGAGACGAAAGCGUGGGGAGCAAACAGGAUUAGAUACCCUGGUAGUCCACGCCCUAAACGAUGAUCAUU
AGCUGAUGGAAAAUUCAUCGGCGCAGCUAACGCAUUAAAUGAUCCGCCUGAGUAGUACGUUCGCAAGAAUAAAACUUAAA
GGAAUUGACGGGGAUCCGCACAAGCGGUGGAGCAUGUGGUUUAAUUUGAAGAUACGCGUAGAACCUUACCCACUCUUGAC
AUCUUCUGCAAAGCUAUAGAGAUAUAGUGGAGGUUAACAGAAUGACAGAUGGUGCAUGGUUGUCGUCAGCUCGUGUCGUG
AGAUGUUCGGUUAAGUCCUGCAACGAGCGCAACCCUUGUCCUUAGUUACUACAUUAAGUUGAGCACUCUAAGGAGACUGC
CCGAGUAAUUGGGAGGAAGGUGGGGACGACGUCAAAUCAUCAUGCCUCUUACGAGUGGGGCAACACACGUGCUACAAUGG
UCGGUACAAAGAGAAGCAAUAUGGCGACAUGGAGCAAACCUCAAAAAACCGAUCUCAGUUCGGAUUGUAGUCUGCAACUC
GACUACAUGAAGUCGGAAUCGCUAGUAAUCGUAGAUCAGCUACGCUACGGUGAAUACGUUCUCGGGUCUUGUACACACCG
CCCGUCAAACCAUGGGAGCUGGUAAUGCCCGAAGUCGGUUUAUAAACAAACUGCCUAAGGCAGGACUGGUGACUGGGGUU
AAGUCGUAACAAGGUAUCCCUACGAGAACGUGGGGAUGGAUCACCUCCUUUCUACGGAGUACAUAAAAUCACAUUUCAUU
GGGAAUAGUGAUUAUUAACCUUAUUUUUUGACCUUAACUUAAUAUUUUUCAACAGUUCAUGGCUUAUUUAGGUCAUAAGC
AAUAUAUCUAGUUUUGAGAGAACAUUCUCUCAAAUGUUCUUUGAAAACUGAAUAGUAAAUUAUUUUAAAAUAUUUACAAC
GACAUCUAAACAAAUUAAUAAUUAGUCAAUUUGUUUUGAUUCAUCGAGUAAUCAUAAAACAUUAUGAUUCAUUGAAAUGU
CUUAAAAUACACAUCAUUAAAUAACCAAAUAGGAACAUACUUUUAAAUAAGGAAGAGUUUGUGGUGGAUGCCUUGGGUCU
GAAAGUCGAUGAAGGACGUGAUUACCUGCGAUAAGCCUCGUGGAGCCGGAUAUAUGCUAUGAAACGGGGAUUUCCGAAUG
GGGGAACCUAGUUAGGGUAAUGCCUAGCUGCCAUUUUCUGAAUACAUAGGAAAAUGAGUGAGACACCUUGUGAACUGAAA
CAUCUUAGUAGCAAGAGGAAAAGAAAAUAAAUAAUGAUUUCUUYAGUAGCGGCGAGCGAACGAGAAAGAGCCCAAACCAC
UUUUAGUGGGGUUGUAGGACGAUCUACAUAGAGUUACAAAAUCAAAUGAUAGCAGAAGCUUUUGGGAAGAAGCGACAUAG
AGGGUGAUAUCCCCGUAUGCGAAAUUGUUUGAUCUCUUGGUCGUAUCCUGAGUAGGGCGGGGCACGUGAAACCCUGUCUG
AAUCUGCCGGGACCACCCGGUAAGGCUAAAUACUAAUCAGACACCGAUAGUGAACUAGUACCGUGAGGG
>JN935871.1.1523 Bacteria;Bacillota;Bacilli;Mycoplasmatales;Mycoplasmataceae;Mycoplasma;Mycoplasma hominis ATCC 23114
GGAUGAACGCUGGCUGUGUGCCUAAUACAUGCAUGUCGAGCGAGGUUAGCAAUAACCUAGCGGCGAAUGGGUGAGUAACA
CGUGCUUAAUCUACCUUUUAGAUUGGAAUACCCAUUGGAAACAAUGGCUAAUGCCGGAUACGCAUGGAACCGCAUGGUUC
CGUUGUGAAAGGCGCUGUAAGGCGCCACUAAAAGAUGAGGGUGCGGAACAUUAGUUAGUUGGUGAGGUAAUGGCCCACCA
AGACUAUGAUGUUUAGCCGGGUCGAGAGACUGAACGGCCACAUUGGGACUGAGAUACGGCCCAAACUCCUACGGGAGGCA
GCAGUAGGGAAUAUUCCACAAUGAGCGAAAGCUUGAUGGAGCGACACAGCGUGCACGAUGAAGGUCUUCGGAUUGUAAAG
UGCUGUUAUAAGGGAAGAACAUUUGCAAUAGGAAAUGAUUGCAGACUGACGGUACCUUGUCAGAAAGCGAUGGCUAACUA
UGUGCCAGCAGCCGCGGUAAUACAUAGGUCGCAAGCGUUAUCCGGAAUUAUUGGGCGUAAAGCGUUCGUAGGCUGUUUGU
UAAGUCUGGAGUUAAAUCCCGGGGCUCAACCCCGGCUCGCUUUGGAUACUAGCAAACUAGAGUUAGAUAGAGGUAAGCGG
AAUUCCAUGUGAAGCGGUGAAAUGCGUAGAUAUAUGGAAGAACACCAAAGGCGAAGGCAGCUUACUGGGUCUAUACUGAC
GCUGAGGGACGAAAGCGUGGGGAGCAAACAGGAUUAGAUACCCUGGUAGUCCACGCCGUAAACGAUGAUCAUUAGUCGGU
GGAGAAUCACUGACGCAGCUAACGCAUUAAAUGAUCCGCCUGAGUAGUAUGCUCGCAAGAGUGAAACUUAAAGGAAUUGA
CGGGGACCCGCACAAGCGGUGGAGCAUGUGGUUUAAUUUGAAGAUACACGGAAAACCUUACCCACUCUUGACAUCCUUCG
CAAAGCUAUAGAGAUAUAGUGGAGGUUAUCGGAGUGACAGAUGGUGCAUGGUUGUCGUCAGCUCGUGUCGUGAGAUGUUU
GGUCAAGUCCUGCAACGAGCGCAACCCCUAUCUUUAGUUACUAACAUUAAGUUGAGGACUCUAGAGAUACUGCCUGGGUA
ACUGGGAGGAAGGUGGGGAUGACGUCAAAUCAUCAUGCCUCUUACGAGUGGGGCCACACACGUGCUACAAUGGUCGGUAC
AAAGAGAAGCAAUAUGGCGACAUGGAGCAAAUCUCAAAAAGCCGAUCUCAGUUCGGAUUGGAGUCUGCAAUUCGACUCCA
UGAAGUCGGAAUCGCUAGUAAUCGCAGAUCAGCUAUGCUGCGGUGAAUACGUUCUCGGGUCUUGUACACACCGCCCGUCA
CACCAUGGGAGCUGGUAAUACCCAAAGUCGGUUUGCUAACCUCGGAGGCGACCGCCUAAGGUAGGACUGGUGACUGGGGU
GAAGUCGUAACAAGGUAUCCCUACGAGAACGUGGGGAUGGAUCACCUCCUUUCUACGGAGUACAACCUAYGUUAUGGAAA
AAA
>JN935874.1.2230 Bacteria;Bacillota;Bacilli;Mycoplasmatales;Mycoplasmataceae;[Mycoplasma] group;Mycoplasma cottewii
GGAUAAACGCUGGCGGCAUGCCUAAUACAUGCAAGUCGAACGGGGGUGCUUGCACCCCAGUGGCGAACGGGUGAGUAACA
CGUAUCUAACCUACCUCAUAGCGGGGGAUAACUUUUGGAAACGAAAGAUAAUACCGCAUGUGAAUCUUAUUAUCGCAUGA
GAAAAGAUUGAAAGGACCGUUUGGUUCACUAUGAGAUGGGGAUGCGGCGUAUUAGCUAGUAGGUGAGGUAAUGGCUCACC
UAGGCGAUGAUACGUAGCCGAACUGAGAGGUUGAUCGGCCACAUUGGGACUGAGAUACGGCCCAGACUCCUACGGGAGGC
AGCAGUAGGGAAUUUUUCACAAUGGACGAAAGUCUGAUGAAGCAAUGCCGCGUGAGCGAUGACGGCCUUCGGGUUGUAAA
GCUCUGUUGUAAGGGAAGAAAAAAUAGAGUAGGAAAUGCCUCUAUAUUGACGGUACCUUACCAGAAAGCCACGGCUAACU
AUGUGCCAGCAGCCGCGGUAAUACAUAGGUGGCAAGCGUUAUCCGGAUUUAUUGGGCGUAUAGGGUGCGUAGGCGGUUUU
GCAAGUUUGAGGUUAAAGCCCGGAGCUCAACUCCGGUUCGCCUUGAAAACUGCAUUACUAGAAUGCAAGAGAGGUAAGCG
GAAUUCCAUGUGUAGCGGUGAAAUGCGUAGAUAUAUGGAAGAACACCUGUGGCGAAAGCGGCUUACUGGCUUGUUAUUGA
CGCUGAGGCACGAAAGCGUGGGGAGCAAAUAGGAUUAGAUACCCUAGUAGUCCACGCCGUAAACGAUGAGUACUAGGUGU
UGGGAUUAUCUCAGCGCCGCAGCUAACGCAUUAAGUACUCCGCCUGAGUAGUAUGCUCGCAAGAGUGAAACUCAAAGGAA
UUGACGGGGACCCGCACAAGUGGUGGAGCAUGUGGUUUAAUUCGAAGCAACACGAAGAACCUUACCAGGGCUUGACAUCC
AGUGCAAAGCUAUAGAGAUAUAGUGGAGGUUAACAUUGAGACAGGUGGUGCAUGGUUGUCGUCAGUUCGUGCCGUGAGGU
GUUGGGUUAAGUCCCGCAACGAACGCAACCCUUGUCGUUAGUUACUAACAUUAAGUUGAGGACUCUAACGAGACUGCUAG
UGUAAGCUAGAGGAAGGUGGGGAUGACGUCAAAUCAUCAUGCCCCUUAUGUCCUGGGCUACACACGUGCUACAAUGGCUG
GUACAAAGAGUCGCAAUCUCGCGAGGGGGAGCUAAUCUCAAAAAGCCAGUCUCAGUUCGGAUUGAAGUCUGCAACUCGAC
UUCAUGAAGCCGGAAUCACUAGUAAUCGCGAAUCAGCUAUGUCGCGGUGAAUACGUUCUCGGGUCUUGUACACACCGCCC
GUCACACCACGAGAGUUGGUAAUACCAGAAGUGGGUAGCUUAACCGCAAGGAGAGCGCCUCCCAAGGUAGGACUGGCGAU
UGGGGUGAAGUCGUAACAAGGUAUCCGUACGGGAACGUGCGGAUGGAUCACCUCCUUUCUAUGGAGAUAAAACAUUUAUU
AUUGACUAUUUUAGUUCUAUUUAGUUUUCAGGGAUUGUAUAAAUCUCUGAAAAUGAUUGUUCUUUGAAAACUGAAUAUUA
GAUGAAAUGCAAUUUUCUGAUUAUAACAACAUAUAAUUAGAUAAUUAUUACGAAAUUAUUCGUAAUGACAUCAAAACAAU
UAACUAAAAUUAAUUGAGUUACAAAUUGCUAGAAAGAUUUUCUAAAAAAAUAGUAAGGGCAUAUGGUGAAUGCCUUGGAA
AAUGGAGCCGAAGAAGGACGUGAUUACCUGCGAAAAGUCUGGGGGAGCUGGAAGUAAGCUGCGAUCCCGGAAUGUCCGAA
UGGGGAAACCUAACAUGAUUUAUCUCAUGUUAUCUAUAAGUGAAUACAUAGCUUAUAAGAAGGGAACCUAGGGAACUGAA
ACAUCUUAGUACCUAGAGGAAAAGAAAAUAAUAAUGAUUCUGUUAGUAGUGGCGAGCGAACGCGGAACAGGCCAAACCRC
UCUACGGGGYGGGGUUGUAGGACUUUUGUUAGAGUUACAAAGUUAUUGUAUAGUAGAAGCUAUUGGGAAGUAGCGGCAUA
GAGGGUGAUACCCCCGUAUACGAAAUGCAAUGACCUCGAGAAAGUAUCCUGAGUACGGCGAAACACGUGAAAUUUUGUCG
GAAUCUGCCAAGACCACUUGGUAAGCCUAAAUACUACCAUUUUACCGAUAGUGAACCAGUACCGUGAGGG
>JN935863.1.2157 Bacteria;Bacillota;Bacilli;Mycoplasmatales;Mycoplasmataceae;Mycoplasma;Mycoplasma phocae
CUAGCGGCGAAUGGGUGAGUAACACGUACUUAAUCUGCCCUUUAGAUUGGAAUACCCAAUGGAAACAUUGGCUAAUGCCG
GAUACGCAUAGAAUCGCAUGAUUCUGUUGUGAAAGGAGCUCCAAAGCUCCACUAAAGGAUGAGGGUGCGGAACAUUAGUU
AGUUGGUGAGGUAAUGGCCCACCAAGACUAUGAUGUUUAGCCGGGUCGAGAGACUGAACGGCCACAUUGGGACUGAGAUA
CGGCCCAAACUCCUACGGGAGGCAGCAGUAGGGAAUAUUCCACAAUGAGCGAAAGCUUGAUGGAGCGACACAGCGUGCAC
GAUGAAGGUCUUCGGAUUGUAAAGUGCUGUUAUAAGGGAAGAACACUCAGUAGAGGAAAUGCUAUUGAGCUGACGGUACC
UUGUCAGAAAGCGAUGGCUAACUAUGUGCCAGCAGCCGCGGUAAUACAUAGGUCGCAAGCGUUAUCCGGAAUUAUUGGGC
GUAAAGCGUUCGUAGGCUGUUUGUUAAGUCUAGAGUCAAAUUCCAGGGCUCAACCCUGGCUCGCUUUGGAUACUGGCAAA
CUAGAGUUAGAUAGAGGUAAGCGGAAUUCCAUGUGAAGCGGUGAAAUGCGUAGAUAUAUGGAAGAACACCAAAGGCGAAG
GCAGCUUACUGGGUCUAUACUGACGCUGAGGGACGAAAGCGUGGGGAGCAAACAGGAUUAGAUACCCUGGUAGUCCACGC
UGUAAACGAUGAUCAUUAGUCGGUGGAGGAAUCACUGACGCAGCUAACGCAUUAAAUGAUCCGCCUGAGUAGUAUGCUCG
CAAGAGUGAAACUUAAAGGAAUUGACGGGGACCCGCACAAGCGGUGGAGCAUGUGGUUUAAUUUGAAGAUACACGGAAAA
CCUUACCCACUUUUGACAUCCUUCGCGAAGCUAUAGAGAUAUAGUGGAGGCUAACGGAGUGACAGAUGGUGCAUGGUUGU
CGUCAGCUCGUGUCGUGAGAUGUUUGGUCAAGUCCUGCAACGAGCGCAACCCCUAUCUUUAGUUACUAACAAGUAAUGUU
GAGGACUCUAGAGAUACUGCCUGGGUAACUGGGAGGAAGGUGGGGAUGACGUCAAAUCAUCAUGCCUCUUACAAGUGGGG
CCACACACGUGCUACAAUGGUCGGUACAAAGAGAAGCAAUAUGGCGACAUGGAGCAAAUCUCAAAAAGCCGAUCUCAGUU
CGGAUUGGAGUCUGCAAUUCGACUCCAUGAAGUCGGAAUCGCUAGUAAUCGCAGAUCAGCUAUGCUGCGGUGAAUACGUU
CUCGGGUCUUGUACACACCGCCCGUCACACCAUGGGAGCUGGUAAUACCCAAAGUCGGUUUGCUAACCUCGGAGGCAACU
GCCUAAGGUAGGACUGGUGACUGGGGUGAAGUCGUAACAAGGUAUCCCUACGAGAACGUGGGGAUGGAUCACCUCCUUUC
UACGGAGUACACCUAGUUAUGGAAAAAAUAUUCGUAUUCAGUUUUGAGAGAUCUAUCUCUCUAUAUUUGUUCUUUGAAAA
CUGAAUAUCGACAUUGAAAAAUUAUAUUAAUUAAUAUUUCAAAGUUUAGAUCAACCUAUAGAAUAUAUAUAUCAAAAUUA
AAGACAACAAUAGGUCAUACAACAAACAAUAACAAAACAACUAUUAAACAAGAUAAGAGUUUUUGGUGGAUGCCUUGGGU
CUGGAAGUCUAAGAAGGACGUGAUUACCUGCGAUAAGCCUCGGUUAGCUGGAAAUAAGCUGUUAUCCGGGGAUUUCCGAA
UGGGGAAACCCAAUUGAGCUAAUCCUCAAUUAUCAUUUCGAUGAAUUCAUAGUCGAAUGAAGAGACACGCUGUGAAUUGA
AACAUCUCAGUAGCAGCAGGAAAAGAAAAUAAAGAAUGAUUCCCUCAGUAGUGGCGAGCGAACGGGGAAGAGCCCAAACC
AACAUUUGAUGUUGGGGUUGUAGGACUACUUAUACGAAGUUAGACAAAACUUAAACAUAGCAGAAUAAGCUGGAAUGCUU
AAACAUAGAGGGUGAAAUUCCCGUAAGCGAAAUGAAUAAGUCUUCAAGUAGUAUCCUGAGUAGGGCGGGGCACGUGAAAC
CCUGUCUGAACCCGCCGGGACCACCCGGUAAGGCUAAAUACUAACCAGACACCGAUAGCGAACUAGUACCGUGAGGG
>JN935864.1.2290 Bacteria;Bacillota;Bacilli;Mycoplasmatales;Mycoplasmataceae;Mycoplasmopsis;Mycoplasmopsis citelli
GGAUGAACGCUGGCUGUGUGCCUAAUACAUGCAUGUCGAGCGGAGUUUAUUUAUAAACUUAGCGGCGAAUGGGUGAGUAA
CACGUACUUAACGUACCCUUUAGAUUGGAAUAACGCUGAGAAAUUAGCGCUAAUGCCGGAUAUUUAUUAYCAACGCAUGU
UGRUAAUAUCAAAGAAGCGUUUGCUUCACUAAAGGAUCGGGGUGCGGAACAUUAGCUAGUUGGUAAGGUAAAAGCUUACC
AAGGCGAUGAUGUUUAGCGGGGUUGAGAGACUGAACCGCCACACUGGGACUGAGAUACGGCCCAGACUCCUACGGGAGGC
AGCAGUAGGGAAUUUUCCACAAUGAGCGAAAGCUUGAUGGAGCGACACAGCGUGCAGGAGGACGGCCUUCGGGUUGUAAA
CUGCUGUUAUAAGGGAAGAAAAAGUAGUGUAGGAAAUGACAUUACCUUGACGGUACCUUGUCAGAAAGCAACGGCUAACU
AUGUGCCAGCAGCCGCGGUAAUACAUAGGUUGCAAGCGUUAUCCGGAAUUAUUGGGCGUAAAGCGUCUGUAGGUUGUUUA
UUAAGUCUGGCGUCAAAACUUGGGGCUCAACCCCAAAUCGCGUUGGAUACUGAUAAACUAGAGUUAUUUAGAGGUUAAUG
GAAUUYCUUGUGAAGCGGUGGAAUGCGUAGAUAUAAGGAAGAACACCAACAUGGCGAAGGCAAUUAACUGGGAAUACACU
GACACUGAGAGACGAAAGCGUGGGGAGCAAACAGGAUUAGAUACCCUGGUAGUCCACGCCGUAAACGAUGAUGAUUAGCU
GAUGGACACCAUCGGCGCAGCUAACGCAUUAAAUCAUCCGCCUGAGUAGUAUGCUCGCAAGAGUGAAACUUAAAGGAAUU
GACGGGGAUCCGCACAAGCGGUGGAGCAUGUGGUUUAAUUUGAAGAUACGCGUAGAACCUUACCCACUCUUGACAUCUUC
UGCAAAGCUAUAGAGAUAUAGUGGAGGUUAACAGAAUGACAGAUGGUGCAUGGUUGUCGUCAGCUCGUGUCGUGAGAUGU
UCGGUUAAGUCCUGCAACGAGCGCAACCCUUGUCCUUAGUUAAAUGUUCUAAGGAGACUGCCUAGGUAACUGGGAGGAAG
GUGGGGACGACGUCAAAUCAUCAUGCCUCUUACGAGUGGGGCAACACACGUGCUACAAUGGAUAGUACAAAGAGAAGCAA
GAUGGCAACAUGGAGCAAAUCUCAAAAAACUAUUCUCAGUUCGGAUUGAAGUCUGCAACUCGACUUCAUGAAGUCGGAAU
CGCUAGUAAUCGUAGAUCAGCUACGCUACGGUGAAUACGUUCUCGGGUCUUGUACACACCGCCCGUCAAACCACGGGAGC
UGGUAAUGCCCGAAGUCGGUUUUGUUAACUACGGAAACAACCGCCUAAGGCAGGACUGGUGACUGGGGUUAAGUCGUAAC
AAGGUAUCCCUACGAGAACGUGGGGAUGGAUCACCUCCUUUCUACGGAGUACAUAAAAACAUCUAAAUUAGAUGUUUAAU
UUACCUUAAAGACUAUUUUUUAAAAAUCAGUCAUGUAGCUUGUUGAAUAGUCCAAGUGAUAUAUAUCUAGUUUUGAGAGA
ACUUUAAUCUCUCAAAUAUGUUCUUUGAAAACUGAAUAGUAAAGAUAUUUAAUUAAUAUAACAACGACAUCAAAUAAAAC
AAUUAGUCAAUUUGUUUUGUGAUACCGAGUUAUAAAUUAUUAGUAAUAAUAGUUUAUUAAAAUGUCUUUGAAUACAUCAA
CAAUAGGAAAAUACAUAACUUUUAAAUAAGUAAGAGUUUGUGGUGGAUGCCUUGGGUCUGGAAGUCGAUGAAGGACGUGA
UUACCUGCGAAAAGCCUCGUGGAGCUGGAUAUACGCUACGAUACGGGGAUGUCCGAAUGGGGAAACCUAGUUAGAGGAAA
GUCUAACUGCUUAGCGAUGAAUCUAUAGUCGCUAUAGACGAGAGACGUUGUGAACUGAAACAUCUUAGUAGCAACAGGAA
AAGAAAAUAAAUAAUGAUUCCAUCAGUAGCGGCGAGCGAAAGUGGAAYAGCCCAAACCAACAUAUGUUGGGGUUGUAGGA
CUAUCUACAUGAAGUUACAAAAUUUUGUYAUAGCAAAAUUAGUUGGGAAACUAAAGCAUAGAGGGUGAUACUCCCGUAUG
CGAAAUGGCAAAAUCUUCUGAUAGCAUCCUGAGUAGGGCGGGGCACGUGAAACCCUGUCUGAACCAGCCGGGACCAUCCG
GUAAGGCUAAAUACUAACCAGACACCGAUAGUGAACUAGUACCGUGAGGG
>JN935868.1.1564 Bacteria;Bacillota;Bacilli;Acholeplasmatales;Acholeplasmataceae;Acholeplasma;Acholeplasma sp. KDA-feline
GGAUUAACGCUGGCGGUACGUCUAAUACAUGCAAGUCGAACGAAACAUAGUGCUUGCACUAAUGUUUAGUGGCGAACGGG
UGAGUAACACGUAGGUAACCUGCCCUUAAGAUGAGGAUAACAGUUAGAAAUGACUGCUAAUACUGAAUAAGGAAUGAAGA
UGGCAUCAAAAACAUUUUAAAGGUCCGAAUGGAUCGCUUAAGGAGGGGCCUGCGGCGCAUUAGCUAGUUGGUGAGAUAAU
AGCCCACCAAGGCAAUGAUGCGUAGCCGGACUGAGAGGUUGAACGGCCACAUUGGGACUGAGAGACGGCCCAAACUCCUA
CGGGAGGCAGCAGUAGAGAAUCUUCGGCAAUGGGGGAAACCCUGACCGAGCGAUACCGCGUGAAUGAAGACAUACUUCUA
GUACGUAAAAUUCUUUUAUUUAGGAAGAACAUAUUGUAUAGGAAAUGAUAUGAUAUUGACGGUACUAAAUGAAUAAGCCC
CGGCUAACUAUGUGCCAGCAGCCGCGGUAAUACAUAGGGGGCAAGCGUUAUCCGGAAUUAUUGGGCGUAAAGGGUGCGUA
GGCGGUUUUUUAAGUUCAAGGUUUAAAUCCAAAGCUCAACUUUGGAACGCUUUGAAAACUGGGAGACUAGAGUUAGGUAG
AGGCAAGUGGAAUUCCAUGUGUAGCGGUAAAAUGCGUAAAUAUAUGGAGGAACACCAGUGGCGAAGGCGGCUUGCUGGGC
CUAUACUGACGCUGAGGCACGAAAGCGUGGGGAGCAAACAGGAUUAGAUACCCUGGUAGUCCACGCCGUAAACGAUGAGU
ACUAGGUGUCGGGGAACCCGGUGCCGCAGUUAACGCAAUAAGUACUCCGCCUGAGUAGUACGUGCGCAAGCAUAAAACUC
AAAGGAAUUGGCGGGACCUCGCACAAGCGGUGGAUCAUGUUGUUUAAUUCGACGAUACGCGAAGAACCUUACCAGGUCUU
GACAUCCCGGGCAAAGAUAUAGAGAUAUAUUGGAGGUUAUCCCGGAGACAGGUGGUGCAUGGUUGUCGUCAGCUCGUGUC
GUGAGAUGUUGGGUUAAGUCCCGCAACGAGCGCAACUCUUAUUGUUAAUUGCCAUCAUUAAGUUGGGCACUUUAACAAGA
CUGCCAGUGACAAACUGGAGGAAGGUGAGAAUGACGUCAAAUCAUCAUGCCCCUUAUGACCUGGGCUACAAACGUGAUAC
AAUGGUUGGAACAGAGGGAGGCGAAGGAGCGAUCUGGAGCAAAUCCCAAAAAGACAAUCUCAGUUCGGAUUGAAGUCUGC
AACUCGACUUCAUGAAGCAGGAAUCGCUAGUAAUCGCAGAUCAGAACGCUGCGGUGAAUACGUUCUCGAGGUUUGCACAC
ACCGCCCGUCAAACCACGAAAGUUAGUAAUACCCAAAACCGGUGGCCUAACCGUAAGGAGGGAGCCGUCUAAGGUAGGGC
UAAUGAUUGGGGUUAAGUCGUAACAAGGUAUCCCUACGAGAACGUGGGGAUGGAUCACCUCCUUUCUAAGGAGUAAAACA
UUUACACAUUAAAAUAGCUAUUUUAUUAUUCGGUUUUCAAAGAC
>JN935889.1.2505 Bacteria;Bacillota;Bacilli;Mycoplasmatales;Mycoplasmataceae;Mesomycoplasma;Mesomycoplasma hyopneumoniae
GGAUAAACGCUAGCUGUGUGCUUAAUACAUGCAUGUUGAACGGAAUAUUUUAGUUCGCUAAAAUAUUUAGUAGCAAAUGG
GUGAGUAACACGUACCUAACCUACCUUUUGGACUGGGAUAACCAUUGGAAACAGUGGCUAAUACCAGAUAUGAUAAAAAU
UUGCAUGAAUUUUUAUUCAAAGGAGCCUUCAAGCUUCACCAAGAAAUGGGGGUGCGCAACAUUAGUUAGUUGGUAGGGUA
AAAGCCUACCAAGACGAUGAUGUUUAGCGGGGCCAAGAGGUUGUACCGCCACACUGGGAUUGAGAUACGGCCCAGACUCC
UACGGGAGGCAGCAGUAAGGAAUAUUCCACAAUAAGCGAAAGCUUGAUGGAGCGACACAGCGUGCAGGAUGAAGUCUUUC
GGGAUGUAAACUGCUGUUGUAAGGGAAGAAAAAACUAGAUAGGAAAUGCUCUAGUCUUGACGGUACCUUAUUAGAAAGCG
ACGGCAAACUAUGUGCCAGCAGCCGCGGUAAUACAUAGGUCGCAAGCGUUAUCCGGAAUUAUUGGGCGUAAAGCGUCCGU
AGGUUUUUUGUUAAGUUUAAAGUUAAAUGCUAAAGCUCAACUUUAGUCCGCUUUAGAUACUGGCAAAAUAGAAUUAUGAA
GAGGUUAGCGGAAUUCCUAGUGGAGUGGUGGAAUACGUAGAUAUUAGGAAGAACACCAAUAGGCGAAGGCAGCUAACUGG
UCAUAUAUUGACACUAAGGGACGAAAGCGUGGGGAGCAAACAGGAUUAGAUACCCUGGUAGUCCACGCCGUAAACGAUGA
UCAUUAGUUGGUGGCAAAAGUCACUAACACAGCUAACGCGUUAAAUGAUCCGCCUGAGUAGUAUGCUCGCAAGAGUGAAA
CUUAAAGGAAUUGACGGGAACCCGCACAAGCGGUGGAGCAUGUGGUUUAAUUUGAAGAUACGCGUAGAACCUUACCCACU
CUUGACAUUCUCGCAAAACUAUAGAGAUAUAGCCGAGGCUAACGAGAUCACAGAUGGUGCAUGGUUGUCGUCAGCUCGUG
UCGUGAGAUGUUAGGUUAAGUCCUGCAACGAGCGCAACCCUUUUCUUUAGUUGCUAACAUUUAGUUGAGAACCCUAAAGA
UACUGCCGGCGCAAGCCGGAGGAAGGUGGGGACGACGUCAAAUCAUCAUGCCUCUUACGAGUGGGGCAACACACGUGCUA
CAAUGGCUACUACAAAGAGCAGCAAAACAGUGAUGUCAAGCUAAUCUCAAAAAAGUAGUCUCAGUUCGGAUUGAAGUCUG
CAACUCGACUUCAUGAAGUCGGAAUCGCUAGUAAUCGCAGGUCAGCUAUACUGCGGUGAAUACGUUCUCGGGUUUUGUAC
ACACCGCCCGUCACACCAUGGGAGUUGGUAAUGCCCAAAGUCGGUGAGUUAACUUCGGAGACCAUUGCCUAAGGCAGGAC
CGAUGACUGGGGUGAAGUCGUAACAAGGUAUCCCUACGAGAACGUGGGGAUGGAACACCUCCUUUCUACGGAAAAACCAA
AAACAAAACAUAAAUUUAUUCACACCUUUUAUUAGAUUAAAUUUUUUCUAAAUUUUUACAUUUUUAACAUCAUUUUCAUU
AUUUAUUCUUAUUCUUUUUAUUAAAUUAAAAGAUUUUUAUAGAUUUUAUUUGUAUUUUUUUAAUUCAUUUCCUCCUUAUU
UAUUUAUAAUUAUUUAUUAAUCUAGUUGUUGUAAAAUUUUAAAUUGGACUAUAUACCUAGUUUUGAGGGCUCUAAAGCUC
UCAAAACAAAAAAAAUUGCCAAAAGGCAAAACAGCUCUUUCAAAACUGAAUAGUAACAAUUUUAUUCUGAUUGAAAAAUC
AGGUAAUAUUCUAAUGAUCUUUAAAAAUUAAACCGAGUUUAUUUUUGCUUUUUAAUUUUUGAAAAUUAAAAAAAUUAAAA
AGAAAGAUUAUGCUAAAAUUGUUAAAAUACCUUAAGAUAUAUUAUCUCAAAAUAGGCUAUACUCAAAAAUAGUUUUAACU
UUUUAAAUAAAUAAGAGUAUUUGGUGGAUGCCUUGGGUCUGAAAGUCGAUGAAGGACGUGAUUACCUGCGAUAAGCUUCG
UGGAGUUGGAAAUAAACUAUGAUACGGAGAUUUCCGAAUGGGGGAACCCAAUCUAGCAAACCUAGAUUGCGCUUUAAUGA
AUUCAUAAUUAAAGCAGCGAGAUACGUUGCGAAUUGAAACAUCUUAGUAGCAACAGGAAAAGAAAAUAAAUAAUGAUUCC
CAAAGUAGUGGCGAGCGAAAUGGGAAGAGCCCAAACCGUUUUUACGGGGUUAUAGGACAUUUUAAUUGAGUUAGAAAAUU
AUGUAAUAGUAGAAAAAGUUGGAAAGCUUUGACAUAGAAGGUGAUAUCCCUGUAUAUUAAAUUAUAUAAUCUCAUAGAUG
UAUCCUGAGUAGGGCGGGGCACGUGGAACCCUGUCUGAAUUUGCCAGGACCACCUGGUAAGGCUAAAUACUAAUCAGACA
CCGAUAGUGAACUAGUACCGUGAGG
>JX843737.1.1472 Bacteria;Bacillota;Bacilli;Mycoplasmatales;Mycoplasmataceae;Mycoplasmopsis;Mycoplasmopsis edwardii
AGAGUUUGAUCAUGGCUCAGGAUGAACGCUGGCUGUGUGCCUAAUACAUGCAUGUCGAGCGGAGUUCUUMGGAACUUAGC
GGCGAAUGGGUGAGUAACACGUACUUAACAUGCCUUUUAGAUUGGGACAACGAUGAGAAAUUAUCGCUAAUACCGGAUAC
UUAUAUGGUUCGCAUGAACUAUAUAUAAAAGGAGCUUUACGGCUUCACUARAAGAUUGGGGUGCGGAACAUUAGCUAGUU
GGUAAGGUAAUGGCUUACCAAGGCGAUGAUGUUUAGCGGGGUUGAGAGACUGAUCCGCCACACUGGGACUGAGAUACGGC
CCAGACUCCUACGGGAGGCAGCAGUAGGGAAUUUUCCACAAUGGACGAAAGUCUGAUGGAGCGACACAGCGUGCAGGAUG
AAGGCCUUCGGGUUGUAAACUGCUGUUAUAAGGGAAGAAAAAGCAGUAGAGGAAAUGCUAUUGCCUUGACGGUACCUUGU
CAGAAAGCAACGGCUAACUAUGUGCCAGCAGCCGCGGUAAUACAUAGGUUGCAAGCGUUAUCCGGAAUUAUUGGGCGUAA
AGCGUCUGUAGGUUGUUUGUUAAGUCUGGCGUGAAAACUUGGGGCUCAACCCCAAAUUGCGUUGGAUACUGGCAAGCUAG
AAUUGUGUAGAGGUUAGCGGAAUUCCUAGUGAAGCGGUGAAAUGCGUAGAUAUUAGGAAGAACACCAACAUGGCGAAGGC
AGCUAACUGGGCACAUAUUGACACUGAGAGACGAAAGCGUGGGGAGCAAACAGGAUUAGAUACCCUGGUAGUCCACGCUG
UAAACGAUGAUGAUUAGCUGAUAGAAAACUAUCGGCGCAGCUAACGCAUUAAAUCAUCCGCCUGAGUAGUAUGCUCGCAA
GAGUGAAACUUAAAGGAAUUGACGGGGAUCCGCACAAGCGGUGGAGCAUGUGGUUUAAUUUGAAGAUACGCGUAGAACCU
UACCCACUCUUGACAUCUUCCGCAAAGCUAUAGAGAUAUAGUGGAGGCUAACGGAAUGACAGAUGGUGCAUGGUUGUCGU
CAGCUCGUGUCGUGAGAUGUUCGGUUAAGUCCUGCAACGAGCGCAACCCUUGUCCUUAGUUAAUUUUCUAGGGAGACUGC
CCGAGUAAUUGGGAGGAAGGUGGGGACGACGUCAAAUCAUCAUGCCUCUUACGAGUGGGGCAACACACGUGCUACAAUGG
ACGGUACAAAGAGAAGCAAGACGGCGACGUGGAGCAAAUCUCAAAAAACCGUUCUCAGUUCGGAUUGUAGUCUGCAACUC
GACUACAUGAAGUCGGAAUCGCUAGUAAUCGUAGAUCAGCUACGCUACGGUGAAUACGUUCUCGGGUCUUGUACACACCG
CCCGUCACACCAUGGGAGCUGGUAAUGCCCGAAGUCGGUUUUGUUAACUACGGAGACAACUGCCUAAGGCAGGGCCGGUG
ACUGGGGUGAAGUCGUAACAAGGUAACCGUAA
>JN935882.1.2291 Bacteria;Bacillota;Bacilli;Mycoplasmatales;Mycoplasmataceae;Mycoplasmopsis;Mycoplasmopsis meleagridis
GGAUGAACGCUGGCUGUGUGCCUAAUACAUGCAUGUCGAGCGAAGUUUUUCGGAACUUAGCGGCGAAUGGGUGAGUAACA
CGUACUCAACGUACCUUUUAGAUUGGGAUAGCAAGUGGAAACAUUUGAUAAUACCGAAUAUGUAUAUUUUUCGCAUGAAA
UUUAUAUGAAAGAAGCCUUUAAGCUUCGCUAAAAGAGCGGGGUGCGUAACAUUAGCUAGUUGGUGAGGUAACGGCCCACC
AAGGCAAUGAUGUUUAGCGGGGUUGAGAGACUGAACCGCCACACUGGGACUGAGAUACGGCCCAGACUCCUACGGGAGGC
AGCAGUAGGGAAUAUUCCACAAUGGACGAAAGUCUGAUGGAGCGACACAGCGUGCAGGAUGAAAGCCUUAUGGGUUGUAA
ACUGCUGUGGUAAGGGAAGAAAAAAUAAAUGAGGAAAUGCAUUUAUCCUGACGGUACCUUAUUAGAAAGCGACGGCUAAC
UAUGUGCCAGCAGCCGCGGUAAUACAUAGGUCGCAAGCGUUAUCCGGAAUUAUUGGGCGUAAAGCGUCUGUAGGUUGUUU
GUUAAGUCUGGCGUUAAAACUUGGGGCUCAACCCCAAAGCGCGUUGGAUACUGGCAUACUAGAGUUACGUAGAGGUUAGC
GGAAUUCCUUGUGAAGCGGUGAAAUGCGUAGAUAUAAGGAAGAACACCAACAUGGCGAAGGCAGCUAACUGGGCGUAUAC
UGACACUGAGAGACGAAAGCGUGGGGAGCAAACAGGAUUAGAUACCCUGGUAGUCCACGCCCUAAACGAUGAUCAUUAGC
UGAUGGAAAAUUCGUCGGCGCAGCUAACGCAUUAAAUGAUCCGCCUGAGUAGUACGUUCGCAAGAAUAAAACUUAAAGGA
AUUGACGGGGAUCCGCACAAGCGGUGGAGCAUGUGGUUUAAUUUGAGGAUACGCGAAGAACCUUACCCACUCUUGACAUC
UUCUGCAAAGCUAUAGAGAUAUAGUCGAGGUUAACAGAAUGACAGAUGGUGCAUGGUUGUCGUCAGCUCGUGUCGUGAGA
UGUUCGGUUAAGUCCUGCAACGAGCGCAACCCUUGUCCUUAGUUACUAGCAUUAAGUUGAGCACUCUAAGGAGACUGCCC
GAGUAAUUGGGAGGAAGGUGGGGACGACGUCAAAUCAUCAUGCCUCUUACGAGUGGGGCAACACACGUGCUACAAUGGUC
GGUACAAAGAGAAGCAAACUGGUGACAGGGAGCAAACCUCAAAAAACCGAUCUCAGUUCGGAUUGUAGUCUGCAACUCGA
CUACAUGAAGUCGGAAUCGCUAGUAAUCGUAGAUCAGCUACGCUACGGUGAAUACGUUCUCGGGUCUUGUACACACCGCC
CGUCAAACCAUGGGAGCUGGUAAUGCCCGAAGUCGGUUUAAUUACAAACUGCCUAAGGCAGGACUGGUGACUGGGGUUAA
GUCGUAACAAGGUAUCCCUACGAGAACGUGGGGAUGGAUUACCUCCUUUCUACGGAGUACAUUAGUUAAUUUAUUUAAUC
AUUGGGACUAAAAUUAACCUUUAAGCCUGUUAUUUUAAUAUUGUCAUGACUUGGUUUAAGGCUCUGAGUGAUAUAUCUAG
UUUUGAGAGAACAUUCUCUCAAUUGUUCUUUGAAAACUGAAUAGUAAAUUAUUUUGAUAAUAUUUACAACGACAUCUAAA
CAAAUAAAUUUGUCAAUUUGUUUUGAUCAUCGAGUAAUCAUAUAUUUUAUGAUUUAUUGAAAUGUUUUAAAAUACACAUC
AUUAACCAAAUAGGAACAUACUUUUAAAUAAUAAAGAGUUUGUGGUGGAUGCCUUGGGUCUGAAAGUCGAUGAAGGACGU
GAUUACCUGCGAUAAGCCUCGUUGAGCCGGAUAUAUGCUAUGAAACGGGGAUUUCCGAAUGGGGAAACCUAAUUGGGGUA
AUGCCUAAUUGCCAUUUUUUGAAUCCAUAGAAAAAUGAGUGAGACACCUUGCGAACUGAAACAUCUUAGUAGCAAGAGGA
AAAGAAAAUAAAUUUAAUGAUUUCUUUAGUAGCGGCGAGCGAAAGAGAAAGAGCCCAAACCAUUUUAAUGGGGUUGUAGG
ACGAACUAUGUAGAGUUAUAAAAUUAAACGAUAGCAGAAGCUUUUGGGAAGAAGCGACAUAGAGGGUGAUAUCCCCGUAU
GCGAAAUUGUUUAAUCUCUUGGUCGUAUCCUGAGUAGGGCGGGGCACGUGAAACCCUGUCUGAAUCUGCCGGGACCACCC
GGUAAGGCUAAAUACUAAUCAGACACCGAUAGUGGAAUAGUACCGUGAGGG
>JN935883.1.2190 Bacteria;Bacillota;Bacilli;Mycoplasmatales;Mycoplasmataceae;Mycoplasma;Mycoplasmopsis arginini
GGAUGAACGCUGGCUGUGYGCCUAAUACAUGCAUGUCGAGCGAGGUUCUUUUGAACCUAGCGGCGAAUGGGUGAGUAACA
CGUGCUUAAUCUACCCUUUAGAUUGGAAUACCCAAUGGAAACAUUGGCUAAUGCCGGAUACGCAUGGAAUCGCAUGAUUC
CGUUGUGAAAGGAGCCUUUAAAGCUCCGCUAGAGGAUGAGGGUGCGGAACAUUAGUUAGUUGGUAGGGUAAUGGCCUACC
AAGACUAUGAUGUUUAGCCGGGUCGAGAGACUGAACGGCCACAUUGGGACUGAGAUACGGCCCAAACUCCUACGGGAGGC
AGCAGUAGGGAAUAUUCCACAAUGAGCGAAAGCUUGAUGGAGCGACACAGCGUGCACGAUGAAGGUCUUCGGAUUGUAAA
GUGCUGUUAUAGGGAAAGAACACCUGGUUGAGGAAAUGCUUCCAGGCUGACGGUACCCUGUCAGAAAGCGAUGGCUAACU
AUGUGCCAGCAGCCGCGGUAAUACAUAGGUCGCAAGCGUUAUCCGGAAUUAUUGGGCGUAAAGCGUUCGUAGGCUGUUUA
UUAAGUCUGGAGUCAAAUCCCAGGGCUCAACCCUGGCUCGCUUUGGAUACUGGUAAACUAGAGUUAGAUAGAGGUAAGCG
GAAUUCCAUGUGAAGCGGUGAAAUGCGUAGAUAUAUGGAAGAACACCAAAGGCGAAGGCAGCUUACUGGGUCUAUACUGA
CGCUGAGGGACGAAAGCGUGGGGAGCAAACAGGAUUAGAUACCCUGGUAGUCCACGCCGUAAACGAUGAUCAUUAGUCGG
UGGAGAGUUCACUGACGCAGCUAACGCAUUAAAUGAUCCGCCUGAGUAGUAUGCUCGCAAGAGUGAAACUUAAAGGAAUU
GACGGGGACCCGCACAAGCGGUGGAGCAUGUGGUUUAAUUUGAAGAUACGCGGAGAACCUUACCCACUCUUGACAUCCUU
CGCAAUGCUAUAGAGAUAUAGCGGAGGUUAACGGAGUGACAGAUGGUGCAUGGUUGUCGUCAGCUCGUGUCGUGAGAUGU
UUGGUCAAGUCCUGCAACGAGCGCAACCCCUAUCUUUAGUUACUAACGAGUCAUGUCGAGGACUCUAGAGAUACUGCCUG
GGUAACUGGGAGGAAGGUGGGGAUGACGUCAAAUCAUCAUGCCUCUUACGAGUGGGGCAACACACGUGCUACAAUGGUCG
GUACAAAGAGAAGCAAUAUGGCGACAUGGAGCAAAUCUCAAAAAGCCGAUCUCAGUUCGGAUUGGAGUCUGCAAUUCGAC
UCYAUGAAGUCGGAAUCGCUAGUAAUCGCAGAUCAGCUACGCUGCGGUGAAUACGUUCUCGGGUCUUGUACACACCGCCC
GUCACACCAUGGGAGCUGGUAAUACCCAAAGUCGGUUAGCUAACCUCGGAGGCGACCGCCUAAGGUAGGACUGGUGACUG
GGGUGAAGUCGUAACAAGGUAUCCCUACGAGAACGUGGGGAUGGAUCACCUCCUUUCAUACGGAGUACAUAAAUGUUAUG
GAAAAAUUAUUUGUAUCCAGUUUUGAGAGACCUAUCUCUCAAUUUGUUCUUUGAAAACUGAAUAUCGACAUUGAAAAAUU
AAAUUUAUUAAUAUUUCAAAGUUUAGAUCAACCUAUAGAAUAUAUCAUACAAUAGACAAACAAUAGGUCUUAUACUACUA
UUAAACAAGAUAAGAGUUUUUGGUGGAUGCCUUGGGUCUGGAAGUCGAUGAAGGACGUGAUUACCUGCGAUAAGCCUCGG
UUAGCUGGAAAUGAGCUGUGAUCCGGGGAUUUCCGAAUGGGGAAACCUAAUUGAGCUAAUCCUCAAUUAUCAUAUCGAUG
AAUACAUAGUCGAAUGAAGAGACACGCUGUGAAUUGAAACAUCUCAGUAGCAGCAGGAAGAGAAAAUAAAGAAUGAUUCC
CUCAGUAGUGGCGAGCGAACGGGGAAGAGCCCAAACCAACAUUCGUUGUUGGGGUUAUAGGACUACAUUUUAGAGUUACA
AAAUUUACAUAUAGCAGAAUAAGUUGGAAUGCUUAAACAUAGAGGGUGAAAUUCCCGUAAGCGAAAUGUGUAGAUCUCUU
UGUAGUAUCCUGAGUAGGGCGGGGCACGUGAAACCCUGUCUGAAUUUGCCGGGACCACCCGGUAAGGCUAAAUACUAACC
AGACACCGAUAGUGAACUAGUACCGUGAGG
>JN935884.1.2303 Bacteria;Bacillota;Bacilli;Mycoplasmatales;Mycoplasmataceae;Mycoplasmopsis;Mycoplasmopsis gallinarum
GGAUGAACGCUGGCUGUGUGCCUAAUACAUGCAUGUCGAGCGAAGUUCUUCGGAACUUAGCGGCAAAUGGGUGAGUAACA
CGUACUCAACGUACCUCUUAGAUUGGGAUAGCAGUUGGAAACAACUAUUAAUAACAAAUACGUAUAAUUUUCGCAUGAAG
AUUAUAUAAAAGUAGCGUUUGCUACACUAAGAGAGCGGGGUGCGUAACAUUAGUUAGUUGGUGAGGUAAUGGCUCACCAA
GACGAUGAUGUUUAGCGGGGUUGAGAGACUGAACCGCCACACUGGGACUGAGAUACGGCCCAGACUCCUACGGGAGGCAG
CAGUAGGGAAUAUUCCACAAUGAACGAAAGUUUGAUGGAGCGACACAGCGUGCAGGAUGAAGGCCCUAUGGGUUGUAAAC
UGCUGUGGUAAGAGAAGAAAAAACCGAGGAGGAAAUGCCUUGGUCUUGACGGUAUCUUAUUAGAAAGCAACGGCUAACUA
UGUGCCAGCAGCCGCGGUAAUACAUAGGUUGCAAGCGUUAUCCGGAAUUAUUGGGCGUAAAGCGUCUGUAGGUUGUUUGU
UAAGUCUGAUGUUAAAUUUUGGGGCUCAACCCCAACACGCAUUGGAUACUGGCAUACUAGAGUUAUGUAGAGGUUAAUGG
AAUUCCUUGUGAAGCGGUGGAAUGCGUAGAUAUAAGGAAGAACACCAAUAUGGCGAAGGCAGUUAACUGGGCAUACACUG
ACACUGAGAGACGAAAGCGUGGGGAGCAAACAGGAUUAGAUACCCUGGUAGUCCACGCCCUAAACGAUGAUCAUUAGCUG
AUGGGGAACUCAUCGGCGCAGCUAACGCAUUAAAUGAUCCGCCUGAGUAGUACGUUCGCAAGAAUAAAACUUAAAGGAAU
UGACGGGGAUCCGCACAAGCGGUGGAGCAUGUGGUUUAAUUUGAAGAUACGCGUAGAACCUUACCCACUCUUGACAUCUU
CUGCAAAGCUAUAGAGAUAUAGUGGAGGUUAACAGAAUGACAGAUGGUGCAUGGUUGUCGUCAGCUCGUGUCGUGAGAUG
UUCGGUUAAGUCCUGCAACGAGCGCAACCCUUGUCCUUAGUUACUAACAUUAAGUUGAGCACUCUAAGGAGACUGCCCGA
GUAAUUGGGAGGAAGGUGGGGACGACGUCAAAUCAUCAUGCCUCUUACGAGUGGGGCAACACACGUGCUACAAUGGUCGG
UACAAAGAGAAGCAAACUGGUGACAGGGAGCAAACCUCAAAAAACCGAUCUCAGUUCGGAUUGUAGUCUGCAACUCGACU
ACAUGAAGUCGGAAUCGCUAGUAAUCGUAGAUCAGCUACGCUACGGUGAAUACGUUCUCGGGUCUUGUACACACCGCCCG
UCAAACCAUGGGAGCUGGUAAUGCCCGAAGUCGGUUUAUAAACAAACUGCCUAAGGCAGGACUGGUGACUGGGGUUAAGU
CGUAACAAGGUAUCCCUACGAGAACGUGGGGAUGGAUCACCUCCUUUCUACGGAGUACAAAAUACUUUAUUACUUAAUUU
ACUAUUGGAGUAAAUUAAAUUCUUAACUUUAUUAAUCAGACCUAUUAACCAAUUUGUCAUGGCUUUCAGGUCAAAAGCUU
UAUAUCUAGUUUUGAGAGAACAUUCUCUCAAUUGUUCUUUGAAAACUGAAUAGUAAGAUAUUUUAAAAAUAUUUACAACG
ACAUCUUAACAAAUAUAAAUGUCAAUUUGUUUUGAUCAUCGAGUAAUCAUAUAACUUAUGAUUUAUUGAAAUGUCUUAAA
AUACACAUCAUUAACCAAACAAUAGGAAAAUACUUUAAAUAAGGAAGAGUUUGUGGUGGAUGCCUUGGGUCUGGAAGUCG
AUGAAGGACGUGAUUACCUGCGAUAAGCCUCGUGGAACUGGAAAUAAGUUAUGAAGCGGGGAUUUCCGAAUGGGGGAACC
UAACUAGUGUAAUGACUAGUUGUCUAAUUCUGAAUACAUAGGAAUUAUGAACGAGACACCUUGUGAACUGAAACAUCUUA
GUAGCAAGAGGAAAAGAAAAUAAAUAAUGAUUUCUUUAGUAGCGGCGAGCGAAAGAGAAAGAGCCCAAACCAUAUUUAUA
UGGGGUUGUAGGACAGUCUACAUAAAGUUACAAAAUUUAAUGAUAACAGAAGCUUUUGGGAAGAAGCGCCAUAGAAGGUG
AUAGCCCUGUAUGUGAAAUUGUUAAAUCUUUUGACUGUAUCCUGAGUAGGGCGGGGCACGUGAAACCCUGUCUGAAUCUG
CCGGGACCACCCGGUAAGGCUAAAUACUAACCAGACACCGAUAGUGAACUAGUACCGUGAGGG
>JX843736.1.1458 Bacteria;Bacillota;Bacilli;Mycoplasmatales;Mycoplasmataceae;Mycoplasmoides;Mycoplasmoides gallisepticum
UCAUGGCUCAGGAUUAACGCUGGCGGCAUGCCUAAUACAUGCAAGUCGAUCGGAUGUAGCAAUACAUUAGAGGCGAACGG
GUGAGUAACACGUAUCCAAUCUGCCUUAUAGUGGGGGAUAACUAGUCGAAAGAUUAGCUAAUACCGCAUAACAAGUUAAC
UAUCGCAUGAGAAUAACUUUAAAGAAGCAACUGCUUCGCUAUAAGAUGAGGGUGCGGCAUAUCAGCUAGUUGGUGAGGGU
AAUGGCCCACCAAGGCGAUGACGUGUAGUUAUGCUGAGAGGUAGAAUAACCACAAUGGGACUGAGACACGGCCCAUACUC
CUACGGGAGGCAGCAGUAGGGAAUUUUUCACAAUGGACGAAAGUCUGAUGGAGCAAUGCCGCGUGAACGAUGAAGGUCUU
UUUAGAUUGUAAAGUUCUUUUAUUUGGGAAGAACAGUUAAUAGAGUGGAAAGCUAUUAAUUUGACUGUACCAUUUGAAUA
AGUAACGACUAACUAUGUGCCAGCAGUCGCGGUAAUACAUAGGUUGCAAGCGUUAUCCGGAUUUAUUGGGCGUAAAACAA
GCGCAGGCGGAUUAGAAAGUCUGGUGUUAAAAGCAAUUGCUUAACGAUUGUAUGCAUUGGAAACUUCUAGUCUAGAGUUU
GGUAGAGAGUCCUGGAACUCCAUGUGGAGCGGUGAAAUGCGUAGAUAUAUGGAAGAACACCAGAGGCGAAGGCGAGGACU
UGGGCCAAUACUGACGCUUAGGCUUGAAAGUGUGGGGAGCAAAUAGGAUUAGAUACCCUAGUAGUCCACACUGUAAACGA
UGGAUGUUAAGUGUCGGAGCGAAUACUUCGGUGCUGCAGUUAACACAUUAAACAUCCUGCCUGAGUAGUACAUUCGCAAG
AAUGAAACUCAAACGGAAUUGACGGGGACCCGCACAAGUGGUGGAGCAUGUUGCUUAAUUCGACGGUACACGAAAAACCU
UACCUAGACUUGACAUCUUGGGCGAAGCUAUAGAAAUAUAGUGGAGGUCAACCCAAUGACAGGUGGUGCAUGGUUGUCGU
CAGCUCGUGUCGUGAGAUGUUGGGUUAAGUCCCGCAACGAGCGCAACCCUUAUCGUUAGUUACUUUGUCUGACGAGACUG
CCAACGUAAGUUGGAGGAAGGUGGGGAUGACGUCAAAUCAUCAUGCCCCUUAUGUCUAGGGCUGCAAACGUGCUACAAUG
GCCAAUACAAACAGUUGCAAAUCCGUAAGGUGGAGCUAAUCUGUAAAGUUGGUCUCAGUUCGGAUUGAGGGCUGCAAUUC
GCCCUCAUGAAGUCGGAAUCACUAGUAAUCGCGAAUCAGCCAUGUCGCGGUGAAUACGUUCUCGGGUCUUGUACACACCG
CCCGUCAAACUAUGAGAGCUGGUAAUAUCUAAAACCGUGUUGCUAACCGCAAGGAAGCGCAUGUCUAGGGUAGGGCCGGU
GAUUGGAGUUAAGUCGUA
>JN935881.1.2254 Bacteria;Bacillota;Bacilli;Mycoplasmatales;Mycoplasmataceae;Mycoplasmopsis;Mycoplasmopsis verecunda
GGAUGAACGCUGGCUGUGUGCCUAAUACAUGCAUGUCGAGCGGAGUUCUUCGGAACUUAGCGGCGAAUGGGUGAGUAACA
CGUACUUAACGUACCUUUUAGAUUGGGACAACGAUGAGAAAUUAUCGCUAAUACCGGAUACUUAUAAGGAAGGCAUCUUY
CUUAUAUAAAAGGAGCUUUCAAGCUCCACUAAAAGAUCGGGGUGCGGAACAUUAGCUAGUUGGUGAGGUAAUGGCUCACC
AAGGCUAUGAUGUUUAACGGGGUUGAGAGACUGAUCCGUCACACUGGGACUGAGAUACGGCCCAGACUCCUACGGGAGGC
AGCAGUAGGGAAUUUUCCACAAUGGACGAAAGUCUGAUGGAGCGACACAGCGUGCAGGAUGAAGGCCUUCGGGUUGUAAA
CUGCUGUUAUUUAGGAUGAAAAAAUAGUAGAGGAAAUGCUAUUAUCUUGACAGUACUAAAUCASAAAGCAACGGCUAACU
AUGUGCCAGCAGCCGCGGUAAUACAUAGGUUGCAAGCGUUAUCCGGAAUUAUUGGGCGUAAAGCGUCUGUAGGUUGUUUG
UUAAGUCUGGCGUCAAAACUUGGGGCUCAACCCCAAAUCGCGUUGGAUACUGGCAAACUAGAAUUGUGUAGAGGUUAACG
GAAUUCCUUGUGAAGCGGUGAAAUGCGUAGAUAUAAGGAAGAACAYCAACUUGGCGAAGGCAGUUAACUGGGCACAUAUU
GACACUGAGAGACGAAAGCGUGGGGAGCAAACAGGAUUAGAUACCCUGGUAGUCCACGCCGUAAACGAUGAUGAUUAGCU
GAUGGGAACCAUCGGCGCAGCUAACGCAUUAAAUCAUCCGCCUGAGUAGUAUGCUCGCAAGAGUGAAACUUAAAGGAAUU
GACGGGGAUCCGCACAAGCGGUGGAGCAUGUGGUUUAAUUUGAAGAUACGCGUAGAACCUUACCCACUCUUGACAUCUUC
UGCAAAGCUAUAGAGAUAUAGUGGAGGUUAACAGAAUGACAGAUGGUGCAUGGUUGUCGUCAGCUCGUGUCGUGAGAUGU
UCGGUUAAGUCCUGCAACGAGCGCAACCCUUAUCCUUAAUUAAAUACCUUAAGGAGACUGCCCGGGUAACUGGGAGGAAG
GUGGGGACGACGUCAAAUCAUCAUGCCUCUUACGAGUGGGGCAACACACGUGCUACAAUGGAAGGUACAAAGAGAAGCAA
UAUGGCGACAUGGAGCAAAUCUCAAAAAACCUUUCUCAGUUCGGAUUGUAGUCUGCAACUCGACUACAUGAAGUCGGAAU
CGCUAGUAAUCGUAGAUCAGCUACGCUACGGUGAAUACGUUCUCGGGUCUUGUACACACCGCCCGUCACACCAUGGGAGC
UGGUAAUGCCCGAAGUCGGUUUAGUCAACUACGGAGACAACUGCCUAAGGCAGGACUGGUGACUGGGGUGAAGUCGUAAC
AAGGUAUCCCUACGAGAACGUGGGGAUGGAUUACCUCCUUUCUACGGAGUACAAAAUAACAAUUUAUUUGUUACUUAUUU
ACAAUUUACCUUAUUAUAAUAAGCUGUCAUUAUAUAUCUAGUUUUGAGAGAACUUUCUCUCUUAUGUUCUUUGAAAACUG
AAUAGUAAAGAUAUUAAUAUAACAACGACAUCAAAAAAUAAAUUAGUCAAUUUGUUUUGUGAUACCGAGAAAUUAUUAGA
AAUAAUAAUUCGUUAAAAUGUCUUUGAAUACAUCAACAACAAUAGGAAAAUAUUGUUACAACUUUUAAAUAAGUAAGAGU
UUGUGGUGGAUGCCUUGGGUCUGAAAGUCGAUGAAGGACGUGAUUACCUGCGAUAAGCCUCGUGGAGCUGGAUAUAAGCA
MCGAAACGGGGAUUUCCGAAUGGGGAAACCUAACUAGAGUAAUGUCUAGUUGCUAUGGAAUGAAUAAAAUAGUUCCAUUU
GCGAGACACGUUGUGAACUGAAACAUCUUAGUAGCAACAGGAAAAGAAAAUAAAAAUGAUUUCAUCAGUAGCGGCGAGCG
AACGUGAAAGAGCCCAAACCAGUUUUUUAAACUGGGGUUGUAGGACUAUCUACAUAAAGUUACAAAUCUUUGUUAUAGCA
GAAUAGUUUGGGAAAACUAAGCACAGAGGGUGAUACUCCCGUAAGCGAAAUAGCAAAGACUUUUGAUAGUAUCCUGAGUA
RGGCGGGGCACGUGAAACCCUGUCUGAAUCUGCCGGGACCAUCCGGUAAGGCUAAAUACUAAUCAGACACCGAUAGUGAA
CUAGUACCGUGAGG
>JN935862.1.2230 Bacteria;Bacillota;Bacilli;Mycoplasmatales;Mycoplasmataceae;[Mycoplasma] group;Mycoplasma yeatsii
GGAUAAACGCUGGCGGCAUGCCUAAUACAUGCAAGUCGAACGGGGGUGCUUGCACCCCAGUGGCGAACGGGUGAGUAACA
CGUAUCUAACCUACCUCAUAGCGGGGGAUAACUUUUGGAAACGAAAGAUAAUACCGCAUGUGAAUCUUAUUAUCGCAUGA
GAAAAGAUUGAAAGGACCGUUUGGUUCACUAUGAGAUGGGGAUGCGGCGUAUUAGCUAGUAGGUGAKGUAAUGGCUCACC
UAGGCGAUGAUACGUAGCCGAACUGAGAGGUUGAUCGGCCACAUUGGGACUGAGAUACGGCCCAGACUCCUACGGGAGGC
AGCAGUAGGGAAUUUUUCACAAUGGACGAAAGUCUGAUGAAGCAAUGCCGCGUGAGUGAUGACGGCCUUCGGGUUGUAAA
GCUCUGUUGUAAGGGAAGAAAAAAUAGAGUAGGAAAUGCCUCUAUAUUGACGGUACCUUACCAGAAAGCCACGGCUAACU
AUGUGCCAGCAGCCGCGGUAAUACAUAGGUGGCAAGCGUUAUCCGGAUUUAUUGGGCGUAUAGGGUGCGUAGGCGGUUUU
GCAAGUUUGAGGUUAAAGCCCGGAGCUCAACUCCGGUUCGCCUUGAAAACUGCAUUACUAGAAUGCAAGAGAGGUAAGCG
GAAUUCCAUGUGUAGCGGUGAAAUGCGUAGAUAUAUGGAAGAACACCUGUGGCGAAAGCGGCUUACUGGCUUGUUAUUGA
CGCUGAGGCACGAAAGCGUGGGGAGCAAAUAGGAUUAGAUACCCUAGUAGUCCACGCCGUAAACGAUGAGUACUAGGUGU
UGGGGUCAUCUCAGCGCCGCAGCUAACGCAUUAAGUACUCCGCCUGAGUAGUAUGCUCGCAAGAGUGAAACUCAAAGGAA
UUGACGGGGACCCGCACAAGUGGUGGAGCAUGUGGUUUAAUUCGAAGCAACACGAAGAACCUUACCAGGGCUUGACAUCC
AGUGCAAAGCUAUAGAGAUAUAGUGGAGGUUAACAUUGAGACAGGUGGUGCAUGGUUGUCGUCAGUUCGUGCCGUGAGGU
GUUGGGUUAAGUCCCGCAACGAACGCAACCCUUGUCGUUAGUUACUAACAUUAAGUUGAGGACUCUAACGAGACUGCUAG
UGUAAGCUAGAGGAAGGUGGGGAUGACGUCAAAUCAUCAUGCCCCUUAUGUCCUGGGCUACACACGUGCUACAAUGGCUG
GUACAAAGAGUCGCAAUCUCGCGAGGGGGAGCUAAUCUCAAAAAGCCAGUCUCAGUUCGGAUUGAAGUCUGCAACUCGAC
UUCAUGAAGCCGGAAUCACUAGUAAUCGCGAAUCAGCUAUGUCGCGGUGAAUACGUUCUCGGGUCUUGUACACACCGCCC
GUCACACCACGAGAGUUGGUAAUACCAGAAGUGGGUAGCUUAACCGCAAGGAGAGCGCCUCCCAAGGUAGGACUGGCGAU
UGGGGUGAAGUCGUAACAAGGUAUCCGUACGGGAACGUGCGGAUGGAUCACCUCCUUUCUAUGGAGAUAAAACAUUUAUU
AUUGACUAUUUUAGUUCUAUUUAGUUUUCAGGGAUUGUAUAAAUCUCUGAAAAUGAUUGUUCUUUGAAAACUGAAUAUUA
GAUGAAAUGCAAUUUUCUGAUUAUAACAACAUAUAAUUAGAUAAUUAUUACGAAAUUAUUCGUAAUGACAUCAAAACAAU
UAACUAAAAUUAAUUGAGUUACAAAUUGCUAGAAAGAUUUUCUAAAAAAAUAGUAAGGGCAUAUGGUGAAUGCCUUGGAA
AAUGGAGCCGAAGAAGGACGUGAUUACCUGCGAAAAGUCUGGGGGAGCUGGAAGUAAGCUGCGAUCCCGGAAUGUCCGAA
UGGGGAAACCUAACAUGAUUUAUCUCAUGUUAUCUAUAAGUGAAUACAUAGCUUAUAAGAAGGGAACCUAGGGAACUGAA
ACAUCUUAGUACCUAGAGGAAAAGAAAAUAAUAAUGAUUCUGUUAGUAGUGGCGAGCGAACGCGGAACAGGCCAAACCRY
UCUACGGRGYGGGGUUGUAGGACUUUUGUUAGAGUUACAAAGUUAUUGUAUAGUAGAAGCUAUUGGGAAGUAGCGGCAUA
GAGGGUGAUACCCCCGUAUACGAAAUGCAAURACCUCGAGAAAGUAUCCUGAGUACGGCGAAACACGUGAAAUUUUGUCG
GAAUCUGCCAAGACCACUUGGUAAGCCUAAAUACUACCAUUUUACCGAUAGUGAACCAGUACCGUGAGGG
>JN935880.1.2291 Bacteria;Bacillota;Bacilli;Mycoplasmatales;Mycoplasmataceae;Mycoplasmopsis;Mycoplasmopsis pullorum
GGAUGAACGCUGGCUGUGUGCCUAAUACAUGCAUGUCGAGCGGAGUUCUUCGGAACUUAGCGGCGAAUGGGUGAGUAACA
CGUACUUAACGUACCCUUUAGUUUGGGAUAACGACUAGAAAUGGUCGCUAAUACCGGAUACUUAUGUUAAUCGCAUGAUU
AAUAUAUAAAAGAAGCGUUUGCUUCGCUAGAGGAUCGGGGUGCGUAACAUUAGCUUGUUGGUGAGGUAAAGGCUCACCAA
GGCGAUGAUGUUUAGCGGGGUUGAGAGACUGAUCCGCCACACUGGGACUGAGAUACGGCCCAGACUCCUACGGGAGGCAG
CAGUAGGGAAUUUUCCACAAUGGACGAAAGUCUGAUGGAGCGACACAGCGUGCAGGAUGACGGCCUUCGGGUUGUAAACU
GCUGUUAUAAGGGAAGAAAAAAUCAUAGAGGAAAUGCUAUGAUCUUGACGGUACCUUGUCAGAAAGCAACGGCUAACUAU
GUGCCAGCAGCCGCGGUAAUACAUAGGUUGCAAGCGUUAUCCGGAAUUAUUGGGCGUAAAGCGUCUGUAGGUUGUUUGUU
AAGUCUGGUGUGAAAACUUGGGGCUCAACCCCAAAUUGCAUUGGAUACUGGCAAACUAGAGUUAUGUAGAGGUAAGCGGA
AUUCCUUGUGAAGCGGUGAAAUGCGUAGAUAUAAGGAAGAACACCAACUUGGCGAAGGCAGCUUACUGGACAUACACUGA
CACUGAGAGACGAAAGCGUGGGGAGCAAACAGGAUUAGAUACCCUGGUAGUCCACGCCGUAAACGAUGAUGAUUAGCUGA
UGGGGAACUCAUCGGCGCAGCUAACGCAUUAAAUCAUCCGCCUGAGUAGUAUGCUCGCAAGAGUGAAACUUAAAGGAAUU
GACGGGGAUCCGCACAAGCGGUGGAGCAUGUGGUUUAAUUUGAAGAUACGCGUAGAACCUUACCCGCUCUUGACAUCUUC
CGCAAAGCUAUAGAGAUAUAGUGGAGGCUAACGGAAUGACAGAUGGUGCAUGGUUGUCGUCAGCUCGUGUCGUGAGAUGU
UCGGUUAAGUCCUGCAACGAGCGCAACCCUUGUCCUUAGUUAGAUGAUCUAAGGAGACUGCCCGAGUAAUUGGGAGGAAG
GUGGGGACGACGUCAAAUCAUCAUGCCUCUUACGAGCGGGGCAACACACGUGCUACAAUGGACGGUACAAAGAGAAGCAA
GACAGCGAUGUGGAGCAAAUCUCAAAAAACCGUUCUCAGUUCGGAUUGUAGUCUGCAACUCGACUACAUGAAGUCGGAAU
CGCUAGUAAUCGUAGAUCAGCUACGCUACGGUGAAUACGUUCUCGGGUCUUGUACACACCGCCCGUCACACCAUGGGAGC
UGGUAAUGCCCGAAGUCGGUUUUGUUAACCACGGAGACAACUGCCUAAGGCAGGACUGGUGACUGGGGUGAAGUCGUAAC
AAGGUAUCCCUACGAGAACGUGGGGAUGGAUUACCUCCUUUCUACGGAGUACAAAAAACACUUUUAAGUGUUAUYAACGA
CUUUUACUGACUAUUAUUUUUAAAUCUGUGUUAUGUUGCUAUUGUUAAAUAGUCCAAUAGUGUAUAUCUAGUUUUGAGAG
AACAAUCUCUCAAAAUGUUCUUUGAAAACUGAAUAGUAUAUUAAAUAAAAUUAAUAUAACAACGACAUCAAUUAAAACAA
AUGUCUAUUUGUUUUGAUACCGAGUUAAUUAUUAAUGAAAAUUAAUAAAUAAUUUAUUAAAAUGUCUUGAAUAAACAUCA
ACAAUAGGAAAAUAUUGUACUUUUAAAUAAGUAAGAGUUUAUGGUGGAUGCCUUGGGUCUGGAAGUCGAUGAAGGACGUG
AUUACCUGCGAUAAGCCUCGUGGAGCUGGAUAUGAGCUACGAAACGGGGAUUUCCGAAUGGGGAAACCUAACCGAAGUAA
UGUUCGGUUGCCUUGUAAUGAAUAAAAUAGUUACUUGAGCGAGACACGUUGUGAACUGAAACAUCUUAGUAGCAACAGGA
AGAGAAAAUAAAUAAUGAUUCUAUCAGUAGCGGCGAGCGAACGUAGAAGAGCCCAAACCAACGAAUGUUGGGGUUGUAGG
ACAAUCUACAUGAAGUUACAAAUCUAUAUCAUAGCAGAAAGAGUUGGGAAACUCUGGCAUAGAAAGUGAAACCCUUGUAU
GCGAAAUGGUAURGACUUCUGAUUGUAUCCUGAGUAGGGCGGGGCACGUGAAACCCUGUCUGAAUCUGCCGGGACCAUCC
GGUAAGGCUAAAUACUAACCAGACACCGAUAGUGAACUAGUACCGUGAGGG
>JN935877.1.2206 Bacteria;Bacillota;Bacilli;Mycoplasmatales;Mycoplasmataceae;Malacoplasma;Mycoplasma iowae 695
GGAUUAACGCUAGCGGGAUGCCUAAUACAUGCAAGUCGAACGGGGUGCUUGCACCCAGUGGCGAACGGGUGAGUAACACG
UAUCCAACAUACCUAUUAGUGGGGGAUAACUGGAUGAAAAUCUAGCUAAUACCGCAUAGGACAUUGUUAUCGCAUGAGAG
AAUGUUUAAAGUUGCGUUUGCAACGCUUUUAGAUUGGGGUGCGGUGUAUUAGAUAGUUGGUGAGGUAACGGCUCACCAAG
UCAAUGAUGCAUAGCUGUGCUGAGAGGCAGAACAGCCACAAUGGGACUGAGACACGGCCCAUACUUCUACGGAAGGCAGC
AGUAGGGAAUUUUUCACAAUGGGCGAAAGCCUGAUGGAGCAAUCCCGCGUGGAUGAUGAAGGUCUUAUAUAGAUUGUAAA
AUCCUUUUAUUGGAGACGAACGGCAGGAAGAGGAAAUGCUUUCUGUGUGACGGUAUCCUUUGAAUAAGUAUCGGCUAACU
AUGUGCCAGCAGCCGCGGUAAUACAUAGGAUGCAAGCGUUAUUCGGAUUUACUGGGCGUAAAGAGAGCGCGGGCGGAUCU
GCAAGUCUGGUGUGAAAUACAACUGCUUAACGGUUGUAUGCAUUGGAAACUGCAAAUCUAGAGUGUAGUAGAGAGUUUUG
GAACUCCAUGUGGAGCGGUGGAAUGCGUAGAUAUAUGGAAGAACACCAGUGGCGAAGGCGAAAACUUGGGCUAUUACUGA
CGCUUAUGCUCGAAAGUGUGGGGAGCAAAUAGGAUUAGAUACCCUAGUAGUCCACACCGUAAACGAUGGUAAUUAAAUGU
UGGCAUGGAAUAUGUCGGCGUUGCAGUUAACACAUUAAAUUACCCGCCUGGGUAGUACAUUCGCAAGAAUGAAACUCAAA
CGGAAUUGACGGGGACCCGCACAAGUGGUGGAGCAUGUUGCUUAAUUCGACAAUACACGUAAAACCUUACCUGGGUUUGA
CAUCCUUUGCAAAGCUAUAGAGAUAUAGUGGAGGUUAACAGAGUGACAGGUGGUGCAUGGUUGUCGUCAGCUCGUGUCGU
GAGAUGUUGGGUUAAGUCCCGCAACGAGCGCAACCCUUAUUGUUAGUUACUUUAUCUAGCGAGACUGCCAGCGCAAGCUG
GAGGAAGGUGGGGAUGACGUCAAAUCAUCAUGCCCCUUAUAUCCAGGGCCGCAAACGUGCUACAAUGGUCGGUACAAACU
GUCGCAAACCAGUAAUGGGAAGCCAAUCAGAGAAAGCCGAUCUCAGUUCGGAUUGAGGGCUGCAAUUCGCCCUCAUGAAG
UUGGAAUCACUAGUAAUCGCGAAUCAGCCAUGUCGCGGUGAAUACGUUCUCGGGUCUUGUACACACCGCCCGUCAAACUA
UGAGAGCUGGUAAUACCUAAAACCGUUAAGAUAACCUCGUGAGUCUUGCGUCUAGGGUAGGACUGGUGAUUGGAGUUAAG
UCGUAACAAGGUACCCCUACGGGAAUGUGGGGGUGGAUCACCUCCUUUCUAACGGAGUUAAUUAAAUUUUUAAUUAACAC
UAUUUAAAUUAGUGUACUUUAUAUAAAAAUCCAGUUAUUACUUAAAACCCAAAUGAAUUUUAAUUGUAAUAACAGGUCGG
AUUCUAUUUAGUUUUGAGAGAUAUAUUCUCUCAUGAUAGUUCUUUGAAAACUGAAUAUUAUAACAAUCUUUUUAGUCUAA
UCAUAUUGAAAAAUAUAAUAAGGAUACAUAAUAAGUUACUAAGGGCUUAUGGUGGAUGCCUUGGGACUGGAAGGCGAUGA
AGGACGUGCUAAUCUGCGAUAAGCUACGGGUAGCUGAUAAGAGGCGUUUAUCCGUAGAUGUCCGAAUGGGGGAACCUAAA
UAAUAGUGAUAUUAUUUAUCAUUAACUGAAUAAAUAGGUUAAUGAAGCUAUACCUAGUGAAGUGAAACAUCUCAGUAACU
AGAGGAAAAGAAAACGAAUGUGAUUCCGUAAGUAGUGGCGAGCGAAAGCGGAACAGGCCAAACCGGAUUAAUUUCCGGGG
UUGUAGGACUACAAUGUGGACUUAGAAAGGAUAGCAGAAUUGGUUGGGAAGCCAAAUCAUAGAGGGUGACAAUCCCGUAU
GCGAAAUCUUUUUUAUACCUAGUAGUAUCCUGAGUACGGCGGGACACGUGGAAUCCUGUCGGAAUCUGCCCAGACCAUUG
GGUAAGCCUAAAUACUAACCAGUCACCGAUAGCGCAUAGUACCGUG
>JN935879.1.2205 Bacteria;Bacillota;Bacilli;Mycoplasmatales;Mycoplasmataceae;Mycoplasma;Metamycoplasma phocicerebrale
GGAUGAACGCUGGCUGUGUGCCUAAUACAUGCAUGUCGAGCGAGGUUUCUUUUGAAGCCUAGCGGCGAAUGGGUGAGUAA
CACGUGCUUAAUCUACCCUUUAGAUUGGAAUACCCAAUGGAAACAUUGGCUAAUGCCGGAUACGCAUGGAACCGCAUGGU
UCCGUUGUGAAAGGAGCUUUACAGCUCCGCUAAAGGAUGAGGGUGCGGAACAUUAGUUAGUUGGUAGGGUAAUGGCUUAC
CAAGACUAUGAUGUUUAGCCGGGUCGAGAGACUGAACGGCCACAUUGGGACUGAGAUACGGCCCAAACUCCUACGGGAGG
CAGCAGUAGGGAAUAUUCCACAAUGAGCGAAAGCUUGAUGGAGCGACACAGCGUGCACGAUGAAKGUCUUCGGAUUGUAA
AGUGCUGUUAUAGGGAAAGAACACUUGGUUGAGGAAAUGCUUCCAAGCUGACGGUACCCUGUCAGAAAGCGAUGGCUAAC
UAUGUGCCAGCAGCCGCGGUAAUACAUAGGUCGCAAGCGUUAUCCGGAAUUAUUGGGCGUAAAGCGUUCGUAGGCUGUUU
AUUAAGUCUGGAGUCAAAUCCCGGGGCUCAACCCCGGCUCGCUUUGGAUACUGGUAAACUAGAGUUAGAUAGAGGUAAGC
GGAAUUCCAUGUGAAGCGGUGAAAUGCGUAGAUAUAUGGAAGAACACCAAAGGCGAAGGCAGCUUACUGGGUCUAUACUG
ACGCUGAGGGACGAAAGCGUGGGGAGCAAACAGGAUUAGAUACCCUGGUAGUCCACGCUGUAAACGAUGAUCAUUAGUCG
GUGGAGGAUUCACUGACGCAGCUAACGCAUUAAAUGAUCCGCCUGAGUAGUAUGCUCGCAAGAGUGAAACUUAAAGGAAU
UGACGGGGACCCGCACAAGCGGUGGAGCAUGUGGUUUAAUUUGAAGAUACGCGGAGAACCUUACCCACUCUUGACAUCCU
UCGCAAAGCUAUAGAGAUAUAGUGGAGGUUAACGAAGUGACAGAUGGUGCAUGGUUGUCGUCAGCUCGUGUCGUGAGAUG
UUUGGUCAAGUCCUGCAACGAGCGCAACCCCUAUCUUUAGUUACUAACGAGUCAUGUCGAGGACUCUAGAGAUACUGCCU
GGGUAACUGGGAGGAAGGUGGGGAUGACGUCAAAUCAUCAUGCCUCUUACGAGUGGGGCAACACACGUGCUACAAUGGUC
GGUACAAAGAGAAGCAAUAUGGCGACAUGRAGCAAAUCUCAAAAAGCCGAUCUCAGUUCGGAUUGGAGUCUGCAAUUCGA
CUCCAUGAAGUCGGAAUCGCUAGUAAUCGCAGAUCAGCUACGCUGCGGUGAAUACGUUCUCGGGUCUUGUACACACCGCC
CGUCACACCAUGGGAGCUGGUAAUACCCAAAGUCGGUUUGCUAACCUCGGAGGCGACCGCCUAAGGUAGGACUGGUGACU
GGGGUGAAGUCGUAACAAGGUAUCCCUACGAGAACGUGGGGAUGGAUCACCUCCUUUCUACGGAGUACACAAUUGUUAUG
GAAAAAUUAUUUGUAUCCAGUUUUGAGAGAUUUAUCUCUCUGUUCUUUGAAAACUGAAUAUCGACAUUGAAAAAUUAAAU
UAUUAAUAUUUCAAAGUUUAGAUCAACCUAUAGAAUAUAAACAUCUAUAAUAAAAAGACAAACAAUAGGUCAUACAUAAA
AAUAAAUAAAACUAUUAAACAAGAUAAGAGUUUUUGGUGGAUGCCUUGGGUCUGGAAGUCGAAGAAGGACGUGAUUACCU
GCGAUAAGCCUCGGUUAGCUGGAAAUGAGCUGUGAUCCGGGGAUUUCCGAAUGGGGAAACCUAAUUGAGCUAAUCCUCAA
UUAUCAUAUCGAUGAAUCCAUAGUCGAAUGAAGAGACACGCUGUGAAUUGAAACAUCUCAGUAGCAGCAGGAAGAGAAAA
UAAAGAAUGAUUCCCUCAGUAGUGGCGAGCGAACGGGGAAAAGCCCAAACCAGCAUUCGUUGCUGGGGUUGUAGGACUAC
AUUUUAGAGUUACAAAUUUUACAUAUAGCAGAAUAAGUUGGAAUGCUUAAACAUAGAAGGUGAAAUUCCCGUAAGCGAAA
UAUGUAAAUCUCUUUGUAGUAUCCUGAGUAGGGCGGGGCACGUGAAACCCUGUCUGAAUCUGCCGGGACCACCCGGUAAG
GCUAAAUACUAACCAGACACCGAUAGCGAACUAGUACCGUGAGGG
>JN935878.1.2281 Bacteria;Bacillota;Bacilli;Mycoplasmatales;Mycoplasmataceae;Mycoplasmopsis;Mycoplasmopsis gallinacea
GGAUGAACGCUGGCUGUGUGCCUAAUACAUGCAUGUCGAGCGGAGUUCUUCGGAACUUAGCGGCGAAUGGGUGAGUAACA
CGUACUUAACGUGCCCCCUUGAUUGGGAUAACGCUGAGAAAUUAGCGCUAAUACCGGAUACUUAAAUAUCUCGCAUGAGG
UAUUUAUAAAAGGAGCCUUUAAAGCUUCACAAGGGGAUCGGGGUGCGUAACAUUAGCUAGUUGGUGAGGUAAUGGCUCAC
CAAGGCGAUGAUGUUUAGCGGGGUUGAGAGACUGAUCCGCCACACUGGGACUGAGAUACGGCCCAGACUCCUACGGGAGG
CAGCAGUAGGGAAUUUUCCACAAUGGGCGAAAGCCUGAUGGAGCGACACAGCGUGCAGGAUGAAGGCCUUCGGGUUGUAA
ACUGCUGUUAUAAGGGAAGAAAAAGUCGAGGAGGAAAUGCCUUGACCUUGACGGUACYUUAUCAGAAAGCAACGGCUAAC
UAUGUGCCAGCAGCCGCGGUAAUACAUAGGUUGCAAGCGUUAUCCGGAAUUAUUGGGCGUAAAGCGUCUGUAGGUUGUUU
GUUAAGUCUGGUGUGAAAACUUGGGGCUCAACCCCAAAUUGCAUUGGAUACUGGCAAACUAGAAUUGUGUAGAGGUUAGC
GGAAUUCCUUGUGAAGCGGUGGAAUGCGUAGAUAUAAGGAAGAACAUCAACAUGGCGAAGGCAGCUAACUGGACAUAUAU
UGACACUGAGAGACGAAAGCGUGGGGAGCAAACAGGAUUAGAUACCCUGGUAGUCCACGCCGUAAACGAUGAUGAUUAGC
UGAUGGGGAACUCAUCGGCGCAGCUAACGCAUUAAAUCAUCCGCCUGAGUAGUAUGCUCGCAAGAGUGAAACUUAAAGGA
AUUGACGGGGAUCCGCACAAGCGGUGGAGCAUGUGGUUUAAUUUGAAGAUACGCGUAGAACCUUACCCACUCUUGACAUC
UUCUGCAAAGCUAUAGAGAUAUAGUGGAGGUUAACAGAAUGACAGAUGGUGCAUGGUUGUCGUCAGCUCGUGUCGUGAGA
UGUUCGGUUAAGUCCUGCAACGAGCGCAACCCUUGUCCUUAGUUAAAYGUUCUAGGGAGACUGCCCGGGUAACCGGGAGG
AAGGUGGGGACGACGUCAAAUCAUCAUGCCUCUUACGAGUGGGGCAACACACGUGCUACAAUGGAUGGUACAAAGAGACG
CAAUACGGCGACGUGGAGCAAAUCUCAAAAAACCAUUCUCAGUUCGGAUUGUAGUCUGCAACUCGACUACAUGAAGUCGG
AAUCGCUAGUAAUCGUAGAUCAGCUACGCUACGGUGAAUACGUUCUCGGGUCUUGUACACACCGCCCGUCACACCAUGGG
AGCUGGUAAUGCCCGAAGUCGGUUUUGUUAACUACGGAGACAACUGCCUAAGGCAGGACUGGUGACUGGGGUGAAGUCGU
AACAAGGUAUCCCUACGAGAACGUGGGGAUGGAUUACCUCCUUUCUACGGAGUACACCUUUCAGUUUAGUGCUGAAAAAU
ACAACAAAAAUUAUUAAAUAUUAACGACAAAUAAUAGGUCAUGUCAUAUAUCUAGUUUUGAGAGAACUUUCUCUCUUUGU
UCUUUGAAAACUGAAUAGUAAAGUAAAGAUAUUAAAUUAAUAUAACAACGACAUCAAAAAAUAAAUUAGUCAAUUUGUUU
UGUGAUACCGAGUUAAUUAUUAUUCUAAAAAUAAUAAUUUAUUGAAAUGUCUUUGAAUACAUCAAACAAAUAGGUAAAUA
UUGUUACAACUUUUAAAUAAGUAAGAGUUUGUGGUGGAUGCCUUGGGUCUGGAAGUCGAUGAAGGACGUGAUUACCUGCG
AUAAGCCUCGUGGAGCUGGAUAUGAGCUACGAUACGGGGAUUUCCGAAUGGGGAAACCUAGCUAGAGUAAUUUCUAGUUG
CUGUAUAAUGAAUCAAAUAGUUAUACAGACGAGACACGUUGUGAACUGAAACAUCUUAGUAGCAACAGGAAGAGAAAAUA
AAUAAUGAUUCCAUUAGUAGCGGCGAGCGAACGUGGAAGAGCCCAAACCGACAUUAGUCGGGGUUGUAGGACUAUCUACA
UGAAGUUACAAAUCUUUAUCAUAGCAGAAUAGCGUGGGAAAGCUAAGCAAAGAGGGUGAUACUCCCGUAAGCGAAAUGRU
AAAGACUUCUGAUAGUAUCCUGAGUAGGGCGGGGCACGUGAAACCCUGUCUGAAUCUGCCGGGACCAUCCGGUAAGGCUA
AAUACUAACCAGACACCGAUAGUGAACUAGUACCGUGAGGG
>JQ241788.1.1242 Bacteria;Bacillota;Bacilli;Acholeplasmatales;Acholeplasmataceae;Candidatus Phytoplasma;Peony yellows phytoplasma
GAAACGACUGCUAAGACUGGAUAGGAGAUAAGAAGGCAUCUUUUUAUUUUUAAAAGACCUAGCAAUAGGUAUGCUUAGGG
AAGAGCUUGCGUCACAUUAGUUAGUUGGUGGGGUAAUGGCCUACCAAGACGAUGAUGUGUAGCCGGGCUGAGAGGUCGAA
CGGCCACAUUGGGACUGAGACACGGCCCAAACUCCUACGGGAGGCAGCAGUAAGGAAUUUUCGGCAAUGGAGGAAACUCU
GACCGAGCAAUGCCGCGUGAACGAUGAAGUAUUUUGGUACGUAAAGUUCUUUUAUUAGGGAAGAAAAGAUGGUGGAAAAA
CCAUUAUGACGGUACCUAAUGAAUAAGCCCCGGCUAACUAUGUGCCAGCAGCCGCGGUAAUACAUAGGGGGCAAGCGUUA
UCCGGAAUUAUUGGGCGUAAAGGGUGCGUAGGCGGUUAAAUAAGUUUAUGGUCUAAGUGCAACGCUCAACGUUGUGAUGC
UAUAAAAACUGUUUAGCUAGAGUUGGAUAGAGGCAAGUGGAAUUCCGUGUGUAGUGGUAAAAUGCGUAAAUAUACGGAGG
AACACCAGAAGCGAAGGCGGCUUGCUGGGUCUUAACUGACGCUGAGGCACGAAAGCGUGGGGAGCAAACAGGAUUAGAUA
CCCUGGUAGUCCACGCUGUAAACGAUGAGUACUAAGUGUCGGGGCAACUCGGUACUGAAGUUAACACAUUAAGUACUCCG
CCUGAGUAGUACGUACGCAAGUAUGAAACUUAAAGGAAUUGACGGGACUCCGCACAAGCGGUGGAUCAUGUUGUUUAAUU
CGAAGAUACACGAAAAACCUUACCAGGUCUUGACAUACUCUGCGAAGCUAUAGAAAUACAGUGGAGGUUAUCAGAAGCAC
AGGUGGUGCAUGGUUGUCGUCAGCUCGUGUCGUGAGAUGUUGGGUUAAGUCCCGCAACGAGCGCAACCCUUGUUGUUAAU
UGCCAUCAUUAAGUUGGGGACUUUAGCAAGACUGCCAAUGAUAAAUUGGAGGAAGGUAGGGACGACGUCAAAUCAUCAUG
CUCCUUAUGACCUGGGCUACAAACGUGAUACAAUGGCUGUUACAAAGGGUAGCUAAAGCGUAAGCUUCUGGCGAAUCUCA
AAAAAGCAGUCUCAGUUCGGAUUGAAGUCUGCAACUCGACUUCAUGAAGUUGGAAUCGCUAGUAAUCGCGAAUCAGCAUG
UCGCGGUGAAUACGUUCCGGGGUUUGUACACACCGCCCGUCA
>U44763.1.1457 Bacteria;Bacillota;Bacilli;Mycoplasmatales;Mycoplasmataceae;Mycoplasmopsis;Mycoplasmopsis agalactiae
CUGGCUGUGUGCCUAAUACAUGCAUGUCGAGCGAUGAUAGCAAUAUCAUAGCGGCGAAUGGGUGAGUAACACGUACUCAA
CGUACCUUUUAGAUUGGGAUAGCGGAUGGAAACAUCCGAUAAUACMGAAUACUUAUUAUUUUUGCAUGAAAGUAAUAUAA
AAGGAAGCGYUUGCUUCGCUAGAAGAUCGGAGUGCGCAACAUUAGCUAGUUGGUGAGGUAACGGCCCACCAAGGCGAUGA
UGUUUAGCGGGGUUGAGAGAUUGAUCCGCCACACUGGGACUGAGAUACGGCCCAGACUCCUACGGGAGGCAGCAGUAGGG
AAUAUUCCACAAUGGACGAAAGUCUGAUGGAGCGACACAGCGUGCAGGAUGAAKGCCCUAUGGGUUGUAAACUGCUGUGG
UUAGGGAAGAAAAAGUAGCGUAGGAAAUGACGCUACCUUGACGGUACCUGAUUAGAAAGCAACGGCUAACUAUGUGCCAG
CAGCCGCGGUAAUACAUAGGUUGCAAGCGUUAUCCGAAAUUAUUGGGCGUAAAGCGUCUGUAGGUUGUUUGUUAAGUCUG
GCGUUAAAUUUUGGGGCUCAACCCCAAAACGCGUUGGAUACUGGCAGACUAGAGUUAUGUAGAGGUUAGCGGAAUUCCUU
GUGAAGCGGUGAAAUGCGUAGAUAWAAGGAAGAACAUCAAUAUGGCGAAGGCAGCUAACUGGGCAUACACUGACACUGAG
AGACGAAAGCGUGGGGAGCAAACAGGAUUAGAUACCCUGGUAGUCCACGCCCUAAACGAUGAUCAUUAGUUGAUGGGGAA
CUCAUCGACGCAGCUAACGCAUUAAAUGAUCCGCCUGAGUAGUACGUUCGCAAGAAUAAAACUUAAAGGAAUUGACGGGG
AUCCGCACAAGCGGUGGAGCAUGUGGUUUAAUUUGAAGAUACGCGUAGAACCUUACCCACUCUUGACAUCUUCUGCAAAG
CUAUGGAGACAUAGUGGAGGUUAACAGAAUGACAGAUGGUGCAUGGUUGUCGUCAGCUCGUGUCGUGAGAYGUUCGGUUA
AGUCCURCAACGAGCGCAACCCUUAUCCUUAGUUACUACCAUUUAGUUGAGCACUCUAAGGAGACUGCCCGAGUAAUYGG
GAGGAAGGUGGGGACGACGUCAAAUCAUCAUGCCUCUUACGAGUGGGGCUACACACGUGCUACAAUGGACGGUACAAAGA
GAAGCGAAGUGGUGACAUGGAGCAAACCUCAAAAAACCGUUCUCAGUUCGGAUUGAAGUCUGCAACUCGACUUCAUGAAG
UCGGAAUCGCUAGUAAUCGUAGAUCAGCUACGCUACGGUGAAUACGUUCUCGGGUCUUGUACACACCGCCCGUCAAACCA
UGGGAGCUGGUAAUGCCCGAAGUCGGUUUAUUAAGAAACUGCCUAAGGCAGGACUGGUGACUGGGGUUAAGUCGUAACAA
GGUAUCCCUACGAGAAC
>U44769.1.1466 Bacteria;Bacillota;Bacilli;Mycoplasmatales;Mycoplasmataceae;Mycoplasma;Metamycoplasma canadense
GCUGGCUGUGUGCCUAAUACAUGCAUGUCGAGCGAGGUUCUUUUGAACCUAGCGGCGAAUGGGUGAGUAACACGUACUUA
AUCUACCCUUUAGAUUGGAAUACCCAAUGGAAACAUUGGCUAAUGCCGGAUACGCAUGAAAUCGCAUGAUUUCAAUGUGA
AAGGAGCCCUUAAAGCUCCACUAAAGGAUGAGGGUGCGGAACAUUAGUUAGUUGGUAGGGUAAUGGCCUACCAAGACUAU
GAUGUUUAGCCGGGUCGAGAGACUGAACGGCCACAUUGGGACUGAGAUACGGCCCAAACUCCUACGGGAGGCAGCAGUAG
GGAAUAUUCCACAAUGAGCGAAAGCUUGAUGGAGCGACACAGCGUGCACGAUGAAGGUCUUCGGAUUGUAAAGUGCUGUU
AUAGGGAAAGAACACUUGGUUGAGGAAAUGCUUCCAAGCUGACGGUACCCUGUCAGAAAGCGAUGGCUAACUAUGUGCCA
GCAGCCGCGGUAAUACAUAGGUCGCAAGCGUUAUCCGGAAUUAUUGGGCGUAAAGCGUUCGUAGGCUGUUUAUUAAGUCU
GGAGUCAAAUACCAGGGCUCAACCCUGGCUCGCUUUGGAUACUGGUAAACUAGAGUUAGAUAGAGGUAAGCGGAAUUCCA
UGUGAAGCGGUGAAAUGCGUAGAUAUAUGGAAGAACACCAAAGGCGAAGGCAGCUUACUGGGUCUAUACUGACGCUGAGG
GACGAAAGCGUGGGGAGCAAACAGGAUUAGAUACCCUGGUAGUCCACGCCGUAAACGAUGAUCAUUAGUCGGUGGAGAAU
UCACUGACGCAGCUAACGCAUUAAAUGAUCCGCCUGAGUAGUAUGCUCGCAAGAGUGAAACUUAAAGGAAUUGACGGGGA
CCCGCACAAGCGGUGGAGCAUGUGGUUUAAUUUGAAGAUACGCGGAGAACCUUACCCACUCUUGACAUCCUUCGCAAUGC
UAUAGAGAUAUAGCGGAGGUUAACGGAGUGACAGAUGGUGCAUGGUUGUCGUCAGCUCGUGUCGUGAGAUGUUUGGUCAA
GUCCUGCAACGAGCGCAACCCCUAUCUUUAGUUACUAACGAGUCAUGUCGAGGACUCUAGAGAUACUGCCUGGGUAACUG
GGAGGAAGGUGGGGAUGACGUCAAAUCAUCAUGCCUCUUACGAGUGGGGCAACACACGUGCUACAAUGGUCGGUACAAAG
AGAAGCAAUAUGGCGACAUGGAGCAAAUCUCAAAAAGCCGAUCUCAGUUCGGAUUGGAGUCUGCAAUUCGACUCCAUGAA
GUCGGAAUCGCUAGUAAUCGCAGAUCAGCUACGCUGCGGUGAAUACGUUCUCGGGUCUUGUACACACCGCCCGUCACACC
AUGGGAGCUGGUAAUACCCAAAGUCGGUUAGCUAACCUCGGAGGCGACCGCCUAAGGUAGGACUGGUGACUGGGGUGAAG
UCGUAACAAGGUAUCCCUACGAGAAC
>U44764.1.1464 Bacteria;Bacillota;Bacilli;Mycoplasmatales;Mycoplasmataceae;Mycoplasma;Metamycoplasma alkalescens
CUGGCUGUGUGCCUAAUACAUGCAUGUCGAGCGAGGUUUUUUAAACCUAGCGGCGAAUGGGUGAGUAACACGUGCUUAAU
CUACCCUUUAGAUUGGAAUACCCAAUGGAAACAUUGGCUAAUGCCGGAUACGCAUAAAAUCGCAUGAUUUUGUUGUGAAA
GGAGCCUUUAAAGCUCCACUAGAGGAUGAGGGUGCGGAACAUUAGUUAGUUGGUAGGGUAAUGGCCUACCAAGACUAUGA
UGUUUAGCCGGGUCGAGAGACUGAACGGCCACAUUGGGACUGAGAUACGGCCCAAACUCCUACGGGAGGCAGCAGUAGGG
AAUAUUCCACAAUGAGCGAAAGCUUGAUGGAGCGACACAGCGUGCACGAUGAAGGUCUUCGGAUUGUAAAGUGCUGUUAU
AGGGAAAGAAAACUUGGUUGAGGAAAUGCUUCCAAGCUGACGGUACCCUGUCAGAAAGCGAUGGCUAACUAUGUGCCAGC
AGCCGCGGUAAUACAUAGGUCGCAAGCGUUAUCCGGAAUUAUUGGGCGUAAAGCGUUUGUAGGCUGUUUAUUAAGUCUGG
AGUUAAAUCCCAGGGCUCAACCCUGGUUCGCUUUGGAUACUGGUAAACUAGAGUUGGAUAGAGGUAAGCGGAAUUCCAUG
UGAAGCGGUGAAAUGCGUAGAUAUAUGGAAGAACACCAAAGGCGAAGGCAGCUUACUGGGUCUAUACUGACGCUGAGGGA
CGAAAGCGUGGGGAGCAAACAGGAUUAGAUACCCUGGUAGUCCACGCCGUAAACGAUGAUCAUUAGUCGGUGGAGAAUUC
ACUGACGCAGCUAACGCAUUAAAUGAUCCGCCUGAGUAGUAUGCUCGCAAGAGUGAAACUUAAAGGAAUUGACGGGGACC
CGCACAAGCGGUGGAGCAUGUGGUUUAAUUUGAAGAUACGCGGAGAACCUUACCCACUCUUGACAUCCUUCGCAAAGCUA
UAGAGAUAUAGUCGAGGUUAACGGAGUGACAGAUGGUGCAUGGUUGUCGUCAGCUCGUGUCGUGAGAUGUUUGGUCAAGU
CCUGCAACGAGCGCAACCCCUAUCUUUAGUUACUAACGAGUCAUGUCGAGGACUCUAGAGAUACUGCCUGGGUAACUGGG
AGGAAGGUGGGGAUGACGUCAAAUCAUCAUGCCUCUUACGAGUGGGGCAACACACGUGCUACAAUGGUCGGUACAAAGAG
AAGCAAUAUGGCGACAUGGAGCAAAUCUCAAAAARCCGAUCUCAGUUCGGAUUGGAGUCUGCAAUUCGACUCCAUGAAGU
CGGAAUCGCUAGUAAUCGCAGAUCAGCUACGCUGCGGUGAAUACGUUCUCGGGUCUUGUACACACCGCCCGUCACACCAU
GGGAGCUGGUAAUACCCGAAGUCGGUUAGCUAACCUCGGAGGCGACCGCCUAAGGUAGGACUGGUGACUGGGGUGAAGUC
GUAACAAGGUAUCCCUACGAGAAC
>U44766.1.1452 Bacteria;Bacillota;Bacilli;Mycoplasmatales;Mycoplasmataceae;Mycoplasmopsis;Mycoplasmopsis bovirhinis
CUGGCUGUGUGCCUAAUACAUGCAUGUCGAGCGAAGUUCAUUAGAACUUAGCGGCGAAUGGGUGAGUAACACGUACUUAA
CAUACCUCUUAGAUUGGGAUAACGGUGAGAAAUUAUCGCUAAUACCGGAUACUUAUAUAAGUCGCAUGACUUAUAUAUAA
AAGAAGCCUUAAAGCUUCACUAAGAGAUUGGGGUGCGGAACAUUAGCUAGUUGGUAAGGUAAUGGCUUACCAAGGCAAUG
AUGUUUAGCGGGGUUGAGAGACUGAUCCGCCACACUGGGACUGAGAUACGGCCCAGACUCCUACGGGAGGCAGCAGUAGG
GAAUUUUCCACAAUGGACGAAAGUCUGAUGGAGCGACACAGCGUGCAGGAUGACGGCCUUCGGGUUGUAAACUGCUGUUA
UAAGGGAAGAAAAAGCAUUAGAGGAAAUGCUAGUGCCUUGACGGUACCUUGUYAGAAAGCAACGGCUAACUAUGUGCCAG
CAGCCGCGGUAAUACAUAGGUUGCAAGCGUUAUCCGGAAUUAUUGGGCGUAAAGCGUCUGUAGGUUGUAUGUUAAGUCUG
GCGUGAAAACUUGGGGCUCAACCCCAAAUUGCGUUGGAUACUGGCAUGCUAGAAUUGUGUAGAGGUUAGCGGAAUUCCUA
GUGAAGCGGUGAAAUGCGUAGAUAUUAGGAAGAACACCAAUUUGGCGAAGGCAGCUAACUGGGCACAUAUUGACACUGAG
AGACGAAAGCGUGGGGAGCAAACAGGAUUAGAUACCCUGGUAGUCCACGCUGUAAACGAUGAUGAUUAGCUGAUAGAGAG
GUCUAUCGGCGCAGCUAACGCAUUAAAUCAUCCGCCUGAGUAGUAUGCUCGCAAGAGUGAAACUUAAAGGAAUUGACGGG
GAUCCGCACAAGCGGUGGAGCAUGUGGUUUAAUUUGAAGAUACGCGUAGAACCUUACCCACUCUUGACAUCUUCUGCAAA
GCUAUAGAGAUAUAGCAGAGGUUAACAGAAUGACAGAUGGUGCAUGGUUGUCGUCAGCUCGUGUCGUGAGAUGUUCGGUU
AAGUCCUGCAACGAGCGCAACCCUUGUCCUUAGUUAAUUUUUUAGGGAGACUGCCCGAGUAAUUGGGAGGAAGGUGGGGA
CGACGUCAAAUCAUCAUGCCUCUUACGAGUGGGGCAACACACGUGCUACAAUGGAUAGUACAAAGAGAAGCAACAUGGUG
ACAUCAAGCAAAUCUCAAAAAACUAUUCUCAGUUCGGAUUGUAGUCUGCAACUCGACUACAUGAAGUCGGAAUCGCUAGU
AAUCGUAGAUCAGCUACGCUACGGUGAAUACGUUCUCGGGUCUUGUACACACCGCCCGUCACACCAUGGGAGCUGGUAAU
GCCCGAAGUCGGUUUUGUUAACUACGGAGACAACUGCCUAAGGCAGGGCCGGUGACUGGGGUGAAGUCGUAACAAGGUAU
CCCUACGAGAAC
>U44771.1.1475 Bacteria;Bacillota;Bacilli;Mycoplasmatales;Mycoplasmataceae;Mesomycoplasma;Mesomycoplasma ovipneumoniae
CUAUCUGUGUGCUUAAUACAUGCAUGUUGAACGGAAUAUGUUAGCUUGCUAAUAUAUUUAGUAGCAAAUGGGUGAGUAAC
ACGUACCUAACCUACCUUUUGGACCGGGAUAACCAUUGGAAACAGCGGCUAAUACCAGAUACGAUAAAAAAAUGCAUGUU
UUUUUAUUAAAAGAAGCCUUUAAAGCUUCACCAAAAAAUGGGGGUGCGCAACAUUAGUUAGUUGGUAGGGUAAAGGCCUA
CCAAGACGAUGAUGUUUAGCGGGGCCAAGAGGCUGUACCGCCACACUGGGAUUGAGAUACGGCCCAGACUCCUACGGGAG
GCAGCAGUAAGGAAUAUUCCACAAUGAGCGAAAGCUUGAUGGAGCGACACAGAGUGCAGGAUGAAGUCUUUAGGGAUGUA
AACUGCUGUUGUAAGGGAAGAAAAAACUAGAUAGGAAAUGAUUUAGUCUUGACGGUACCUUAUUAGAAAGUGACGGCAAA
CUAUGUGCCAGCAGCCGCGGUAAUACAUAGGUCGCAAGCGUUAUCCGGAAUUAUUGGGCGUAAAGCGUCCGCAGGUUUUU
UGUUAAGUUUAAGGUUAAAUGCUAAAGCUCAACUUUAGUUCGCUUUAGAUACUGACAAAAUAGAAUUAUGAAGAGGUUAG
CGGAAUUCCUAGUGGAGCGGUGGAAUGCGUAGAUAUUAGGAAGAACACCAAUAGGCGAAGGCAGCUAACUGGUCAUAUAU
UGACACUAAUGGACGAAAGCGUGGGGAGCAAACAGGAUUAGAUACCCUGGUAGUCCACGCCGUAAACGAUGAUCAUUAGU
UGGUGGCAAAAGUCACUAGCACAGCUAACGCGUUAAAUGAUCCGCCUGAGUAGUAUGCUCGCAAGAGUGAAACUUAAAGG
AAUUGACGGGAACCCGCACAAGCGGUGGAGCAUGUGGUUUAAUUUGAAGAUACGCGUAGAACCUUACCCACUCUUGACAU
CCUCGCAAAACUAUAGAGAUAUAGCGGAGGCUAACGAGAUGACAGAUGGUGCAUGGUUGUCGUCAGCUCGUGUCGUGAGA
UGUUAGGUUAAGUCCUGCAACGAGCGCAACCCUUUUCUUUAGUUGCUAACAUUAAGUUGAGAACCCUAGAGAUACUGCCG
GUGCAAACCGGAGGAAGGCGGGGAUGACGUCAAAUCAUCAUGCCUCUUACGAGUGGGGCAACACACGUGCUACAAUGGCU
ACUACAAAGAGCAGCGAAACAGUGAUGUCAAGCUAAUCUCAAAAAAGUAGUCUCAGUUCGGAUUGAAGUCUGCAACUCGA
CUUCAUGAAGUCGGAAUCGCUAGUAAUCGCAGGUCAGCUAUACUGCGGUGAAUACGUUCUCGGGUUUUGUACACACCGCC
CGUCACACCAUGGGAGUUGGUAAUGCCCAAAGUCGGUGAGUUAACCUCGGAGACCAUUACCUAAGGCAGGACCGAUGACU
GGGGUGAAGUCGUAACAAGGUAUCCCUACGAGAAC
>U44768.1.1474 Bacteria;Bacillota;Bacilli;Mycoplasmatales;Mycoplasmataceae;Mesomycoplasma;Mesomycoplasma bovoculi
CUCGCUGUGUGCCUAAUACAUGCAUGUUGAACGGAAUAUUUUAGCUUGCUAAAAUAUUUAGUAGCGAAUGGGUGAGUAAC
ACGUACCUAAUCUACCUUUAGGUUCGGGAUAACUUUUGGAAACAAGAGCUAAUACCUGAUAUAGUUUAUUUUCGCAUGAA
GAUAAAUAAAAAGGAGCUUCACGGCUUCGCCUAGAAAUGAGGGUGCGGAACAUUAGUUAGUUGGUGAGGUAAUGGCUCAC
CAAGACGAUGAUGUUUAGCGGGGCCAAGAGGUUGUACCGCCACACUGGGACUGAGAUACGGCCCAGACUCCUACGGGAGG
CAGCAGUAAGGAAUUUUCCACAAUGAGCGAAAGCUUGAUGGAGCGACACAGCGUGCACGAUGAAGUCUUUAGGGAUGUAA
AGUGCUGUUAUAAGGAAAGAAAAAAUUAAAUAGGAAAUGAUUUAAUCUUGACGGUACCUUAUUAGAAAGCGACGGCAAAC
UAUGUGCCAGCAGCCGCGGUAAUACAUAGGUCGCAAGCGUUAUCCGGAAUUAUUGGGCGUAAAGCGUCCGUAGGUGUUUU
GUUAAGUUUAAGGUUAAAUACUGAAGCUCAACUUCAGCCCGCUUUAGAUACUGGCAAAAUAGAAUUAUGAAGAGGUUAGC
GGAAUUCCUAGUGGAGCGGUGGAAUGCGUAGAUAUUAGGAAGAACACCAAUAGGCGAAGGCAGCUAACUGGUCAUAAAUU
GACACUAAGGGACGAAAGCGUGGGGAGCAAACAGGAUUAGAUACCCUGGUAGUCCACGCUGUAAACGAUGAUCAUUAGUU
GGUGGUAAUAAUCACUAGCACAGCUAACGCGAUAAAUGAUCCGCCUGAGUAGUAUGCUCGCAAGAGUGAAACUUAAAGGA
AUUGACGGGAACCCGCACAAGCGGUGGAGCAUGUGGUUUAAUUUGAAGAUACGCGGAGAACCUUACCCACUCUUGACAUC
CUUGCAAAGCUAUAGAGAUAUAGUAGAGGUUAACAAGAUGACAGAUGGUGCAUGGUUGUCGUCAGCUCGUGUCGUGAGAU
GUUAGGUUAAGUCCUGCAACGAGCGCAACCCCUUUCUUUAGUUACUAACAUUAAGUUGAGGACUCUAGAGACACUGCCAG
CGUAAGCUGGAGGAAGGUGGGGAUGACGUCAAAUCAUCAUGCCUCUUACGAGUGGGGCAACACACGUGCUACAAUGGCUA
CUACAAAGAGAAGCAAAACGGUGACGUCCAGCAAAUCUCAAAAAAGUAGUCCCAGUUCGGAUUGAAGUCUGCAACUCGAC
UUCAUGAAGUCGGAAUCGCUAGUAAUCGCAGGUCAGCUAUACUGCGGUGAAUACGUUCUCGGGUUUUGUACACACCGCCC
GUCACACCAUGGGAGUUGGUAAUACCCAAAGUCGGUUAGUUAACUUCGGAGACUGCUGCCUAAGGUAGGACUGAUGACUG
GGGUGAAGUCGUAACAAGGUAUCCCUACGAGAAC
>U44765.1.1458 Bacteria;Bacillota;Bacilli;Mycoplasmatales;Mycoplasmataceae;Mycoplasmoides;Mycoplasmoides alvi
CUGGCGGCAUGCCUAAUACAUGCAAGUCGAUCGGGCGUAGCAAUACGCUAGAGGCGAACGGGUGAGUAACACGUAUCCAA
UCUACCCCAAAGUGGGGGACAACUAGUCGAAAGAUUAGCUAAUACCGCAUAAUAAAUGCACUAUCGCAUGAGAAGCAUUU
UAAAGGUCCGUUUGGACCGCUAUGGGAUGAGGGUGCGGCAUAUCAGCUAGUUGGUGAGGUAACGGCCCACCAAGGCGAUG
ACGUGUAGUUAUGCUGAGAGGUAGAAUAACCACAAUGGGACUGAGACACGGCCCAUACUCCUACGGGAGGCAGCAGUAGG
GAAUUUUUCACAAUGGACGAAAGUCUGAUGGAGCAAUGCCGCGUGAACGAUGAAGGUCUUAAUGGAUUGUAAAGUUCUUU
UAUUUGGGAAGAAUUGCCAAUAGAGGAAAUGCUAUUGGUUUGACGGUACCAUUUGAAUAAGUAACGACUAACUAUGUGCC
AGCAGUCGCGGUAAUACAUAGGUUGCAAGCGUUAUCCGGAUUUAUUGGGCGUAAAGCAAGCGCAGGCGGAUUAGAAAGUC
UGGUGUUAAAAACAACUGCUUAACGGUUGUAUGCAUUGGAAACUUCUAGUCUAGAGUGUGGUAGAGAGUUCUGGAACUCC
AUGUGGAGCGGUGGAAUGCGUAGAUAUAUGGAAGAACACCAGUUGCGAAGGCGAGAACUUAGGCCAUUACUGACGCUUAG
GCUUGAAAGUGUGGGGAGCAAAUAGGAUUAGAUACCCUAGUAGUCCACACCGUAAACGAUGGAUGUUAGGUGUCGGGGCG
AUCACCUCGGUGCCGCAGCUAACGCAUUAAACAUCCCGCCUGGGUAGUACAUUCGCAAGAAUGAAACUCAAACGGAAUUG
ACGGGGACCCGCACAAGUGGUGGAGCAUGUUGCUUAAUUCGACGGUACACGAAAAACCUUACCUAGAUUUGACAUCCUUG
GCAAAGCUAUAGAAAUAUAGUGGAGGUUAACCGAGUGACAGGUGGUGCAUGGUUGUCGUCAGCUCGUGUCGUGAGAUGUU
GGGUUAAGUCCCGCAACGAGCGCAACCCUUUUCGUUAGUUACUUUGUCUAGCGAUACUGCCAACGCAAGUUGGAGGAAGG
UGGGGACGACGUCAAAUCAUCAUGCCCCUUAUGUCUAGGGCUGCAAACGUGCUACAAUGGCCAUUACAAACAGUUGCAAA
UCCGCAAGGUGGAGCUAAUCUGCAAAGAUGGUCUCAGUUCGGAUUGAGGGCUGCAAUUCGCCCUCAUGAAGUCGGAAUCA
CUAGUAAUCGCGAAUCAGCCAUGUCGCGGUGAAUACGUUCUCGGGUCUUGUACACACCGCCCGUCAAACUAUGAGAGCUG
GUAAUAUCUAAAACCGUGUUGCUAACCGUAAGGAAGCGCAUGUCUAGGGUAGGACUGGUGAUUGGAGUUAAGUCGUAACA
AGGUACCCCUACGAGAAC
>U44770.1.1477 Bacteria;Bacillota;Bacilli;Mycoplasmatales;Mycoplasmataceae;Mesomycoplasma;Mesomycoplasma conjunctivae
CUUGCUGUGUGCCUAAUACAUGCAUGUUGAACGGGAUGUUUUAGUUUACUAAAACAUUUAGUAGCGAAUGGGUGAGUAAC
ACGUACCUAACCUACCUUUAGGAUUGGGAUAACUACUGGAAACAGUAGCUAAUACCGAAUAUAAUAUUUUUUCGCAUGAA
GAAAUAUAGAAAGGAGCCUUUAAAGCUUCACCUAGAAAUGGGGGUGCGGAACAUUAGUUAGUUGGUGAGGUAAUGGCUCA
CCAAGACAAUGAUGUUUAGCGGGGCCAAGAGGUUGUACCGCCACACUGGGACUGAGAUACGGCCCAGACUCCUACGGGAG
GCAGCAGUAAGGAAUUUUCCACAAUGAGCGAAAGCUUGAUGGAGCGACACAGCGUGCAGGAUGAAAUCCCUCGGGAUGUA
AACUGCUGUUAUAAGGAAAGAAAAAAUCAAAUAGGAAAUGAUUUGAUCUUGACGGUACCUUAUUAGAAAGCGACGGCAAA
CUAUGUGCCAGCAGCCGCGGUAAUACAUAGGUCGCAAGCGUUAUCCGGAAUUAUUGGGCGUAAAGCGUCCGUAGGUUUUU
UGUUAAGUUUAAGGUUAAAUACUGAAGCUCAACUUCAGCCCGCUUUAGAUACUGGCAAAAUAGAAUUAUGAAGAGGUUAG
CGGAAUUCCUAGUGUAGCGGUGGAAUGCGUAGAUAUUAGGAAGAACACCAAUAGGCGAAGGCAGCUAACUGGUCAUACAU
UGACACUAAGGGACGAAAGCGUGGGGAGCAAACAGGAUUAGAUACCCUGGUAGUCCACGCUGUAAACGAUGAUCAUUAGU
UGGUGGUAUUAAAUCACUAACACAGCUAACGCGUUAAAUGAUCCGCCUGAGUAGUAUGCUCGCAAGAGUGAAACUUAAAG
GAAUUGACGGGAACCCGCACAAGCGGUGGAGCAUGUGGUUUAAUUUGAAGAUACGCGUAGAACCUUACCCACUCUUGACA
UCCUUGCAAAGCUAUAGAGAUAUAGUGGAGGCUAACAAGAUGACAGAUGGUGCAUGGUUGUCGUCAGCUCGUGUCGUGAG
AUGUUAGGUUAAGUCCUGCAACGAGCGCAACCCCUUUCUUUAGUUACUAACGUGAAAGACGAGGACUCUAAAGAUACUGC
CUGUGUAAGCCGGAGGAAGGUGGGGACGACGUCAAAUCAUCAUGCCUCUUACGAGUGGGGCAACACACGUGCUACAAUGG
CUACUACAAAGAGACGCAAGACGGUGACGUUAAGCAAAUCUCAAAAAAGUAGUCCCAGUUCGGAUUGAAGUCUGCAACUC
GACUUCAUGAAGUCGGAAUCGCUAGUAAUCGCAGAUCAGCUACGCUGCGGUGAAUACGUUCUCGGGUUUUGUACACACCG
CCCGUCACACCAUGGGAGUUGGUAAUGCCCAAAGUCGGUGAGUUAACUUCGGAGACCAUUGCCUAAGGCAGGACUGAUGA
CUGGGGUGAAGUCGUAACAAGGUAUCCCUACGAGAAC
>JQ269320.1.1479 Bacteria;Bacillota;Bacilli;Mycoplasmatales;Mycoplasmataceae;Mycoplasma;bacterium WH8-10
AGAGUUUGAUCCUGGCUCAGGAUGAACGCUGGCUGUGUGCCUAAUACAUGCAUGUCGAACGAAGCAUUUGUGCUUAGUGG
CGAAUGGGUGAGUAACACGUACUUAAUCUACCCUCAAGAUCGGGACAACAGUUAGAAAUGACUGCUAAUACCGAAUGUGG
CAUAUUCUUCGCAUGAAGAAAAUGUUAAAGAAGCGUUUGCUUUGCUUAAGGAUGAGAGUGCGUCGCAUUAGUUAGUUGGU
AUGGGUAAUGGCCUACCAAGACGAUGAUGCGUAGCGGGGUCGAGAGGCUGAACCGCCACACUGGGACUGAGAUACGGCCC
AGACUCCUACGGGAGGCAGCAGUAGGGAAUUUUCCACAAUGAACGAAAGUUUGAUGGAGCGACACAGCGUGCAGGAUGAA
GGUCUUCGGAUCGUAAACUGCUGUUAUAAGAGAAGAACAAGCUUGAUAGGAAAUGAUCAAGCCCUGACGGUACCUUAUUA
GAAAGCACCGGCAAACUAUGUACCAGCAGCCGCGGUAAUACAUAGGGUGCAAGCGUUAUCCGGAAUUAUUGGGCGUAAAG
CGUUCGUAGGUGGUUUAUUAAGUCUGGAGUUAAAUCCUGGGGCUCAACCCCAGCCUGCUUUGGAUACUGAUAAACUAGAG
UUAUAGAGAGAUUAGCGGAACUCCAUGUGAAGCGGUGGAAUGCGUAGAUAUAUGGAAGAACACCAAUGGCGAAGGCAGCU
AAUUGGCUAUAAACUGACACUGAGGAACGAAAGCGUGGGGAGCAAACAGGAUUAGAUACCCUGGUAGUCCACGCCGUAAA
CGUUGAUCGUUAGCCGGUGGAAUAAUUCACUGGUGCAGCUAACGCGUUAAACGAUCCGCCUGAGUAGUAUGCUCGCAAGA
GUGAAACUUAAAGGAAUUGACGGGGACCCGCACAAGCGGUGGAGCAUGUGGUUUAAUUUGAAGAUACACGGAGAACCUUA
CCCACUCUUGACAUCUUCCGCAAAGCUAUAGAGAUAUAGUGGAGGUUAACGGAAUGACAGAUGGUGCAUGGUUGUCGUCA
GCUCGUGUCGUGAGAUGUUAGGUUAAGUCCUGCAACGAGCGCAACCCCUAUUCUCAGUUACUAAUAUUAAGUUAAGGACU
CUGGGAAGACUGCCUGGGUAACCAGGAGGAAGGUGGGGACGACGUCAAAUCAUCAUACCUCUUACGAGUGGGGCUACACA
CGUGCUACAAUGGACAGUACAGAAUGACGCAAUGUGGUGACAUGGAGCAAAUCACAAAAACUGUUCUCAGUUCGGAUUGG
AGUCUGCAACUCGACUCCAUGAAGUCGGAAUCGCUAGUAAUCGUAGGUCAGCUAUACUACGGUGAAUACGUUCUCGGGCC
UUGUACACACCGCCCGUCACACCAUGGGAGCUGAUAAUGCCCGAAGCCGGUUGGUUAACUUCGGAUGCCGCUGUCUAAGG
CAGGAUUAGUGACUGGGGUGAAGUCGUAACAAGGUAACC
>KJ817872.1.1799 Bacteria;Bacillota;Bacilli;Acholeplasmatales;Acholeplasmataceae;Candidatus Phytoplasma;Pigeon pea witches'-broom phytoplasma
AAGAGUUUGAUCCUGGCUCAGGAUUAACGCUGGCGGCGCGCCUAAUACAUGCAAGUCGAACGGAAACCUUAGGGUUUUAG
UGGCGAACGGGUGAGUAACACGUAAGCAACCUGCCUUUAAGACGUGGAUAACAAUUGGAAACAGUUGCUAAGACAGGAUA
GGAAAUUAAGAGGCAUCUUUUAAUUUUUAAAAGACCUUUUUCGAAAGGUAUACUUAAAGAGGGGCUUGCGCCACAUUAGU
UAGUUGGUAAGGUAAAAGCUUACCAAGACGAUGAUGUGUAGCUGGACUGAGAGGUCGAACAGCCACAUUGGGACUGAGAC
ACGGCCCAAACUCCUACGGGAGGCAGCAGUAAGGAAUUUUUGGCAAUGGAGGAAACUCUGACCGGGCAACACCGCGAGAA
CAAUGAAGUACUUCGGGUAUGUAAAGUUCUUUUAUUGAAAAAGAAAAAAUAGUGGAAAAACUAUCUUGACAUUAUUCAAU
GAAUAAGCCCCGGCUAAUUAUGUGCCAGCAGCCGCGGUAAUACAUAAGGGGCGAGCGUUAUCCGGAAUUAUUGGGCGUAA
AGGGUGCGUAGGCGGUUUGAUAAGUCUAUAGUUUAAAUGCAGUGCUUAACGCUGUAGCGCUAUAGAAACUGUCUGACUAG
AGUUAGAUAGAGGCAAGCGGAAUUCCAUGUGUAGCGGUAAAAUGCGUAAAUAUAUGGAGGAACACCAGAGGCGUAGGCGG
CUUGCUGGGUCUUAACUGACGCUGAGGCACGAAAGCGUGGGGAGCAAACAGGAUUAGAUACCCUGGUAGUCCACGCCGUA
AACGAUGAGUACUAAGUGUCGGGUUUCGACUCGGUACUGAAGUUAACACAUUAAGUACUCCGCCUGAGUAGUACGUACGC
AAGUAUGAAACUUAAAGGAAUUGACGGGACCCCGCACAAGCGGUGGAUCAUGUUGUUUAAUUCGAAGAUACACGAAAAAC
CUUACCAGGUCUUGACAUAAUUUUGCGACAUUAUAGAAAUAUAAUGAAGGUUAUCAGAAUUACAGGUGGUGCAUGGUUGU
CGUCAGCUCGUGUCGUGAGAUGUUAGGUUAAGUCCUAAAACGAGCGCAACCCUUGUCGUUAGUUGCGACCACGUAAUGGU
GAGCACUUUAGCGAGACUGCCAAUGAAAAAUUGGAGGAAGGUGAGGAUUACGUCAAAUCAUCAUGCCCCUUAUGAUCUGG
GCUACAAACGUGAUACAAUGGCUGUUACAAAGAGUAGCUGUAACGUGAGUUUAUGGCCAAUCUCAAAAAAACAGUCUCAG
UUCGGAUUGAAGUCUGCAACUCGACUUCAUGAAGUUGGAAUCGCUAGUAAUCGCGAAUCAGCAUGUCGCGGUGAAUACGU
UCUCGGGGUUUGUACACACCGCCCGUCAAACCACGAAAGUUGAUAAUACCCGAAAGCGGUCGCCUAACUUCGUUAGAAAA
GGGAGCCGUCUAAGGUAGGAUCGAUGAUUGGGGUUAAGUCGUAACAAGGUAUCCCUACCGGAAGGUGGGGAUGGAUCACC
UCCUUUCUAAGGAAAUGUAGAAUCAUCAUCUUCAGUUUUGAAAGACUUAGUUAAGUUUUCCCAUUUUAUUUUAUUUUUUU
GAUAUCCUGGGCCUAUAGCUCAGUUGGUUAGAGCACACGCCUGAUAAGCGUGAGGUCGGUGGUUCAAGUCCAUUUAGGCC
CACCAAACGUUUUUAUAAAAAACGUGUUAUCAAAAGAAAGUUCUUUGAAAAGUAGAUAAACAAGAAAAUAAUAUCCGUUU
UUAAAGGAAGUAAGGGCGUACAGUGGAUGCCUUGGCACU
>EU266074.1.1523 Bacteria;Bacillota;Bacilli;Acholeplasmatales;Acholeplasmataceae;Candidatus Phytoplasma;Brazilian Huanglongbing disease-associated phytoplasma
AGAGUUUGAUCCUGGCUCAGGAUGAACGCUGGCGGCGCGCCUAAUACAUGCAAGUCGAACGGAAACCUUAGGGUUUUAGU
GGCGAACGGGUGAGUAACACGUAAGCAACCUGCCUUUAAGACGUGGAUAACAAUUGGAAACAGUUGCUAAGACAGGAUAG
GAAAUUAAGAGGCAUCUUUUAAUUUUUAAAAGACCUUUUUCGAAAGGUAUACUUAAAGAGGGGCUUGCGCCACAUUAGUU
AGUUGGUAAGGUAAGAGCUUACCAAGACGAUGAUGUGUAGCUGGACUGAGAGGUCGAACAGCCACAUUGGGACUGAGACA
CGGCCCAAACUCCUACGGGAGGCAGCAGUAAGGAAUUUUUGGCCAUGGGGAAACUUUGACCGNGGGACNCCGCGUGAACA
AGAAGUANCCCCGGUAUGUAAAGUUCUUUUAUUGAAAAAGAAAAAAUAGUGGAAAAACUAUCUUGACAUUAUUCAAUGAA
UAAGCCCCGGCUAAUUAUGUGCCAGCAGCCGCGGUAAUACAUAAGGGGCGAGCGUUAUCCGGAAUUAUUGGGCGUAAAGG
GUGCGUAGGCGGUUUGAUAAGUCUAUAGUUUAAAUGCAGUGCUUAACGCUGUAGCGCUAUAGAAACUGUCUGACUAGAGU
UAGAUAGAGGCAAGCGGAAUUCCAUGUGUAGCGGUAAAAUGCGUAAAUAUAUGGAGGAACACCAGAGGCGUAGGCGGCUU
GCUGGGUCUUAACUGACGCUGAGGCACGAAAGCGUGGGGAGCAAACAGGAUUAGAUACCCUGGUAGUCCACGCCGUAAAC
GAUGAGUACUAAGUGUCGGGUUUCGACUCGGUACUGAAGUUAACACAUUAAGUACUCCGCCUGAGUAGUACGUACGCAAG
UAUGAAACUUAAAGGAAUUGACGGGACCCCGCACAAGCGGUGGAUCAUGUUGUUUAAUUCGAAGAUACACGAAAAACCUU
ACCAGGUCUUGACAUAAUUUUGCGACAUUAUAGAAAUAUAAUGAAGGUUAUCAGAAUUACAGGUGGUGCAUGGUUGUCGU
CAGCUCGUGUCGUGAGAUGUUAGGUUAAGUCCUAAAACGAGCGCAACCCUUGUCGUUAGUUGCGACCACGUAAUGGUGAG
CACUUUAGCGAGACUGCCAAUGAAAAAUUGGAGGAAGGUGAGGAUUACGUCAAAUCAUCAUGCCCCUUAUGAUCUGGGCU
ACAAACGUGAUACAAUGGCUGUUACAAAGAGUAGCUGUAACGUGAGUUUAUGGCCAAUCUCAAAAAAACAGUCUCAGUUC
GGAUUGAAGUCUGCAACUCGACUUCAUGAAGUUGGAAUCGCUAGUAAUCGCGAAUCAGCAUGUCGCGGUGAAUACGUUCU
CGGGGUUUGUACACACCGCCCGUCAAACCACGAAAGUUGAUAAUACCCGAAAGUGGUCGCCUAACUUCGUUAGAAGAGGG
AGCCGUCUAAGGUAGGAUCGAUGAUUGGGGUUAAGUCGUAACAAGGUAACCGUACCGGAAGGUGGGGAUGGAUCACCUCC
UUU
>KJ817869.1.1795 Bacteria;Bacillota;Bacilli;Acholeplasmatales;Acholeplasmataceae;Candidatus Phytoplasma;Pigeon pea witches'-broom phytoplasma
AAGAGUUUGAUCCUGGCUCAGGAUUAACGCUGGCGGCGCGCCUAUAACAUGCAAGUCGAACGGAAACCUUAGGGUUUUAG
UGGCGAACGGGUGAGUAACACGUCAGUUACCUGCCUUUAAGACGUGGAUAACAAUUGGAAACAGUUGCUAAGACAGGAUA
GGAAAUUAAGAGGCAUCUUUUAAUUUUUAAAAGACCUUUUUCGAAAGGUAUACUUAAAGAGGGGCUUGCGCCACAUUAGU
UAGUUGGUAAGGUAAAAGCUUACCAAGACGAUGAUGUGUAGCUGGACUGAGAGGUCGAACAGCCACAUUGGGACUGAGAC
ACGGCCCAAACUCCUACGGGAGGCAGCAGUAAGGAAUUUUUGGCAAUGGAGGAAACUCUGACCGAGCGACGCCGCGUGAA
CAAUGAAGUACUUCGGUAUGUAAAGUUCUUUUAUUGAAAAAGAAAAAAUAGUGGAAAAACUAUCUUGACAUUAUUCAAUG
AAUAAGCCCCGGCUAAUUAUGUGCCAGCAGCCGCGGUAAUACAUAAGGGGCGAGCGUUAUCCGGAAUUAUUGGGCGUAAA
GGGUGCGUAGGCGGUUUGAUAAGUCUAUAGUUUAAAUGCAGUGCUUAACGCUGUAGCGCUAUAGAAACUGUCUGACUAGA
GUUAGAUAGAGGCAAGCGGAAUUCCAUGUGUAGCGGUAAAAUGCGUAAAUAUAUGGAGGAACACCAGAGGCGUAGGCGGC
UUGCUGGGUCUUAACUGACGCUGAGGCACGAAAGCGUGGGGAGCAAACAGGAUUAGAUACCCUGGUAGUCCACGCCGUAA
ACGAUGAGUACUAAGUGUCGGGUUUCGACUCGGUACUGAAGUUAACACAUUAAGUACUCCGCCUGAGUAGUACGUACGCA
AGUAUGAAACUUAAAGGAAUUGACGGGACCCCGCACAAGCGGUGGAUCAUGUUGUUUAAUUCGAAGAUACACGAAAAACC
UUACCAGGUCUUGACAUAAUUUUGCGACAUUAUAGAAAUAUAAUGAAGGUUAUCAGAAUUACAGGUGGUGCAUGGUUGUC
GUCAGCUCGUGUCGUGAGAUGUUAGGUUAAGUCCUAAAACGAGCGCAACCCUUGUCGUUAGUUGCGACCACGUAAUGGUG
AGCACUUUAGCGAGACUGCCAAUGAAAAAUUGGAGGAAGGUGAGGAUUACGUCAAAUCAUCAUGCCCCUUAUGAUCUGGG
CUACAAACGUGAUACAAUGGCUUGUUACAAGAAAGUAGCUGUAACCGUGAGUUUAUGGCCAAUCUCAAAAAAACAGUCUC
AGUUCGGAUUGAAGUCUGCAACUCGACUUCAUGAAGUUGGAAUCGCUAGUAAUCGCGAAUCAGCAUGUCGCGGUGAAUAC
GUUCUCGGGGUUUGUACACACCGCCCGUCAAACCACGAAAGUUUAUAAUACCCGAAAGCGGUCGCCUAACUUCGUUAGAA
GAGGGAGCCGUCUAAGGUAGGAUCGAUGAUUGGGGUUAAGUCGUAACAAGGUAUCCCUACCGGAAGGUGGGGAUGGAUCA
CCUCCUUUCUAAGGAAAUGUAGAAUCAUCAUCUUCAGUUUUGAAAGACUUAGUUAAGUUUUUCUCAUUUAUUUUAUUUUU
UUGAUAUCCUGGGCCUAUAGCUCAGUUGGUUAGAGCACACGCCUGAUAAGCGUGAGGUCGGUGGUUCAAGUCCAUUUAGG
CCCACCAAACGUUUUUAUAAAAAACGUGUUAUCAAAAGAAAGUUCUUUGAAAAGUAGAUAAACAAGAAAAUAAUAUCCGU
UUUAAAAGGAAGUAAGGGCGUACAGUGGAUGCCUU
>KJ817868.1.1799 Bacteria;Bacillota;Bacilli;Acholeplasmatales;Acholeplasmataceae;Candidatus Phytoplasma;Pigeon pea witches'-broom phytoplasma
AAGAGUUUGAUCCUGGCUCAGGAUUAACGCUGGCGGCGCGCCUAUAACAUGCAAGUCGAACGGAAACCUUAGGGUUUUAG
UGGCGAACGGGUGAGUAACACGUAAGCAACCUGCCUUUAAGACGUGGAUAACAAUUGGAAACAGUUGCUAAGACAGGAUA
GGAAAUUAAGAGGCAUCUUUUAAUUUUUAAAAGACCUUUUUCGAAAGGUAUACUUAAAGAGGGGCUUGCGCCACAUUAGU
UAGUUGGUAAGGUAAAAGCUUACCAAGACGAUGAUGUGUAGCUGGACUGAGAGGUCGAACAGCCACAUUGGGACUGAGAC
ACGGCCCAAACUCCUACGGGAGGCAGCAGUAAGGAAUUUUUGGCAAUGGAGGAAACUCUGACCGAGCGACGCCGCGUGAA
CAAUGAAGUACUUCGGUAUGUAAAGUUCUUUUAUUGAAAAAGAAAAAAUAGUGGAAAAACUAUCUUGACAUUAUUCAAUG
AAUAAGCCCCGGCUAAUUAUGUGCCAGCAGCCGCGGUAAUACAUAAGGGGCGAGCGUUAUCCGGAAUUAUUGGGCGUAAA
GGGUGCGUAGGCGGUUUGAUAAGUCUAUAGUUUAAAUGCAGUGCUUAACGCUGUAGCGCUAUAGAAACUGUCUGACUAGA
GUUAGAUAGAGGCAAGCGGAAUUCCAUGUGUAGCGGUAAAAUGCGUAAAUAUAUGGAGGAACACCAGAGGCGUAGGCGGC
UUGCUGGGUCUUAACUGACGCUGAGGCACGAAAGCGUGGGGAGCAAACAGGAUUAGAUACCCUGGUAGUCCACGCCGUAA
ACGAUGAGUACUAAGUGUCGGGUUUCGACUCGGUACUGAAGUUAACACAUUAAGUACUCCGCCUGAGUAGUACGUACGCA
AGUAUGAAACUUAAAGGAAUUGACGGGACCCCGCACAAGCGGUGGAUCAUGUUGUUUAAUUCGAAGAUACACGAAAAACC
UUACCAGGUCUUGACAUAAUUUUGCGACAUUAUAGAAAUAUAAUGAAGGUUAUCAGAAUUACAGGUGGUGCAUGGUUGUC
GUCAGCUCGUGUCGUGAGAUGUUAGGUUAAGUCCUAAAACGAGCGCAACCCUUGUCGUUUAGUUGCGUACCACGUAAUGG
UGAGCACAUUUAGCUGAGACUGCCAAUGCAAAAAUUUGGAGGAAGGUGAGGAUUACGUCAAAUCAUCAUGCCCCUUAUGA
UCUGGGCUAUCAAACGUGAUACAAUGGCUGUUACAAAGAGAGGCUGUAACGGGAGUUUAUGGCCAAUCUCAAAAAAACAG
UCUUAGUUCGAAUUGAAGUCUGCAACUCGACUUCAUGAAGUUGGAAUCGCUAGUAAUCGCGAAUCAGCAUGGCGCGGUGA
AUACGUUCCGGGGGUUUGUACCCACCGGCCCGUCAAACCACGAAAGUUGAUAAUACCCGAAAGUGGUCGCCUAACUUCGU
UAGAAGAGGGAGCCGUCUAAGGUAGGAUCGAUGAUUGGGGUUAAGUCGUAACAAGGUAUCCCUACCGGAAGGUGGGGAUG
GAUCACCUCCUUUCUAAGGAAAUGUAGAAUCAUCAUCUUCAGUUUUGAAAGACUUAGUUAAGUUUUUCUCAUUUAUUUUA
UUUUUUUGAUAUCCUGGGCCUAUAGCUCAGUUGGUUAGAGCACACGCCUGAUAAGCGUGAGGUCGGUGGUUCAAGUCCAU
UUAGGCCCACCAAACGUUUUUAUAAAAAACGUGUUAUCAAAAGAAAGUUCUUUGAAAAGUAGAUAAACAAGAAAAUAAUA
UCCGUUUUAAAAGGAAGUAAGGGCGUACAGUGGAUGCCU
>KJ817867.1.1799 Bacteria;Bacillota;Bacilli;Acholeplasmatales;Acholeplasmataceae;Candidatus Phytoplasma;Pigeon pea witches'-broom phytoplasma
AAGAGUUUGAUCCUGGCUCAGGAUUAACGCUGGCGGCGCGCCUAAUACAUGCAAGUCGAACGGAAACCUUAGGGUUUUAG
UGGCGAACGGGUGAGUAACACGUAAGCAACCUGCCUUUAAGACGUGGAUAACAAUUGGAAACAGUUGCUAAGACAGGAUA
GGAAAUUAAGAGGCAUCUUUUAAUUUUUAAAAGACCUUUUUCGAAAGGUAUACUUAAAGAGGGGCUUGCGCCACAUUAGU
UAGUUGGUAAGGUAAAAGCUUACCAAGACGAUGAUGUGUAGCUGGACUGAGAGGUCGAACAGCCACAUUGGGACUGAGAC
ACGGCCCAAACUCCUACGGGAGGCAGCAGUAAGGAAUUUUUGGCAAUGGAGGAAACUCUGACCGAGCGACGCCGCGUGAA
CAAUGAAGUACUUCGGUAUGUAAAGUUCUUUUAUUGAAAAAGAAAAAAUAGUGGAAAAACUAUCUUGACAUUAUUCAAUG
AAUAAGCCCCGGCUAAUUAUGUGCCAGCAGCCGCGGCGGUAAUACAUAAGGGGCGAGCGUUAUCCGGAAUUAUUGGGCGU
AAAGGGUGGCGUAGGCGGCUUUGAUAAGUCUAUAGUAUUAAAUGCAGUGCUUAAACGCUGUAGCGCUAUAAAAACUGUCU
GACUAGAGUUAGAUAGAGGCAAGCGGAAUUCCAUGUGUAGCGGUAAAAUGCGUAAAUAUAUGGAGGAACACCAGAGGCGU
AGGCGGCUUGCUGGGUCUUAACUGACGCUGAGGCACGAAAGCGUGGGGAGCAAACAGGAUUAGAUACCCUGGUAGUCCAC
GCCGUAAACGAUGAGUACUAAGUGUCGGGUUUCGACUCGGUACUGAAGUUAACACAUUAAGUACUCCGCCUGAGUAGUAC
GUACGCAAGUAUGAAACUUAAAGGAAUUGACGGGACCCCGCACAAGCGGUGGAUCAUGUUGUUUAAUUCGAAGAUACACG
AAAAACCUUACCAGGUCUUGACAUAAUUUUGCGACAUUAUAGAAAUAUACAUGAAGGUUAUCAGAAUUACAGGUGGUGCA
UGGUUGUCGUCAGCUCGUGUCGUGAGAUGUUAGGUUAAGUCCUAAAACGAGCGCAACCCUUGUCGUUAGUUGCGACCACG
UAAUGGUUCGAGCACUUUAGCGAGACUGCCAAUGAAAAAUUGGAGGAAGGUGAGGAUUACGUCAAAUCAUCAUGCCCCUU
AUGAUCUGGGCUACAAACGUGAUACAAUGGCUGUUACAAAGAGUAGCUGUAACGUGAGUUUAUGGCCAAUCUCAAAAAAA
CAGUCUCAGUUCGGAUUGAAGUCUGCAACUCGACUUCAUGAAGUUGGAAUCGCUAGUAAUCGCGAAUCAGCAUGUCGCGG
UGAAUACGUUCUCGGGGUUUGUACACACCGCCCGUCAAACCACGAAAGUUGAUAAUACCCGAAAGCGGUCGCCUAACUUC
GUUAGAAGAGGGAGCCGUCUAAGGUAGGAUCGAUGAUUGGGGUUAAGUCGUAACAAGGUAUCCCUACCGGAAGGUGGGGA
UGGAUCACCUCCUUUCUAAGGAAAUGUAGAAUCAUCAUCUUCAGUUUUGAAAGACUUAGUUAAGUUUUUCUCAUUUAUUU
UGUUUUUUUGAUAUCCUGGGCCUAUAGCUCAGUUGGUUAGAGCACACGCCUGAUAAGCGUGAGGUCGGUGGUUCAAGUCC
AUUUAGGCCCACCAAACGUUUUUAUAAAAAACGUGUUAUCAAAAGAAAGUUCUUUGAAAAGUAGAUAAACAAGAAAAUAA
UAUCCGUUUUAAAAGGAAGUAAGGGCGUACAGUGGAUGC
>KJ817875.1.1796 Bacteria;Bacillota;Bacilli;Acholeplasmatales;Acholeplasmataceae;Candidatus Phytoplasma;Pigeon pea witches'-broom phytoplasma
AAGAGUUUGAUCCUGGCUCAGGAUGAACGCUGGCGGCGCGCCUAUACUGCAAGUCGAACGGAAACCUUAGGGUUUUAGUG
GCGAACGGGUGAGUAACACGUAAGCAACCUGCCUUUAAGACGUGGAUAACAAUUGGAAACAGUUGCUAAGACAGGAUAGG
AAAUUAAGAGGCAUCUUUUAAUUUUUAAAAGACCUUUUUCGAAAGGUAUACUUAAAGAGGGGCUUGCGCCACAUUAGUUA
GUUGGUAAGGUAAAAGCUUACCAAGACGAUGAUGUGUAGCUGGACUGAGAGGUCGAACAGCCACAUUGGGACUGAGACAC
GGCCCAAACUCCUACGGGAGGCAGCAGUAAGGAAUUUUUGGCAAUGGAGGAAACUCUGACCGAGGGACGCCGCGUGAAAA
AUGAAGUACUUCGGGUAUGUAAAGUUCUUUUAUUGAAAAAGAAAAAAUAGUGGAAAAACUAUCUUGACAUUAUUCAAUGA
AUAAGCCCCGGCUAAUUAUGUGCCAGCAGCCGCGGUAAUACAUAAGGGGCGAGCGUUAUCCGGAAUUAUUGGGCGUAAAG
GGUGCGUAGGCGGUUUGAUAAGUCUAUAGUUUAAAUGCAGUGCUUAACGCUGUAGCGCUAUAGAAACUGUCUGACUAGAG
UUAGAUAGAGGCAAGCGGAAUUCCAUGUGUAGCGGUAAAAUGCGUAAAUAUAUGGAGGAACACCAGAGGCGUAGGCGGCU
UGCUGGGUCUUAACUGACGCUGAGGCACGAAAGCGUGGGGAGCAAACAGGAUUAGAUACCCUGGUAGUCCACGCCGUAAA
CGAUGAGUACUAAGUGUCGGGUUUCGACUCGGUACUGAAGUUAACACAUUAAGUACUCCGCCUGAGUAGUACGUACGCAA
GUAUGAAACUUAAAGGAAUUGACGGGACCCCGCACAAGCGGUGGAUCAUGUUGUUUAAUUCGAAGAUACACGAAAAACCU
UACCAGGUCUUGACAUAAUUUUGCGACAUUAUAGAAAUAUAAUGAAGGUUAUCAGAAUUACAGGUGGUGCAUGGUUGUCG
UCAGCUCGUGUCGUGAGAUGUUAGGUUAAGUCCUAAAACGAGCGCAACCCUUGUCGUUAGUUGCGACCACGUAAUGGUGA
GCACUUUAGCGAGACUGCCAAUGAAAAAUUGGAAGGAAGGUGAGGAUUACGUCAAAUCAUCAUGCCCCUUAUGAUCUGGG
CUACAAACGUGAUACAAUGGCUGUUACAAAGAGUAGCUGUAACGUGAGUUUAUGGCCAAUCUCAAAAAAACAGUCUCAGU
UCGGAUUGAAGUCUGCAACUCGACUUCAUGAAGUUGGAAAUCGCUAGUAAUCGCGAAUCAGCAUGUCGCCGGGUGAAAAC
GUUCUCGGGGUUUGUACACACCGCCCGUCAAACCACGAAAGUUGAUAAUACCCCGAAAGCGGUCGCCUAACUUCGUUAGA
AGAGGGAGCCGUCUAAGGUAGGAUCGAUGAAUUGGGGUUAAGUCGUAACAAGGUAUCCCUACCGGAAAGGUGGGGAUGGA
UCACCUCCUUUCUAAGGAAAUGUAAAAUCAUCAUCUUCAGUUUUGAAAGACUUAGUUAAGUUUUUCUCAUUUAUUUUAUU
UUUUUGAAAUCCUGGGCCUAUAGCUCAGUUGGUUAGAGCACACGCCUGAUAAGCGUGAGGUCGGUGGUUGAAUUCCAUUU
AGGCCCCCAAACGUUUUUAAAAAAAAACGUGUGUGCAUAAAGAAGUUUCUUGAAAAGUAGAUAAACAAGAAAAUAAUAGC
CAUUUUAAAAGGAAGUAAGGGCGUACAGUGGAUGCC
>KJ817874.1.1799 Bacteria;Bacillota;Bacilli;Acholeplasmatales;Acholeplasmataceae;Candidatus Phytoplasma;Pigeon pea witches'-broom phytoplasma
AAGAGUUUGAUCCUGGCUCAGGAUUAACGCUGGCGGCGCGCCUAAUACAUGCAAGUCGAACGGAAACCUUAGGGUUUUAG
UGGCGAACGGGUGAGUAACACGUAAGCAACCUGCCUUUAAGACGUGGAUAACAAUUGGAAACAGUUGCUAAGACAGGAUA
GGAAAUUAAGAGGCAUCUUUUAAUUUUUAAAAGACCUUUUUCGAAAGGUAUACUUAAAGAGGGGCUUGCGCCACAUUAGU
UAGUUGGUAAGGUAAAAGCUUACCAAGACGAUGAUGUGUAGCUGGACUGAGAGGUCGAACAGCCACAUUGGGACUGAGAC
ACGGCCCAAACUCCUACGGGAGGCAGCAGUAAGUUAUGUAUAAUAAUGAAUACUCUCACCGUGCGAGUGUCCUCUCGUGA
ACAAUGAAGUACUUCGGUAUGUAAAGUUAUAUAAUAUUGAAAAAGAAAAAAUAGUGGUAAAAUUAUCUUGACAUAAUUCA
AUGACUAAGCCCCAGCUAAUUAUGUGCCACGCGAGCCGCGGUAAAACGUGAGGGGCGAGCGUUAUCCGGAAUUGUUGGGC
GUAAAGCGUGCGUAGGCGGUUUGAUAAGUCUAUAGUCUAAAUGCAGUGCUUAACGCUGUAGCGCUAUAGAAACUGUCUGA
CUAGAGUUAGAUAGAGGCAAGCGGAAUUCCAUGUGUAGCGGUAAAAUGCGUAAAUAUAUGGAGGAACACCAGAGGCGUAG
GCGGCUUGCUGGGUCUUAACUGACGCUGAGGCACGAAAGCGUGGGGAGCAAACAGGAUUAGAUACCCUGGUAGUCCACGC
CGUAAACGAUGAGUACUAAGUGUCGGGUUUCGACUCGGUACUGAAGUUAACACAUUAAGUACUCCGCCUGAGUAGUACGU
ACGCAAGUAUGAAACUUAAAGGAAUUGACGGGACCCCGCACAAGCGGUGGAUCAUGUUGUUUAAUUCGAAGAUACACGAA
AAACCUUACCAGGUCUUGACAUAAUUUUGCGACAUUAUAGAAAUAUAAUGAAGGUUAUCAGAAUUACAGGUGGUGCAUGG
UUGUCGUCAGCUCGUGUCGUGAGAUGUUAGGUUAAGUCCUAAAACGAGCGCAACCCUUGUCGUUAGUUGCGACCACGUAA
UGGUGAGCACUUUAGCGAGACUGCCAAUGAAAAAUUGGAGGAAGGUGAGGAUUACGUCAAAUCAUCAUGCCCCUUAUGAU
CUGGGCUACAAACGUGAUACAAUGGCUGUUACAAAGAGUAGCUGUAACGUGAGUUUAUGGCCAAUCUCAAAAAAACAGUC
UCAGUUCGGAUUGAAGUCUGCAACUCGACUUCAUGAAGUUGGAAUCGCUAGUAAUCGCGAAUCAGCAUGUCGCGGUGAAU
ACGUUCUCGGGGUUUGUACACACCGCCCGUCAAACCACGAAAGUUGAUAAUACCCGAAAGCGGUCGCCUAACUUCGUUAG
AAGAGGGAGCCGUCUAAGGUAGGAUCGAUGAUUGGGGUUAAGUCGUAACAAGGUAUCCCUACCGGAAGGUGGGGAUGGAU
CACCUCCUUCUUAAGGAAAUUUCCAAUCAUCAUCUUCAGUUUUGAAAGACUUAGUUAAGUUUUUCUCAUUUAUUUUGUUU
UUUUGAUAUCCUGGGCCUAUAGCUCAGUUGGUUAGAGCACACGCCUGAUAAGCGUGAGGUCGGUGGUUCAAGUCCAUUUA
GGCCCACCAAACGUUUUUAUAAAAAACGUGUUAUCAAAAGAAAGUUCUUUGAAAAGUAGAUAAACAAGAAAAUAAUAUCC
GUUUUUAAAGGAAGUAAGGGCGUACAGUGGAUGCCUUGG
>KJ825886.1.1250 Bacteria;Bacillota;Bacilli;Acholeplasmatales;Acholeplasmataceae;Candidatus Phytoplasma;'Argyranthemum frutescens' phytoplasma
GAAACGACUGCUAAGACUGGAUAGGAAAUUAAGAGGCAUCUUUUAAUUUUUAAAAGACCUUUUUCGAAAGGUAUGCUUAA
AGAGGGGCUUGCGCCACAUUAGUUAGUUGGUAAGGUAAAGGCUUACCAAGACGAUGAUGUGUAGCUGGACUGAGAGGUCG
AACAGCCACAUUGGGACUGAGACACGGCCCAAACUCCUACGGGAGGCAGCAGUAAGGAAUUUUUGGCAAUGGAGGAAACU
CUGACCGAGCGACGCCGCGUGAACAAUGAAGUACCUCGGUAUGCAAAGUUCUUUUAUUGAAAAAGAAAAAAUAGUGGAAA
AACUAUCUUGACAUUAUUCAAUGAAUAAGCCCCGGCUAAUUAUGUGCCAGCAGCCGCGGUAAUACAUAAGGGGCGAGCGU
UAUCCGGAAUUAUUGGGCGUAAAGGGUGCGUAGGCGGUUUGAUAAGUCUAUAGUUUAAAUGCAGUGCUUAACGCUGUAGC
GCUACAGAAACUGUCUGACUAGAGUUAGAUAGAGGCAAGCGGAAUUCCAUGUGUAGCGGUAAAAUGCGUAAAUAUAUGGA
GGAACACCAGAGGCGUAGGCGGCUUGCUGGGUCUUAACUGACGCUGAGGCACGAAAGCGUGGGGAGCAAACAGGAUUAGA
UACCCUGGUAGUCCAUGCCGUAAACGAUGAGUACUAAGUGUCGGGUUUCGGCUCGGUACUGAAGUUAACACAUUAAGUAC
UCCGCCUGAGUAGUACGUACGCAAGUAUGAAACUUAAAGGAAUUGACGGGACCCCGCACAAGCGGUGGAUCAUGUUGUUU
AAUUCGAAGAUACACGAAAAACCUUACCAGGUCUUGACAUAAUUUUGCGACAUUAUAGAAAUAUAAUGAAGGUUAUCAGA
AUUACAGGUGGUGCAUGGUUGUCGUCAGCUCGUGUCGUGAGAUGUUAGGUUAAGUCCUAAAACGAGCGCAACCCUUGUCG
CUAGUUGCGACCACGUAAUGGUGAGCACUUUAGCGAGACUGCCAAUGAAAAAUUGGAGGAAGGUGAGGAUUACGUCAAAU
CAUCAUGCCCCUUAUGAUCUGGGCUACAAACGUGAUACAAUGGCUGUUACAAAGAGUAGCUACAACGUGAGUUUUUAGCC
AAUCUCAAAAAAACAGUCUCAGUUCGGAUUGAAGUCUGCAACUCGACUUCAUGAAGUUGGAAUCGCUAGUAAUCGCGAAU
CAGCAUGUCGCGGUGAAUACGUUGACGGGGUUUGUACACACCGCCCGUCA
>EU285281.1.1474 Bacteria;Bacillota;Bacilli;Mycoplasmatales;Mycoplasmataceae;Eperythrozoon;Candidatus Mycoplasma haemominutum
ACGCGGUCGACAAGUUUGAUCCUGGCUCAGGAUUAAUGCUGGUGGUAUGCAUAACACAUGCAAGUCGAACGAAGAGGGUU
UACUCUCUUAGUGGCAAACGGGCGAGUAACACAUAUUUAACUUACCUGCACGAGGAGAAUAGCAACUCGAAAGAGUUAUU
AAUACUCCAUAGGUUUGAGACUCAAAUUAAAGGAGCGAGCUGGGAAACCAGUGCUUCGCGAGCAGAGAGGAGUAUGUCCU
AUUAGGUUGUUGGUGGGGUAAAAGCCUACCAAGCCGAUGAUGGGUAGCUGGACUGAGUGGUCGACCAGCCGCAAUGGGAU
UGAAAUACGGCCCAUAUUCCUACGGGAAGCAGCAGUGAGGAAUUUUUCACAAUGGACGAAAGUCUGAUGGAGCAAUACCA
UGUGAACGAUGAAGGUCUUCUGAUUGUAAAGUUCUUUUAUUUAGGAAAAAAAGCUUGAGAGGAAAUGAUUAAGUCUUGAU
AGUACUAAAUGAAUAAGUGACAGCUAACUAUGUGCCAGCAGCUGCGGUAAAACAUAGGUCACGAGCAUUAUCCGGAUUUA
UUGGGCGUAAAGGAAGCGUAGGCGGACAAAUUGAUCUAUUGUUAAAGGCACUUGCUCAACGAGUUGUUUGUGAUAGAUAU
CGUUUGUCUAGAAUUAGUUAGGAGAUACUGGAAUUCAAUGUGUAGCGGUGGAAUGCGUAGAUAUAUUGAGGAACCAAGGC
UAAGGCGAGUAUCUAGGACAUAAUUGACGCUGAGGCUUGAAAGCGUGGGAGCAAAUGGGAUUAGAUACCCCAGUAGUCCA
CGCCGUAAACGAUGGGUAUUAGGUAUUUGGUUUAGGACUGAGUGCUGUAGCUAACGCGUUAAAUACCCCGCCUGGGUAGU
AUAUAUGCAAAUAUGAAACUCAAAGAAAUUGACGGGGACCUGAACAAGUGGUGGAGCAUGUUGCUUAAUUCGAUAAUACA
CGAAAAACCUUACCGAGGCUUGUAAUCUUUUGCAAAGCUAUAGAAAUAUAGUGGAGGUUAUCAGAAUGACAGGUGGUGCA
UGGCUGUCGUCAGCUCGUGUCUUGAGAUGUUUGGUUAAGUCCCGUAACGAGCGCAACCCUUCUCUUUAGUUAAAUAGUUC
UAAAGUGACUGAAUCGUAAGAUAUAGGAAGGCUGGGGCCAAGUCAAGUCAUCAUGCCCCUUAUGUCUCGGGCUGCAAACG
UGCUACAAUGGUAGGUAUAAUGUGUCGCAAUCUAGAAAUGGGGAGCUAAUCACCGAAAACCUAUCCCAGUCCGGAUAAAA
GGCUGCAAUUCGCCUAUUUGAAGUUGGAAUCACUAGUAAUCCUGUGUCAGCUAUAUCAGGGUGAAUGCGUUCCCAGGUCU
UGUACACACCGCCCGUCAAACUAUGGGAGAAAGUACUAGUUGAAACCGUAUUUAAUUACGUCUAGAUUGGUAAUUUUGAC
UGGAGUUAAGUCGUAACAAGGUAUCGGAUCCGCG
>U58504.1.1464 Bacteria;Bacillota;Bacilli;Mycoplasmatales;Mycoplasmataceae;Mycoplasmopsis;Mycoplasmopsis pullorum
AGAGUUUGAUCAUGGCUCAGGAUGAACGCUGGCUGUGUGCCUAAUACAUGCAUGUCGAGCGGAGUUCUUCGGAACUUAGC
GGCGAAUGGGUGAGUAACACGUACUUAACGUACCCUUUAGUUUGGGAUAACGACUAGAAAUGGUCGCUAAUACCGGAUAC
UUAUGUUAAUCGCAUGAUUAAUAUAUAAAAGAAGCGUUUGCUUCGCUAGAGGAUCGGGGUGCGUAACAUUAGCUUGUUGG
UGAGGUAAAGGCUCACCAAGGCGAUGAUGUUUAGCGGGGUUGAGAGACUGAUCCGCCACACUGGGACUGAGAUACGGCCC
AGACUCUACGGGAGGCAGCAGUAGGGAAUUUUCCACAAUGGACGAAAGUCUGAUGGAGCGACACAGCGUGCAGGAUGACG
GCUUCGGGUUGUAAACUGCUGUUAUAAGGGAAGAAAAAAUCAUAGAGGAAAUGCUAUGAUCUUGACGGUACCUUGUCAGA
AAGCAACGGCUAACUAUGUGCAGCAGCNGGGUAAUACAUAGGUUGCAAGCGUUAUCCGGAAUUAUUGGGCGUAAAGCGUC
UGUAGGUUGUUUGUUAAGUCUGGUGUGAAAACUUGGGGCUCAACCCCAAAUUGCAUUGGAUACUGGCAAACUAGAGUUAU
GUAGAGGUAAGCGGAAUUCCUUGUGAAGCGGUGAAAUGCGUAGAUAUAAGGAAGAACACCAACUUGGNGNAGGCAGCUUA
CUGGACAUACACUGACACUGAGAGACGAAAGCGUGGGGAGCAAACAGGAUUAGAUACCCUGGUAGUCCACGCCGUAAACG
AUGAUGAUUAGCUGAUGGGGAACUCAUCGGCGCNNAACGCAUUAAAUCAUCCGCCUGAGUAGUAUGCUCGCAAGAGUGAA
ACUUAAAGGAAUUGACGGGGAUCCGCACAAGCGGUGGAGCAUGUGGUUUAAUUUGAAGAUAACGCGUAGAACCUUACCCG
CUCUUGACAUCUUCCGCAAAGCUAUAGAGAUAUAGUGGAGGCUAACGGAAUGACAGAUGGUGCAUGGUUGUCGUCAGUUC
GUGUCGUGAGAUGUUCGGUUAAGUCCUGCAACGAGCGCAACCCUUGUCCUUAGUUAGAUGAUCUAAGGAGACUGCCCGAG
UAAUUGGGAGGAAGGUGGGGACGACGUCAAAUCAUCAUGCNUCUUACGAGCGGGGCAACACACGUGCUACAAUGGGACGG
UACAAAGAGAAGCAAGACAGCGAUGUGGAGCAAAUCUCAAAAAACCGUUCUCAGUUCGGAUUGUAGUCUGCAACUCGACU
ACAUGAAGUCGGAAUCGCUAGUAAUCGUAGAUCNNNNACGCUACGGUGAAUACGUUCUCGGGUCUUGUACACACCGCCCG
UCACACCAUGGGAGCUGGUAAUGCCCGAAGUCGGUUUUGUUAACCACGGAGACAAUCGCUAAGGCAGGACUGGUGACUGG
GGUGAAGUCGUAACAAGGUAACCG
>U58997.1.1454 Bacteria;Bacillota;Bacilli;Mycoplasmatales;Mycoplasmataceae;Mycoplasmopsis;Mycoplasmopsis hyopharyngis
GGUGGAGUUUGAUCCUGGCUCAGGAUGAACGCUGGCUGUGUGCCUAAUACAUGCAUGUCGAGCGGAGUUAGCAAUAACUU
AGCGGCAAAUGGGUGAGUAACACGUACUUAACGUACCUUUUAGUUUGACAUAACGGUCGGAAACAACGCUAAUUUAAAUA
CUUGUGAUUUUCGCAUGAAGAUUACAUUAAAAGGAGCUUUACGGCUUCGCUAAAAGAUCGGGGUGCGCAACAUUAGCUAG
UUGGUAGGGUAAUGGCCUACCAAGGCGAUGAUGUUUAGCGGGGUUGAGAGACUGAACCGCCACACUGGGACUGAGAUACG
GCCCAGACCUCCUACGGGAGGCAGCAGUAGGGAAUUUUCCACAAUGGACGAAAGUCUGAUGGAGCGACACAGCGUGCCUG
AUGAAGGCCUUCGGGUUGUAAAGGGCUGUGGUAAGGGAAGAAAAAGUAGCAUAGGAAAUGAUGUUGCCUUGACGGUACCU
UAUUAGAAAGCAACGGCUAACUAUGUGCCAGCAGCCGCGGUAAUACAUAGGUUGCAAGCGUUAUCCGAAAUUAUUGGGCG
UAAAGCGUCUGUAGGUUGUUUAUUAAGUCUGACGUUAAAUUUUGGGGCUCAACCCCAACCCGCGUUAGAUACUGGUAGAC
UAGAGUUAUGUAGAGGUUAGCGGAAUUCCUUGUGAAGCGGUGAAAUGCGUAGAUAUAAGGAAGAACACCAAAAUCGCGAA
GGCAGCUAAUCGGACAUAUACUGACACUGAGAGACGAAAGCAUGGGGAGCAAACAGGAUUAGAUACCCUGGUAGUCCAUG
CCGUAAACGAUGAUCAUUAGCUAAUGGGGAGCUCAUUGGCGCACGUAACGCAUUAAAUGAUCCGCCUGAGUAGUAUGCUC
GCAAGAGUAAAACUUAAAGGAAUUGACGGGGACCCGCACAAGCGGUGGAGCAUGUGGUUUAAUUUGAAGCUACGCGUAGA
ACCUUACCCACUCUUGACAUCUUCUGCAAAGCUAUAGAGAUAUAGUGGAGGUUAAUAGAAUGACAGAUGGUGCAUGGUUG
UCGUCAGCUCGUGUCGUGAGAUGUUUGGUUAAGUCCUGCAAUGAGCGCAACCCUUAUCCUUAGUUACUACAUUUAGUUGA
GGACUCUAAGGAGACUGCCCAAGUAAUUGGGAGGAAGGUGGGGACGACGUCAAAUCAUCAUGCCUCUUACGAGUGGGGCA
ACACACGUGCUACAAUGGGCGAUACAAAGAGAUGCAAUAUGGUGACAUGGAGCAAACCUCAAAAAGUCGCUCUCAGUUCG
GAUUGAAGUCUGCAACUCGACUUCAUGAAGUCGGAAUCGCUAGUAAUCGUAGAUCAGCUACGCUACGGUGAAUACGUUCU
CGGGUCUUGUACACACCGCCCGUCACACCAUGGGAGCUGGUAAUGCCCGAAGUCGGUUUUUUCAAACUGCCUAAGGCAGG
ACUGGUGACUGGGG
>EU293842.1.1490 Bacteria;Bacillota;Bacilli;Acholeplasmatales;Acholeplasmataceae;Candidatus Phytoplasma;Candidatus Phytoplasma fragariae
CGGCGCGCCUAAUACAUGCAAGUCGAACGGAAGUCUUCGGGCUUUAGUGGCGAACGGGUGAGUAACGCGUAAGCAAUCUG
CCUCUAAGACGAGGAUAACAGUUGGAAACGACUGCUAAGACUGGAUAGGAGAUAAGAAGGCAUCUUCUUAUUUUUAAAAG
ACCUAGCAAUAGGUAUGCUUAGAGAGGAGCUUGCGUCACAUUAGUUAGUUGGUGGGGUAAAAGCCUACCAAGACGAUGAU
GUGUAGCCGGGCUGAGAGGUCGAACGGCCACAUUGGGACUGAGACACGGCCCAAACUCCUACGGGAGGCAGCAGUAAGGA
AUUUUCGGCAAUGGAGGAAACUCUGACCGAGCAACGCCGCGUGAACGAUGAAGUAUUUCGGUACGUAAAGUUCUUUUAUU
AGGGAAGAAAAGAUGGUGGAAAAACCAUUAUGACGGUACCUAAUGAAUAAGCCCCGGCUAACUAUGUGCCAGCAGCCGCG
GUAAUACAUAGGGGGCAAGCGUUAUCCGGAAUUAUUGGGCGUAAAGGGUGCGUAGGCGGUUAAAUAAGUUUAUGGUCUAA
GUGCAAUGCUUAACGUUGUGAUGCUAUAAAAACUGUUUAGCUAGAGUUGGAUAGAGGCAAGUGGAAUUCCAUGUGUAGUG
GUAAAAUGCGUAAAUAUAUGGAGGAACACCAGAGGCGAAGGCGGCUUGCUGGGUCUUAACUGACGCUGAGGCACGAAAGC
GUGGGGAGCAAACAGGAUUAGAUACCCUGGUAGUCCACGCCCUAAACGAUGAGUACUAAACGUUGGGUAAAACCAGUGUU
GAAGUUAACACAUUAAGUACUCCGCCUGAGUAGUACGUACGCAAGUAUGAAACUUAAAGGAAAUUGACGGGACUCCGCAC
AAGCGGUGGAUCAUGUUGUUUAAUUCGAAGGUACCCGAAAACCUCACCAGGUCUUGACAUGCUUUUGCAAAGCUGUAGAA
AUACAGUGGAGGUUAUCAAUUGCACAGGUGGUGCAUGGUUGUCGUCAGCUCGUGUCGUGAGAUGUUGGGUUAAGUCCCGC
AACGAGCGCAACCCUUGUUGUUAAUUGCCAGCAUGUAAUGAUGGGGACUUUAGCAAGACUGCCAGUGAUAAAUUGGAGGA
AGGUGGGGACGACGUCAAAUCAUCAUGCCCCUUAUGACCUGGGCUACAAACGUGAUACAAUGGCUGUUACAAAGGGUAGC
UAAAGUGUAAGCUUCUGGCGAAUCUCAAAAAAGCAGUCUCAGUUCGGAUUGAAGUCUGCAACUCGACUUCAUGAAGUCGG
AAUCGCUAGUAAUCGCGAAUCAGCAUGUCGCGGUGAAUACGUUCUCGGGGUUUGUACACACCGCCCGUCAAACCACGAAA
GUUGGCAAUACCCAAAACCGGUGGCCUAACUUGCGCAAGCAAGAGGGAGCCGUCUAAGGUAGGGUUGAUGAUUGGGGUUA
AGUCGUAACAAGGUAUCCCUACCGGAAGGUGGGGAUGGAUUACCUCCUUU
>EU293840.1.1502 Bacteria;Bacillota;Bacilli;Acholeplasmatales;Acholeplasmataceae;Candidatus Phytoplasma;Potato purple top phytoplasma YN-6
ACGCUGGCGGCGCGCCUAAUACAUGCAAGUCGAACGGAAACCCCUUAAAAGGUUUUAGUGGCGAACGGGUGAGUAACACG
UAAGUAACCUGCCUUUAAGACGAGGAUAACAACCGGAAACGGUUGCUAAGACUGGAUAGGAAACAAAAAGGCAUCUUUUU
GUUUUUAAAAGACCUUCUUACGAAGGUAUGCUUAAAGAGGGGCUUGCGCCACAUUAGUUAGUUGGUAGAGUAAAAGCCUA
CCAAGACGAUGAUGUGUAGCUGGACUGAGAGGUUGAACAGCCACAUUGGGACUGAGACACGGCCCAAACUCCUACGGGAG
GCAGCAGUAGGGAAUUUUCGGCAAUGGAGGAAACUCUGACCGAGCAACGCCGCGUGAACGAUGAAGUAUUUCGGUAUGUA
AAGUUCUUUUAUUGAAGAAGAAAAAGUAGUGGAAAAACUAUAUUGACGUUAUUCAAUGAAUAAGCCCCGGCUAACUAUGU
GCCAGCAGCCGCGGUAAGACAUAGGGGGCGAGCGUUAUCCGGAAUUAUUGGGCGUAAAGGGUGCGUAGGCUGUUAGAUAA
GUCUAUAAUUUAAUUUCAGUGCUUAACGCUGUGUUGUUAUAGAAACUGUCUUGACUAGAGUGAGAUAGAGGCAAGCGGAA
UUCCAUGUGUUGCGGUAAAAUGUGUAAAUAUAUGGAGGAACACCAGAAGCGUAGGCGGCUUGCUGGGUCUUUACUGACGC
UGAGGCACGAAAGCGUGGGUAGCAAACAGGAUUAGAUACCCUGGUAGUCCACGCCGUAAACGAUGAGUACUAAGUGUCGG
GGUAAAACUCGGUACUGAAGUCAACACAUUAAGUACUCCGCCUGAGUAGUACGUACGCAAGUAUGAAACUUAAAGGAAUU
GACGGGACUCCGCACAAGCGGUGGAUCAUGUUGUUUAAUCGAAGAUACACGAAAAAUCUUACCAGGUCUUGACAUACUCU
GCAAAGCUAUAGAAAUAUAGUGGAGGUUAUCAGGGAUACAGGUGGUGCAUGGUUGUCGUCAGUUCGUGUCGUGAGAUGUU
AGGUUAAGUCCUAAAACGAGCGCAACCCUUGUCGUUAAUUGCCAGCACGUAAUGGUGGGGACUUUAACGAGACUGCCAAU
UAAACAUUGGAGGAAGGUGAGGAUUACGUCAAAUCAUCAUGCCCCUUAUGAUCUGGGCUACAAACGUGAUACAAUGGCUG
UGACAAAGAGUAGCUGAAACGCGAGUUUUUAGCCAAUCUCAAAAAAGCAGUCUCAGUUCGGAUUGAAGUCUGUAACUCGA
CUUCAUGAAGUUGGAAUCGCUAGUAAUCGUGAAUCAGCAUGUCGCGGUGAAUACGUUCUCGGGGUUUGUACACACCGCCC
GUCAAACCACGAAAGUUAGCAAUACCCGAAAGCAGUAGCUUAACUUCGCAAGAAGAGGGAACUGUCUAAGGUAGGGUUGA
UGAUUGGGGUUAAGUCGUAACAAGGUAUCCCUACCGGAAGGUGGGGAUGGAUCACCUCCUUU
>U62937.1.1455 Bacteria;Bacillota;Bacilli;Mycoplasmatales;Mycoplasmataceae;Ureaplasma;Ureaplasma gallorale
AUUAACGCUGGCGCCAUGCCUAAUACAUGCAAAUCGAACGAAGCCUUUAUGGCUUAGUGGUGAACGGGUGAGUAACACGU
AUCCAAUCUACCCUUAAGUUGGGGAUAACUAAUCGAAAGAUUAGCUAAUACCGAAUAAUAACAUCAUUAUCGUAUGAGAA
GAUGUAGAAAGUUGCGUUUGCAACGCUUUUGGAUGAGGGUGCGACGUAUCAGAUAGUUGGUGAGGUAACGGCUCACCAAG
UCAAUGACGCGUAGCUGUACUGAGAGGUAGAACAGCCACAAUGGGACUGAGACACGGCCCAUACUCCUACGGGAGGCAGC
AGUAGGGAAUUUUUCACAAUGGGCGAAAGCCUUAUGAAGCAAUGCCGCGUGAACGAUGAAGGUCUUAUAGAUUGUAAAGU
UCUUUUAUAUGGGAAGAAUGCUAAGAUAGUAAAUGAUUAUUAGUUUGACUGUACCAUUUGAAUAAGUAUCGGCUAACUAU
GUGCCAGCAGCCGCGGUAAUACAUAGGAUGCAAGCGUUAUCCGGAUUUACUGGGCGUAAAACGAGCGCAGGCGGAUUUGU
AAGUUUGGUAUGAAAUCUAGAUGCUUAACGUCUAGCUGUAUCAAAAACUACAAAUCUAGAGUGUAGUAGAGAGUUGGGGA
ACUCCAUGUGGAGCGGUAAAAUGCGUAGAUAUACGGAAGAACACCGGUGGCGAAGGCGCCAACUUGGACUAUCACUGACG
CUUAGGCUCGAAAGUGUGGGGAGCAAAUAGGAUUAGAUACCCUAGUAGUCCACACCGUAAACGAUGAUCAUUAAAUGUCG
GCUCGAAUGAGUCGGUGUUGUAGCUAACGCAUUAAAUGAUCUGCCUGGGUAGUACAUUCGCAAGAAUGAAACUCAAACGG
AAUUGACGGGGACCCGCACAAGUGGUGGAGCAUGUUGCUUAAUUUGACAAUACACGUAGAACCUUACCUAGGUUUGACAU
CUAUUGCAAUGCUAUAGAAAUAUAGCGGAGGCUAACAAUAUGACAGGUGGUGCAUGGUUGUCGUCAGCUCGUGUCGUGAG
AUGUUGGGUUAAGUCCCGCAACGAGCGCAACCCCUUUCGUUAGUUACUUUAUCUAGCGAUACUGCUACCGCAAGGUAGAG
GAAGGUGGGGAUGACGUCAAAUCAUCAUGCCCCUUAUAUCUAGGGCUGCAAACGUGCUACAAUGGCUAAUACAAAUUGCU
GCAAUACCGUAAGGUGGAGCGAAUCAAAAAAGUUAGUCUCAGUUCGGAUAGAGGGCUGCAAUUCGUCCUCUUGAAGUUGG
AAUCACUAGUAAUCGCGAAUCAGACAUGUCGCGGUGAAUACGUUCUCGGGUCUUGUACACACCGCCCGUCAAACUAUGGG
AGCUGGUAAUAUCUAAAACCGCAACGCUAACCGUAAGGAGGCAUGCGUCUAGGGUAGGAUCGGUGACUGGAGUUAAGUCG
UAACAAGGUAUCCCU
>KY689735.1.1281 Bacteria;Bacillota;Bacilli;Acholeplasmatales;Acholeplasmataceae;Candidatus Phytoplasma;'Chrysanthemum morifolium' phyllody phytoplasma
UGGGGGAAUAAACCCACUACUCCUGGACUGAAACAACAGCAUAGUAUGCUUUACGAGGGGCUUGCCCCAUAUUAGUUAGU
UGGUAGGGUAAUGGCCUACCAAGACGAUGAUGUGUAGCUGGACUGAGAGGUUGAACAGCCACAUUGGGACUGAGACACGG
CCCAAACUCCUACGGGAGGCAGCAGUAGGGAAUUUUCGGCAAUGGAGGAAACUCUGACCGAGCAACGCCGCGUGAAUGAC
GAAGUACUUCGGUAUGUAAAGUUCUUUUAUCAAGGAAGAAAAGCAAAUGGCGAACCAUUUGUUUGCCGGUACUUGAUGAA
UAAGCCCCGGCUAAUUAUGUGCCAGCAGCCGCGGUAAGACAUAAGGGGCAAGUGUUAUCCGGAAUUAUUGGGCGUAAAGG
GUGCGUAGGCGGUCUAGUAAGUCAGUGGUGUAAUGGCAACGCUUAACGUUGUCCGGCUAUUGAAACUGCUAAACUUGAGU
UAGAUAGAGGCGAGUGGAAUUCCAUGUGUAGCGGUAAAAUGCGUAAAUAUAUGGAGGAACACCAGAGGCGUAGGCGGCUC
GCUGGGUCUUAACUGACGCUGAGGCACGAAAGCGUGGGGAGCAAACAGGAUUAGAUACCCUGGUAGUCCACGCCGUAAAC
GAUGAGUACUAAGUGUCGGGUUAAACCGGUACUGAAGUUAACACAUUAAGUACUCCGCCUGAGUAGUACGUACGCAAGUA
UGAAACUUAAAGGAAUUGACGGGACUCCGCACAAGCGGUGGAUCAUGUUGUUUAAUUCGAAGAUACCCGAAAAACCUUAC
CAGGUCUUGACAUGUUUUUGCAAAAUGAUAGUAAUAUCGUGGAGGUUACCAGAAACACAGGUGGUGCAUGGUUGUCGUCA
GCUCGUGUCGUGAGAUGUUAGGUUAAGUCCUAAAACGAGCGAAACCCUUAUCGUUAGUUGCCAGCACGUUAUGGUGGGGG
ACUUUAACGAGACUGCCAAUGAAAAAUUGGAAGGAAGGUGAGGAUCACGUCAAAUCAGCCUGCCCCCUAAUGACCUGGGG
CUACAAAACGUGAUACCAAUUGGCUGUUUACAAAGGGGUAGCUGAAAACGCAAGUUUCUUGGGCCAAUCCCCCAAAAAAC
AGUCUCCAGUUCCGGAAUUGGAAGUCUGGCAACUCCGACUUUCAUGAAAGUUGGGACUCGCCUAGUAAAUCGCCGAAUCA
GCAUGUUCGCGGUGGAAAUACCUUUCACCGGGGUUUGGUACCACCCCCCUACCACCGAAAAUUAUUUUGUUUGUUUUUUG
G
>U67943.1.1456 Bacteria;Bacillota;Bacilli;Mycoplasmatales;Mycoplasmataceae;Mycoplasmopsis;Mycoplasmopsis adleri
CUGGCUGUGUGCCUAAUACAUGCAUGUCGAGCGAUGGUAGCAAUACCAUAGCGGCGAAUGGGUGAGUAACACGUACUCAA
CGUACCUUUCAGAUCGAGAUAGCGAGCGGAAACGUUCGAYAAUAUCGAAUACUUAUAUUAAUCGCAUGAUUUUUAUAUAA
AAGGAGCGUUUGCUUCACUGAAAGAUCGGGGUGCGCAACAUUAGCUAGUUGGUGAGGUAACGGCCCACCAAGGCGAUGAU
GUUUAGCGGGGUUGAGAGACUAAACCGCCACACUGGGACUGAGAUACGGCCCAGACUCCUACGGGAGGCAGCAGUAGGGA
AUAUUCCACAAUGAGCGAAAGCUUGAUGGAGCGACACAGCGUGCAGGAUGAAGGUCCUAUGGAUUGUAAACUGCUGUGGU
AAGGGAAGAAAAAAUAGUGYAGGAAAUGACAUUAUCUUGACGGUACCUUAUUAGAAAGCAACGGCUAACUAUGUGCCAGC
AGCCGCGGUAAUACAUAGGUUGCAAGCGUUAUCCGGAAUUAUUGGGCGUAAAGCGUCUGUAGGUUGUUUGUUAAGUCUGG
CGUCAAAUUUUGGGGCUCAACCCCAAACCGCGUUGGAUACUGGCAAACUAGAGUUAUGUAGAGGUUAGCGGAAUUCCUUG
UGAAGCGGUGAAAUGCGUAGAUAUAAGGAAGAACACCAACAUGGCGAAGGCAGCUAACUGGACAUACACUGACACUGAGA
GACGAAAGCGUGGGGAGCGAACAGGAUUAGAUACCCUGGUAGUCCACGCCCUAAACGAUGAUCAUUAGCUGAUGGGGAAC
UCAUCGGCGCAGCUAACGMAUUAAAUGAUCCGCCUGAGUAGUACGUUCGCAAGAAUAAAACUUAAAGGAAUUGACGGGGA
UCCGCACAAGCGGUGGAGCAUGUGGUUUAAUUUGAAGAUACGCGUAGAACCUUACCCACUCUUGACAUCUUCUGCAAAGC
UAUAGAGAUAUAGUGGAGGUUAACAGAAUGACAGAUGGUGCAUGGUUGUCGUCAGCUCGUGUCGUGAGAUGUUCGGUUAA
GUCCUGCAACGAGCGCAACCCUUAUCCUUAGUUACUACCAUUUAGUUGAGGACUCUAAGGAGACUGCCCGAGUAAUCGGG
AGGAAGGUGGGGACGACGUCAAAUCAUCAUGCCUCUUACGAGUGGGGCUACACACGUGCUACAAUGGCCGGUACAAAGAG
AAGCAAACAGGCGACUGGGAGCAAACCUCAAAAAACCGGUCUCAGUUCGGAUUGAAGUCUGCAACUCGACUUCAUGAAGU
CGGAAUCGCUAGUAAUCGUAGAUCAGCUACGCUACGGUGAAUACGUUCUCGGGUCUUGUACACACCGCCCGUCAAACCAU
GGGAGCUGGUAAUGCCCGAAGUCGGUUUAUAAAGAAACUGCCUAAGGCAGGACUGGUGACUGGGGUUAAGUCGUAACAAG
GUAUCCCUACGAGAAC
>U67945.1.1467 Bacteria;Bacillota;Bacilli;Mycoplasmatales;Mycoplasmataceae;[Mycoplasma] group;Mycoplasma cottewii
CUGGCGGCAUGCCUAAUACAUGCAAGUCGAACGGGGGUGCUUGCACCCCAGUGGCGAACGGGUGAGUAACACGUAUCUAA
CCUACCUCAUAGCGGGGGAUAACUUUUGGAAACGAAAGAUAAUACCGCAUGUGAAUCUUAUUAUCGCAUGAGAAAAGAUU
GAAAGGACCGUUUGGUUCACUAUGAGAUGGGGAUGCGGCGUAUUAGCUAGUAGGUGAGGUAAUGGCUCACCUAGGCGAUG
AUACGUAGCCGAACUGAGAGGUUGAUCGGCCACAUUGGGACUGAGAUACGGCCCAGACUCCUACGGGAGGCAGCAGUAGG
GAAUUUUUCACAAUGGACGAAAGUCUGAUGAAGCAAUGCCGCGUGAGCGAUGACGGCCUUCGGGUUGUAAAGCUCUGUUG
UAAGGGAAGAAAAAAUAGAGUAGGAAAUGCCUCUAUAUUGACGGUACCUUACCAGAAAGCCACGGCUAACUAUGUGCCAG
CAGCCGCGGUAAUACAUAGGUGGCAAGCGUUAUCCGGAUUUAUUGGGCGUAUAGGGUGCGUAGGCGGUUUUGCAAGUUUG
AGGUUAAAGCCCGGAGCUCAACUCCGGUUCGCCUUGAAAACUGCAUUACUAGAAUGCAAGAGAGGUAAGCGGAAUUCCAU
GUGUAGCGGUGAAAUGCGUAGAUAUAUGGAAGAACACCUGUGGCGAAAGCGGCUUACUGGCUUGUUAUUGACGCUGAGGC
ACGAAAGCGUGGGGAGCAAAUAGGAUUAGAUACCCUAGUAGUCCACGCCGUAAACGAUGAGUACUAGGUGUUGGGAUUAU
CUCAGCGCCGCAGCUAACGCAUUAAGUACUCCGCCUGAGUAGUAUGCUCGCAAGAGUGAAACUCAAAGGAAUUGACGGGG
ACCCGCACAAGUGGUGGAGCAUGUGGUUUAAUUCGAAGCAACACGAAGAACCUUACCAGGGCUUGACAUCCAGUGCAAAG
CUAUAGAGAUAUAGUGGAGGUUAACAUUGAGACAGGUGGUGCAUGGUUGUCGUCAGUUCGUGCCGUGAGGUGUUGGGUUA
AGUCCCGCAACGAACGCAACCCUUGUCGUUAGUUACUAACAUUAAGUUGAGGACUCUAACGAGACUGCUAGUGUAAGCUA
GAGGAAGGUGGGGAUGACGUCAAAUCAUCAUGCCCCUUAUGUCCUGGGCUACACACGUGCUACAAUGGCUGGUACAAAGA
GUCGCAAUCUCGCGAGGGGGAGCUAAUCUCAAAAAGCCAGUCUCAGUUCGGAUUGAAGUCUGCAACUCGACUUCAUGAAG
CCGGAAUCACUAGUAAUCGCGAAUCAGCUAUGUCGCGGUGAAUACGUUCUCGGGUCUUGUACACACCGCCCGUCACACCA
CGAGAGUUGGUAAUACCAGAAGUGGGUAGCUUAACCGCAAGGAGAGCGCCUCCCAAGGUAGGACUGGCGAUUGGGGUGAA
GUCGUAACAAGGUAUCCGUACGGGAAC
>U67946.1.1467 Bacteria;Bacillota;Bacilli;Mycoplasmatales;Mycoplasmataceae;[Mycoplasma] group;Mycoplasma yeatsii
CUGGCGGCAUGCCUAAUACAUGCAAGUCGAACGGGGGUGCUUGCACCCCAGUGGCGAACGGGUGAGUAACACGUAUCUAA
CCUACCUCAUAGCGGGGGAUAACUUUUGGAAACGAAAGAUAAUACCGCAUGUGAAUCUUAUUAUCGCAUGAGAAAAGAUU
GAAAGGACCGUUUGGUUCACUAUGAGAUGGGGAUGCGGCGUAUUAGCUAGUAGGUGAKGUAAUGGCUCACCUAGGCGAUG
AUACGUAGCCGAACUGAGAGGUUGAUCGGCCACAUUGGGACUGAGAUACGGCCCAGACUCCUACGGGAGGCAGCAGUAGG
GAAUUUUUCACAAUGGACGAAAGUCUGAUGAAGCAAUGCCGCGUGAGUGAUGACGGCCUUCGGGUUGUAAAGCUCUGUUG
UAAGGGAAGAAAAAAUAGAGUAGGAAAUGCCUCUAUAUUGACGGUACCUUACCAGAAAGCCACGGCUAACUAUGUGCCAG
CAGCCGCGGUAAUACAUAGGUGGCAAGCGUUAUCCGGAUUUAUUGGGCGUAUAGGGUGCGUAGGCGGUUUUGCAAGUUUG
AGGUUAAAGCCCGGAGCUCAACUCCGGUUCGCCUUGAAAACUGCAUUACUAGAAUGCAAGAGAGGUAAGCGGAAUUCCAU
GUGUAGCGGUGAAAUGCGUAGAUAUAUGGAAGAACACCUGUGGCGAAAGCGGCUUACUGGCUUGUUAUUGACGCUGAGGC
ACGAAAGCGUGGGGAGCAAAUAGGAUUAGAUACCCUAGUAGUCCACGCCGUAAACGAUGAGUACUAGGUGUUGGGGUCAU
CUCAGCGCCGCAGCUAACGCAUUAAGUACUCCGCCUGAGUAGUAUGCUCGCAAGAGUGAAACUCAAAGGAAUUGACGGGG
ACCCGCACAAGUGGUGGAGCAUGUGGUUUAAUUCGAAGCAACACGAAGAACCUUACCAGGGCUUGACAUCCAGUGCAAAG
CUAUAGAGAUAUAGUGGAGGUUAACAUUGAGACAGGUGGUGCAUGGUUGUCGUCAGUUCGUGCCGUGAGGUGUUGGGUUA
AGUCCCGCAACGAACGCAACCCUUGUCGUUAGUUACUAACAUUAAGUUGAGGACUCUAACGAGACUGCUAGUGUAAGCUA
GAGGAAGGUGGGGAUGACGUCAAAUCAUCAUGCCCCUUAUGUCCUGGGCUACACACGUGCUACAAUGGCUGGUACAAAGA
GUCGCAAUCUCGCGAGGGGGAGCUAAUCUCAAAAAGCCAGUCUCAGUUCGGAUUGAAGUCUGCAACUCGACUUCAUGAAG
CCGGAAUCACUAGUAAUCGCGAAUCAGCUAUGUCGCGGUGAAUACGUUCUCGGGUCUUGUACACACCGCCCGUCACACCA
CGAGAGUUGGUAAUACCAGAAGUGGGUAGCUUAACCGCAAGGAGAGCGCCUCCCAAGGUAGGACUGGCGAUUGGGGUGAA
GUCGUAACAAGGUAUCCGUACGGGAAC
>U67944.1.1461 Bacteria;Bacillota;Bacilli;Mycoplasmatales;Mycoplasmataceae;Mycoplasma;Metamycoplasma auris
CUGGCUGUGUGCCUAAUACAUGCAUGUCGAGCGAGGUUUUUUAAACCUAGCGGCGAAUGGGUGAGUAACACGUGCUUAAU
CUACCCUUUAGAUUGGAAUACCCAAUGGAAACAUUGGCUAAUGCCGGAUACGCAUGAAAUCGCAUGAUUUCGUUGUGAAA
GGGGCCUCUAAAGCCCCACUAAAGGAUGAGAGUGCGGAACAUUAGUUAGUUGGUAGGGUAAUGGCCUACCAAGACUAUGA
UGUUUAGCCGGGUCGAGAGACUGAACGGCCACAUUGGGACUGAGAUACGGCCCAAACUCCUACGGGAGGCAGCAGUAGGG
AAUAUUCCACAAUGAGCGAAAGCUUGAUGGAGCGACACAGCGUGCAUGAUGAAGGUCUUCGGAUUGUAAAGUGCUGUUAU
AGGGAAAGAAUACUUGGUUGAGGAAAUGCUUCCAAGCUGACGGUACCCUGUCAGAAAGCGAUGGCUAACUAUGUGCCAGC
AGCCGCGGUAAUACAUAGGUCGCAAGCGUUAUCCGGAAUUAUUGGGCGUAAAGCGUUUGUAGGCGGUUUAUUAAGUCUGG
AGUCAAAUCCCAGGGCUCAACCCUGGCUCGCUUUGGAUACUGGUAAACUAGAGUUGGAUAGAGGUAAGCGGAAUUCCAUG
UGAAGCGGUGAAAUGCGUAGAUAUAUGGAAGAACACCAAAGGCGAAGGCAGCUUACUGGGUCUAUACUGACGCUGAGGGA
CGAAAGCGUGGGGAGCAAACAGGAUUAGAUACCCUGGUAGUCCACGCCGUAAACGAUGAUCAUUAGUCGGUGGAGAAUUC
ACUGACGCAGCUAACGCAUUAAAUGAUCCGCCUGAGUAGUAUGCUCGCAAGAGUGAAACUUAAAGGAAUUGACGGGGACC
CGCACAAGCGGUGGAGCAUGUGGUUUAAUUUGAAGAUACGCGGAGAACCUUACCCACUCUUGACAUCCUUCGCAAAGCUA
UAGAGAUAUAGUGGAGGUUAACGGAGUGACAGAUGGUGCAUGGUUGUCGUCAGCUCGUGUCGUGAGAUGUUUGGUCAAGU
CCUGCAACGAGCGCAACCCCUAUCUUUAGUUACUAACGAGUUAUGUCGAGAACUCUAGAGAUACUGCCUGGGUAACUGGG
AGGAAGGUGGGGAUGACGUCAAAUCAUCAUGCCUCUUACGAGUGGGGCAACACACGUGCUACAAUGGUCGGUACAAAGAG
AAGCAAUAUGGCGACAUGGAGCAAAUCUCAAAAAGCCGAUCUCAGUUCGGAUUGGAGUCUGCAAUUCGACUCCAUGAAGU
CGGAAUCGCUAGUAAUCGCAGAUCAGCUACGCUGCGGUGAAUACGUUCUCGGGUCUUGUACACACCGCCCGUCACACCAU
GGGAGCUGGUAAUACCCGAAGUCGGUUAGCUAACCUCGGAGGCGACCGCCUAAGGUAGGACUGGUGACUGGGGUGAAGUC
GUAACAAGGUAUCCCUACGAG
>AY168929.1.1485 Bacteria;Bacillota;Bacilli;Mycoplasmatales;Mycoplasmataceae;Mesoplasma;Mesoplasma corruscae
ACGCUGGCGGCAUGCCUAAUACAUGCAAGUCGAACGGGAGUGCUUGCACUCCAGUGGCGAACGGGUGAGUAACACGUAUC
UAACCUACCUUUUAGUGGGGGAUAACUUUUGGAAACGAAAGAUAAUACCGCAUAUUAAUAUCAUUAUCGCAUGAGAAGAU
AUUCAAAGAUCCGUUUGGAUCGCUAAAAGAUGGGGAUGCGGCGUAUUAGUUAGUAGGCGGGGUAAUGGCCCACCUAGACA
AUGAUACGUAGCCGAACUGAGAGGUUGAUCGGCCACAUUGGGACUGAGAUACGGCCCAGACUCCUACGGGAGGCAGCAGU
AGGGAAUUUUUCACAAUGGACGAAAGUCUGAUGAAGCAAUGCCGCGUGAGUGAUGACGGCCUUCGGGUUGUAAAGCUCUG
UUGUAAGGGAAGAAAAAAUUUGAGAGGAAAUGCUCUUAUCUUGACGGUACCUUACCAGAAAGCCACGGCUAACUAUGUGC
CAGCAGCCGCGGUAAUACAUAGGUGGCAAGCGUUAUCCGGAUUUAUUGGGCGUAUAGGGUGCGUAGGCGGUUUCGCAAGU
UUGAGGUUAAAGCCCGGAGCUCAACUCCGGUUCGCCUUGAAAACUGUGGGACUAGAAUAUCAGAGAGGUAAACGGAAUUC
CAUGUGUAGCGGUAAAAUGCGUAGAUAUAUGGAAGAACACCAGUGGCGAAAGCGGUUUACUGGCUGAUUAUUGACGCUGA
GGCACGAAAGCGUGGGGAGCAAAUAGGAUUAGAUACCCUAGUAGUCCACGCCGUAAACGUUGAGUACUAAGUAUUGGGGA
UUACCUCAGUGCUGCAGCUAACGCAUUAAGUACUCCGCCUGAGUAGUAUGCUCGCAAGAGUGAAACUCAAAGGAAUUGAC
GGGGACCCGCACAAGUGGUGGAGCAUGUGGUUUAAUUCGAAGCAACACGAAGAACCUUACCAGGGCUUGACAUCCAGUGC
AAAGCUACAGAGAUGUAGUGGAGGUAAACAUUGAGACAGGUGGUGCAUGGUUGUCGUCAGUUCGUGCCGUGAGGUGUUGG
GUUAAGUCCCGCAACGAACGCAACCCUUGUCGUUAGUUACUAACAUUAAGUUGAGGACUCUAACGAGACUGCUAGUGUAA
GCUAGAGGAAGGUGGGGAUGACGUCAAAUCAUCAUGCCCCUUAUGUCCUGGGCUACACACGUGCUACAAUGGCUGGUACA
AAGAGUCGCAAUCUCGCGAGGGGGAGCUAAUCUCAAAAAACCAGUCUCAGUUCGGAUUGAAGUCUGCAACUCGACUUCAU
GAAGCCGGAAUCACUAGUAAUCGCGGAUCAGCUAUGCCGCGGUGAAUACGUUCUCGGGUCUUGUACACACCGCCCGUCAA
ACCACGAGAGUUGGUAAUACCAGAAGUACGUAGCCUAACCGUAAGGAAGGCGCGUCCCAAGGUAGGACUAGCGAUUGGGG
UUAAGUCGUAACAAGGUAUCCGUACGGGAACGUGCGGAUGGAUCA
>EU328159.1.1244 Bacteria;Bacillota;Bacilli;Acholeplasmatales;Acholeplasmataceae;Candidatus Phytoplasma;Coconut yellow decline phytoplasma
ACGACUGCUAAGACUGGAUAGGAAAUUAGAAGGCAUCUUUUAAUUUUUAAAAGACCUUUUUCGAAAGGUAUACUUAAAGA
GGGGCUUGCGGCACAUUAGUUAGUUGGUAGGGUAAAAGCCUACCAAGACCAUGAUGUGUAGCUGGACUGAGAGGUUGAAC
AGCCACAUUGGGACUGAGACACGGCCCAAACUCCUACGGGAGGCAGCAGUAGGGAAUUUUCGGCAAUGGAGGAAACUCUG
ACCGAGCAACGCCGGGUGAACGAUGAAGUAUUUCGGUAUGUAAAGUUCUUUUAUUGAAGAAGAAAAAAUAGUGGAAAAAC
UAUCUUGACGAUAUUCAAUGAAUAAGCCCCGGCAAACUAUGUGCCAGCAGCCGCGGUAAUACAUAGGGGCCGAGCGUUAU
CCGGAAUUAUUGGGCGUAAAGGGUGCGUAGGCGGUUUGGUAAGUCUGUAGUUUAAUUUCAGUGCUUAACACUGUUCUGCU
AUAGAAACUAUCAGACUAGAGUGAGAUAGAGGCAAGUGGAAUUCCAUGUGUAGCGGUAAAAUGCGUAAAUAUAUGGAGGA
ACACCAGAGGCGUAGGCGGCUUGCUGGGUCUUUACCGACGCUGAGGCACGAAAGCGUGGGGAGCAAACAGGAUUAGAUAC
CCUGGUAGUCCACGCCGUAAACGAUGAGUACUAAGUGUCGGGGAAACUCGGUACUGAAGUUAACACAUUAAGUACUCCGC
CUGAGUGGUACGUACGCAAGUAUGAAACUUAAAGGAAUUGACGGGACUCCGCACAAGCGGUGGAUCAUGUUGUUUAAUUC
GAAGAUACACGAAAAACCUUACCAGGUCUUGACAUACUCUACAAAGCUAUAGCAAUAGAGUGGAGGUUAUCAGGGAUACA
GGUGGUGCAUGGUUGUCGUCAGCUCGUGUCGUGAGAUGUUAGGUUAAGUCCUAAAACGAGCGCAACCCUUGUCACUAGUU
GCCUGCAUGUUAUGAUGGGCACUUUAGUGAGACUGCCAAUGAAAAAUUGGAGGAAGGUGAGGAUCACGUCAAAUCAUCAU
GCCCCUUAUGAUCUGGGCUACAAACGUGAUACAAUGGCUGUUACAAAGAGUAGCUAAAACGCGAGUUUAUAGCCAAUCUC
AUAAAAGCAGUCUCAGUUCGGAUUGAAGUCUGCAACUCGACUUCAUGAAGUUGGAAUCGCUAGUAAUCGCGAAUCAGCAU
GUCGCGGUGAAUACGUUCUCGGGGUUUGUACACACGGCCCGUCA
>AY171918.1.1430 Bacteria;Bacillota;Bacilli;Mycoplasmatales;Mycoplasmataceae;Eperythrozoon;Mycoplasma coccoides
AGAGUUUGAUCCUGGCUCAGAAUUAACGCUGGUGGCAUGCCUAAUACAUGCAAGUCGAACGAAUGUGCCCGCAAGGGUAC
GUUAGUGGCGAACGGGUGAGUAAUACAUAUUUAACAUACCCCUUAGAGGGAAAUAGCCGUCUGAAAAGACGAUUAAUGUC
CCAUAGGAACCCCCUCACAGGAGGGGUUUUUUAAAGGAGCAAUCCGCUUUGGGAUUGGAAUAUGCUCUAUUAGUUAGUUG
GCGGGGUAAAGGCCCACCAAGACUAUGAUAGAUAGCUGGUCUUAGAGGACGAACAGCCACAAUGGGAUUGAGAUACGGCC
CAUAUUCCUACGGGAAGCAGCAGUAGGGAAUCUUCCACAAUGGACGAAAGUCUGAUGGAGCAAUGCCAUGUGAACGAUGA
AGGUCAUUUUGAUUGUAAAGUUCUUUUAGGAGGGAAAAUUAUGAUGGUACCUCCUGAAUAAGUGACAGCAAACUAUGUGC
CAGCAGCUGCGGUAAUACAUAGGUCGCAAGCGUUAUUCGGAUUUAUUGGGCGUAAAGCAAGCGCAGGCGGAUGAACAAGU
UCUGUGUUAAAAGCAGCUGCUCAACAGUUGUUUGCACCGAAUACUGUUCGUCUAGAAUGUGGUAGGAAGUUUUGGAAUUA
AAUAUGGAGCGGUGGAAUGUGUAGAUAUAUUUAAGAACACCAGAGGCGAAGGCGAAAACUUAGGCCAUUAUUGACGCUUA
GGCUUGAAAGUGUGGGUAGCAAAUGGGAUUAGAUACCCCAGUAGUCCACACCGUAAACGAUGGGUAUUAGGUGCCGGGGU
UAGAGCUUCGGUGCUGUAGCUUACGUGUUAAAUACCCCGCCUGGGUAGUACAUAUGCAAAUAUGAAACUCAAAGGAAUUG
ACGGGGACCUGAACAAGUGGUGGAACAUGUUGCUUAAUUCGAUAAUACACGAAGAACCUUACCAAGGUUUGACAUCCCUC
GCAAAACCAUAGAAAUAUGGCGGAGGUUAUCGAGGUGACAGGUGGUGCAUGGUUGUCGUCAGCUCGUGUCAUGAGAUGUU
UGGUUAAGUCCCGCAACGAGCGCAACCCUACUCUUUAGUUACUUUAUCUAAAGAGACUGAACAGUAAUGUAUAGGAAGGA
UGGGAUCACGUCAAAUCAUCAUGCCCCUUAUGCCUUGGGCCGCAAACGUGUUACAAUGGGAGGUACAAUGUGUCGCAAAC
UAGCGAUAGUAAGCUAAUCACUAAAGCCUCUCCCAGUUCGGAUAAAAGGCUGCAAUUCGCCUUUUUGAAGUUGGAAUCAC
UAGUAAUCCCGUGUCAGCUAUAUCGGGGUGAAUACGUUCCCAGGUCUUGUACACACCGCCCGUCAAACUAUGAGAGGGAG
GGACAUUUAAAAAUAUAUUAAUUUAUAUCUAAAAUGAAUCUCCUGAUUGGAGUUAAGUCGUAACAAGGUA
>AY169322.1.1758 Bacteria;Bacillota;Bacilli;Acholeplasmatales;Acholeplasmataceae;Candidatus Phytoplasma;Alfalfa witches'-broom phytoplasma
CGGAAACCUUCGGGUUUUAGUGGCGAACGGGUGAGUAACACGUAAGCAACCUACCCUAAAGACGAGGAUAACCAUUGGAA
ACAGUGGCUAAGACUGGAUAGGAAGAUAAAAGGCAUCUUUUAUCUUUUAAAAGACCUAGUAAUAGGUAUGCUUUAGGAGG
GGCUUGCGCCAUAUUAGUUAGUUGGUAGGGUAAUGGCCUACCAAGACGAUGAUGUGUAGCUGGACUGAGAGGUUGAACAG
CCACAUUGGGACUGAGACACGGCCCAAACUCCUACGGGAGGCAGCAGUAGGGAAUUUUCGGCAAUGGAGGAAAUUCUGAC
CGAGCAACGCCGCGUGAAUGACGAAGUACUUCGGUAUGUAAAGUUCUUUUAUCAAGGAAGAAAAGCAAAUGGCGAACCAU
UUGUUUGCCGGUACUUGAUGAAUAAGCCCCGGCUAAUUAUGUGCCAGCAGCCGCGGUAAGACAUAAGGGGCAAGUGUUAU
CCGGAAUUAUUGGGCGUAAAGGGUGCGUAGGCGGUCUAGUAAGUCAGUGGUGUAAUGGCAACGCUUAACGUUGUCCGGCU
AUUGAAACUGCUAAACUUGAGUUAGAUAGAGGCGAGUGGAAUUCCAUGUGUAGCGGUAAAAUGCGUAAAUAUAUGGAGGA
ACACCAGAGGCGUAGGCGGCUCGCUGGGUCUUAACUGACGCUGAGGCACGAAAGCGUGGGGAGCAAACAGGAUUAGAUAC
CCUGGUAGUCCACGCCGUAAACGAUGAGUACUAAGUGUCGGGUUAAACCGGUACUGAAGUUAACACAUUAAGUACUCCGC
CUGAGUAGUACGUACGCAUGUAUGAAACUUAAAGGAAUUGACGGGACUCCGCACAAGCGGUGGAUCAUGUUGUUUAAUUC
GAAGAUACCCGAAAAACCUUACCAGGUCUUGACAUGUUUUUGCAAAAUGAUAGUAAUAUCGUGGAGGUUACCAGAAACAC
AGGUGGUGCAUGGUUGUCGUCAGCUCGUGUCGUGAGAUGUUAGGUUAAGUCCUAAAGCGAGCGAAACCCUUAUCGUUAGU
UGCCAGCACGUUAUGGUGGGGACUUUAACGAGACUGCCAAUGAUAAAUUGGAGGAAGGUGAGGAUCACGUCAAAUCAGCA
UGCCCCUUAUGACCUGGGCUACAAACGUGAUACAAUGGCUGUUACAAAGGGUAGCUGAAACGCAAGUUCUUGGCCAAUCC
CCAAAAACAGUCCCAGUCCGGAUUGGAGUCUGCAACUCGACUUCCCGAAGUUUGGAAUCGCUAGUAAUCGCGAAUCAGCA
UGUCCCGUGGAUACGUUCUCCGGGGUUUGUACAACACCGGCCCGUCAAACCACGAAAGUUGGCAAUACCCCAAAACGGUA
GCCUAACUCGUUUAUUCGAGAGGGCGCCGUCUAAGGUAGGGUCGAUGAUUGGGGUUAAGUCGUAACAAGGUAUCCCUACC
GGAAGGUGGGGAUGGAUCACCUCCUUUCUAAGGAAACCAAUAAAAUCAAUCAUCUUCAGUUUUGGAAGACUUAGGCAACU
AAGUUUUUCUUCGUGACUUCACGAAGGGCCUAUAGCUCAGUUGGUUAGAGCACACGCCUGAUAAGCGUGAGGUCGGUGGU
UCAAGUCCAUUUAGGCCUACCAGAGUUAUAGGUUUCGUAAGAACACAAAUUCUUUGAAAAUUAGGUAAAUAAUAGUUAUU
UAUCCGGAACAUUAAAGGAAAUAAGAGCGCACAGUGGAUGCCUAGGCACCAAGAGCCGAUGAAGGACGAAUCACUAGU
>EU338445.1.1517 Bacteria;Bacillota;Bacilli;Acholeplasmatales;Acholeplasmataceae;Candidatus Phytoplasma;Candidatus Phytoplasma fragariae
CAGGCUCCGAAUUCGCCCUUACGCUGGCGGCGCGCCUAAUACAUGCAAGUCGAACGGAAGUUUUAGGACUUUAGUGGCGA
ACGGGUGAGUAACGCGUAAGCAAUCUGCCUCUAAGACGAGGAUAACAGUUGGAAACGACUGCUAAGACUGGAUAGGAGAU
AAGAAGGCAUCUUCUUAUUUUUAAAAGACCUAGCAAUAGGUAUGCUUAGAGAGGAGCUUGCGUCACAUUAGUUAGUUGGC
GGGGUAAAAGCCUACCAAGACGAUGAUGUGUAGCCGGGCUGAGAGGUCAAACGGCCACAUUGGGACUGAGACACGGCCCA
AACUCCUACGGGAGGCAGCAGUAAGGAAUUUUCGGCAAUGGAGGAAACUCUGACCGAGCAACGCCGCGUGAACGAUGAAG
UAUUUCGGUACGUAAAGUUCUGGUGGUAGGGAAGAAAAGAUGGUGGAAAAACCAUUAUGACGGUACCUAAUGAAUAAGCC
CCGGCUAACUAUGUGCCAGCAGCCGCGGUAAUACAUAGGGGGCAAGCGUUAUCCGGAAUUAUUGGGCGUAAAGGGUGCGU
AGGCGGUUAAAUAAGUUUAUGGUCUAAGUGCAAUGCUUAACGUUGUGAUGCUAUAAAAACUGUUUAGCUAGAGUUGGAUA
GAGGCAAGUGGAAUUCCAUGUGUAGUGGUAAAAUGCGUAAAUAUAUGGAGGAACACCAGGAGCGAAGGCGGCUUGCUGGG
UCUUAACUGACGCUGAGGCACGAAAGCGUGGGGAGCAAACAGGAUUAGAUACCCUGGUAGUCCACGCCCUAAACGAUGAG
UACUAAACGUUGGGUAAAACCAGUGUUGAAGUUAACACAUUAAGUACUCCGCCUGAGUAGUACGUACGCAAGUAUGAAAC
UUAAAGGAAUUGACGGGACUCCGCACAAGCGUGGAUCAUGUGUUUUAAUUCGAAAGGUACCCGAAAAACCUCACCAGGUC
UUGACAUGCUUUUGCAAAGUUGUAGAAAUACAGUGGAGGUUAUCAAUUGCACAGGUGGUGCAUGGUUGUCGUCAGCUCGU
GUCGUGAGAUGUUGGGUUAAGUCCCGCAACGAGCGCAACCCUUGUCGUUAAUUGCCAGCAUGUAAUGAUGGGGACUUUAG
CAAGACUGCCAGUGAUAAAUUGGAGGAAGGUGGGGACGACGUCAAAUCAUCAUGCCCCUUAUGACCUGGGCUACAAACGU
GAUACAAUGGCUGUUACAAAGGGUAGCUAUAGCGUAAGCUUUUGGCGAAUCUCAAAAAAGCAGUCUCAGUUCGGAUUGAA
GUCUGCAACUCGACUUCAUGAAGUUGGAAUCGCUAGUAAUCGCGAAUCAGCAUGUCGCGGUGAAUACGUUCUCGGGGUUU
GUACACACCGCCCGUCAAACCACGAAAGUUGGCAAUACCCAAAACCGGUGGCCUAACUUACGCAAGUAAGAGGGAAUCGU
CUAAGGUAGGGUUGAUGAUUGGGGUUAAGUCGUAACAAGGUAUCCCUACCGGAAGGUGGGGAUGGAUUACCUCCUUU
>AY174170.1.1489 Bacteria;Bacillota;Bacilli;Mycoplasmatales;Mycoplasmataceae;Mesoplasma;Mesoplasma grammopterae
GGCUCAGGAYGAACGCUGGCGGCAUGCCUAAUACAUGCAAGUCGAACGGAGGUGCUUGCACCUCAGUGGCGAACGGGUGA
GUAACACGUAUCUAAUCUACCUUCUAGCGGGGGAUAACUUUUGGAAACGAAAGGUAAUACCGCAUGUGGAUGUUAUUAUC
GCAUGAGAAAACAUUCAAAGAUCCGUUUGGAUCACUAGAAGAUGAGGAUGCGGCGUAUUAGCUAGUAGGCGGGGUAAAGG
CCCACCUAGGCGAUGAUACGUAGCCGAACUGAGAGGUUGAUCGGCCACAUUGGGACUGAGAUACGGCCCAGACUCCUACG
GGAGGCAGCAGUAGGGAAUUUUUCACAAUGGACGAAAGUCUGAUGAAGCAAUGCCGCGUGAGUGAUGACGGCCUUCGGGU
UGUAAAGCUCUGUUGUAAGGGAAGAAAACAUAGGAGAGGAAAUGCUCUUAUCUUGACGGUACCUUACCAGAAAGCCACGG
CUAACUAUGUGCCAGCAGCCGCGGUAAUACAUAGGUGGCAAGCGUUAUCCGGAUUUAUUGGGCGUAUAGGGUGCGUAGGC
GGUUUCGCAAGUUUGAGGUUAAAGCCCGGAGCUCAACUCCGGUUCGCCUUGAAAACUGCGGGACUAGAAUAUCAGAGAGG
UAAGCGGAAUUCCAUGUGUAGCGGUAAAAUGCGUAGAUAUAUGGAAGAACACCAGUGGCGAAAGCGGCUUACUGGCUGAU
UAUUGACGCUGAGGCACGAAAGCGUGGGGAGCAAAUAGGAUUAGAUACCCUAGUAGUCCACGCCGUAAACGUUGAGUACU
AAGUAUUGGGGAUUACCUCAGUGCUGCAGCUAACGCAUUAAGUACUCCGCCUGAGUAGUAUGCUCGCAAGAGUGAAACUC
AAAGGAAUUGACGGGGACCCGCACAAGUGGUGGAGCAUGUGGUUUAAUUCGAAGCAACACGAAGAACCUUACCAGGGCUU
GACAUACAGUGCAAAGCUACAGAGAUGUAGUGGAGGUUAACAUUGAUACAGGUGGUGCAUGGUUGUCGUCAGUUCGUGCC
GUGAGGUGUUGGGUUAAGUCCCGCAACGAACGCAACCCUUGUCGUUAGUUACUAACAUUAAGUUGAGGACUCUAACGAGA
CUGCUAGUGUAAGCUAGAGGAAGGUGGGGAUGACGUCAAAUCAUCAUGCCCCUUAUGUCCUGGGCUACACACGUGCUACA
AUGGCCGAUACAAAGAGUCGCAAUCUCGCGAGGGGGAGCUAAUCUCAAAAAGUCGGUCUCAGUUCGGAUUGAAGUCUGCA
ACUCGACUUCAUGAAGCCGGAAUCACUAGUAAUCGCGAAUCAGCUAUGUCGCGGUGAAUACGUUCUCGGGUCUUGUACAC
ACCGCCCGUCAAACCACGAGAGUUGGUAAUACCAGAAGUACGUUUCCUAACCGUAAGGAAGGCGCGUCCCAAGGUAGGAC
UAGCGAUUGGGGUUAAGUCGUAACAAGGUAUCCGUACGGGAACGUGCGG
>EU333395.1.1504 Bacteria;Bacillota;Bacilli;Acholeplasmatales;Acholeplasmataceae;Candidatus Phytoplasma;Coneflower phyllody phytoplasma
AACGCUGGCGGCGCGCCUAAUACAUGCAAGUCGAACGGAAGUUUAAGCAAUUAAACUUUAGUGGCGAACGGGUGAGUAAC
GCGUAAGCAAUCUGCCCCUAAGACGAGGAUAACAGUUGGAAACGACUGCUAAGACUGGAUAGGAGAUAAGAAGGCAUCUU
UUUAUUUUUAAAAGACCUAGCAAUAGGUAUGCUUAGGGAGGAGCUUGCGUCACAUUAGUUAGUUGGUGGGGUAAAGGCCU
ACCAAGACUAUGAUGUGUAGCCGGGCUGAGAGGUUGAACGGCCACAUUGGGACUGAGACACGGCCCAAACUCCUACGGGA
GGCGGCAGUAGGGAAUUUUCAGCAAUGGAGGAAACUCUGACCGAGCAAUGCCGCGUGAACGAUGAAGUAUUUCGGUACGU
AAAGUUCUUUUAUUAGGGAAGAAAAGAUGGUGGAAAAACCAUUAUGACGGUACCUAAUGAAUAAGCCCCGGCUAACUAUG
UGCCAGCAGCCGCGGUAAUACAUAGGGGGCAAGCGUUAUCCGGAAUUAUUGGGCGUAAAGGGUGCGUAGGCGGUUAAAUA
AGUUUAUGGUCUAAGUGCAAUGCUCAACAUUGUGAUGCUAUAAAAACUGUUUAGCUAGAGUAAGAUAGAGGCAAGUGGAA
UUCCAUGUGUAGUGGUAAAAUGCGUAAAUAUAUGGAGGAACACCAGUAGCGAAGGCGGCUUGCUGGGUCUUUACUGACGC
UGAGGCACGAAAGCGUGGGGAGCAAACAGGAUUAGAUACCCUGGUAGUCCACGCCGUAAACGAUGAGUACUAAACGUUGG
GUAAAACCAGUGUUGAAGUUAACACAUUAAGUACUCCGCCUGAGUAGUACGUACGCAAGUAUGAAACUUAAAGGAAUUGA
CGGGACUCCGCACAAGCGGUGGAUCAUGUUGUUUAAUUCGAAGGUACCCGAAAAACCUCACCAGGUCUUGACAUGCUUCU
GCAAAGCUGUAGAAACACAGUGGAGGUUAUCAGUUGCACAGGUGGUGCAUGGUUGUCGUCAGCUCGUGUCGUGAGAUGUU
GGGUUAAGUCGCGCAACGAGCGCAACCCUUAUUGUUAGUUACCAGCACGUAAUGGUGGGGACUUUAGCAAGACUGCCAGU
GAUAAAUUGGAGGAAGGUGGGGACGACGUCAAAUCAUCAUGCCCCUUAUGACCUGGGCUACAAACGUGAUACAAUGGCUG
UUACAAAGGGUAGCUGAAGCGCAAGUUUUUGGCGAAUCUCAAAAAAACAGUCUCAGUUCGGAUUGAAGUCUGCAACUCGA
CUUCAUGAAGUUGGAAUCGCUAGUAAUCGCGAAUCAGCAUGUCGCGGUGAAUACGUUCUCGGGGUUUGUACACACCGCCC
GUCAAACCACGAAAGUUGGCAAUACCCAAAGCCGGCGGCCUAACUUCGCAAGAAGAGGGAACCGUCUAAGGUAGGGUCGA
UGAUUGGGGUUAAGUCGUAACAAGGUAUCCCUACCGGAAGGUGGGGAUGGAUCACCUCCUUUCU
>AY177627.1.1507 Bacteria;Bacillota;Bacilli;Mycoplasmatales;Mycoplasmataceae;Mesoplasma;Mesoplasma photuris
CUCAGGAYGAACGCUGGCGGCAUGCCUAAUACAUGCAAGUCGAACGGGAGUGCUUGCACUCCAGUGGCGAACGGGUGAGU
AACACGUAUCUAAUCUACCUUAUAGCGGGGGAUAGCCUUUGGAAACGAAGGGUAAUACCGCAUGAGAAUUUCAUUAUCGC
AUGAGAAGAAAUUGAAAGCACCGUUUGGUGCACUAUAAGAUGAGGAUGCGGCGUAUUAGCUAGUAGGUGGGGUAAAGGCC
CACCUAGGCGAUGAUACGUAGCCGAACUGAGAGGUUGAUCGGCCACAUUGGGACUGAGAUACGGCCCAGACUCCUACGGG
AGGCAGCAGUAGGGAAUUUUUCACAAUGGACGAAAGUCUGAUGAAGCAAUGCCGCGUGAGUGAUGAAGGUUUUCGGAUCG
UAAAGCUCUGUUGUAAGGGAAGAACACACUUGAGAGGAAAUGCUCUUGUGCUGACGGUACCUUACCAGAAAGCCACGGCU
AACUAUGUGCCAGCAGCCGCGGUAAUACAUAGGUGGCAAGCGUUAUCCGGAUUUAUUGGGCGUAUAGGGUGCGUAGGCGG
UUUUGCAAGUUUGAGGUUAAAGCCUGGGGCUCAACCCCAGUUCGCCUUGAAAACUGUGAGACUAGAAUACAAGAGAGGUA
AGCGGAAUUCCAUGUGUAGCGGUGAAAUGCGUAGAUAUAUGGAGGAACACCUGUGGCGAAAGCGGCUUACUGGCUUGUUA
UUGACGCUGAGGCACGAAAGCGUGGGGAGCAAAUAGGAUUAGAUACCCUAGUAGUCCACGCCGUAAACGUUGAGUACUAA
GUGUCGGGGKUUAUACCUCGGUGCUGCAGCUAACGCAUUAAGUACUCCGCCUGAGUAGUAUGCUCGCAAGAGUGAAACUC
AAAGGAAUUGACGGGGACCCGCACAAGUGGUGGAGCAUGUGGUUUAAUUCGAAGCAACACGAAGAACCUUACCAGGGCUU
GACAUCCAGUGCAAAGGCAUAGAGAUAUGCUGGAGGCUAACAUUGAGACAGGUGGUGCAUGGUUGUCGUCAGUUCGUGCC
GUGAGGUGUUGGGUUAAGUCCCGCAACGAACGCAACCCUUGUCAUUAGUUACUAACAUUCAGUUGAGGACUUUAAUGAGA
CUGCUAGUGUAAGCUAGAGGAAGGUGGGGAUGACGUCAAAUCAUCAUGCCCCUUAUGUCCUGGGCUACACACGUGCUACA
AUGGUCGAUACAAAGAGUCGCAAUCUCGUGAGGGGGAGCUAAUCUCAAAAAGUCGAUCUCAGUUCGGAUCGAAGUCUGCA
ACUCGACUUCGUGAAGCCGGAAUCACUAGUAAUCGCGAAUCAGCUAUGUCGCGGUGAAUACGUUCUCGGGUCUUGUACAC
ACCGCCCGUCACACCACGAGAGUGGGUAAUGCCAGAAGUAGGUAGCUUAACCGUAAGGAGAGCGCUUCCCAAGGUAGGAC
UCGCGAUUGGGGUGAAGUCGUAACAAGGUAUCCCUACGGGAACGUGCGGAUGGAUCACCUCCUUUCA
>JX861233.1.1611 Bacteria;Bacillota;Bacilli;Acholeplasmatales;Acholeplasmataceae;Candidatus Phytoplasma;Australian lucerne yellows phytoplasma
AUAGGAAGAUAUGAGGCAUCUUGUAUCUUUUAAAAGACCUAGUAAUAGGUAUACUUUAGGACGGGCUUGCGCCAUAUUAG
UUAGUUGGUAGGGUAAUGGCCUACCAAGACGAUGAUGUGUAGCUGGACUGAGAGGUUGAACAGCCACAUUGGGACUGAGA
CGCGGCCCAAACUCCUACGGGAGGCAGCAGUAGGGAAUUUUCGGCAAUGGAGGAAACUCUGACCGAGCAACGCCGCGUGA
AUGACGAAGUACUUUGGUAUGUAAAGUUCUUUUAUCAAGGAAGAAAAGCAAGUGGCGAACCAUUUGUUUGCCGGUACUUG
AUGAAUAAGCCCCGGCUAAUUAUGUGCCAGCAGCCGCGGUAAGACAUAAGGGGCAAGUGUUAUCCGGAAUUAUUGGGCGU
AAAGGGUGCGUAGGCGGUCUAGUAAGUCAGUGGUGUAAUGGCAACGCUUAACGUUGUCCGGCUAUUGAAACUGCUAAACU
UGAGUUAGAUAGAGGCGAGUGGAAUUCCAUGUGUAGCGGUAAAAUGCGUAAAUAUAUGGAGGAACACCAGAGGCGUAGGC
GGCUCGCUGGGUCUUAACUGACGCUGAGGCACGAAAGCGUGGGGAGCAAACAGGAUUAGAUACCCUGGUAGUCCACACCG
UAAACGAUGAGUACUAAGUGUCGGGUCAAACCGGUACUGAAGUUAACACAUUAAGUACUCCGCCUGAGUAGUACGUACGC
AAGUAUGAAACUUAAAGGAAUUGACGGGACUCCGCACAAGCGGUGGAUCAUGUUGUUUAAUUCGAAGAUACCCGAAAAAC
CUUACCAGGUCUUGACAUGUUUUUGCGAAACGGUAGUAAUAUAGUGGAGGUUAUCAAAAACACAGGUGGUGCAUGGUUGU
CGUCAGCUCGUGUCGUGAGAUGUUAGGUUAAGUCCUAAAACGAGCGAAACCCUUAUCGUUAGUUGCCAGCACGUUAUGGU
GGGGACUUUAACGAGACUGCCAGUGAUAAACUGGAGGAAGGUGAGGAUCACGUCAAAUCAGCAUGCCCCUUAUGACCUGG
GCUACAAACGUGAUACAAUGGCUGUUACAAAGGGUAGCUGAAACGCAAGUUCUUGGCCAAUCCCCAAAAACAGUCUCAGU
CCGGAUUGAAGUCUGCAACUCGACUUCAUGAAGUUGGAAUCGCUAGUAAUCGCGAAUCAGCAUGUCGCGGUGAAUACGUU
CUCGGGGUUUGUACACACCGCCCGUCAAACCACGAAAGUUGGCAAUACCCCAAAACGGUAGUCUAACUCGUUUAUUCGAG
AGGGCGCCGUCUAAGGUAGGGUCGAUGAUUGGGGUUAAGUCGUAACAAGGUAUCCCUACCGGAAGGUGGGGAUGGAUCAC
CUCCUUUCUAAGGAAAACCAAUAAAAUCAAUCAUCUUCAGUUUUGAAAGACUUAGGAUAACUAAGUUUUUCUUCGUGACU
UCACGAAGGGCCUAUAGCUCAGUUGGUUAGAGCACACGCCUGAUAAGCGUGAGGUCGGUGGUUCAAGUCCAUUUAGGCCC
ACCAGAGUUAUAGGUUUCGUAGGAACACAAAUUCUUUGAAAAUUAGGUAAAUAAUAGUUAUUUAUCCGGAACAUUGAAGG
AAAUAAGAGCG
>JX862179.1.1623 Bacteria;Bacillota;Bacilli;Acholeplasmatales;Acholeplasmataceae;Candidatus Phytoplasma;Sugarcane white leaf phytoplasma
CGAUACAACCUGCGCGGAUCAUGUGCAGUGAUUUUACUAUGCGAACGCGGUGAGUAACACGUAAGCAACCUGCCUUUAAG
ACGAGGAUAACAAUUGGAAACAGUUGCUAAGACUGGAUAGGAAAUAAAAAGGCAUCUUUUUAUUUUUAAAAGACCUUUUU
CGGAAGGUAUGCUUAAAGAGGGGCUUGCGUCACAUUAGUUAGUUGGCAGGGUAAAGGCCUACCAAGACUAUGAUGUGUAG
CUGGACUGAGAGGUUGAACAGCCACAUUGGGACUGAGACACGGCCCAAACUCCUACGGGAGGCAGCAGUAGGGAAUUUUC
GGCAAUGGAGGAAACUCUGACCGAGCAACGCCGCGUGAACGAUGAAGUAUUUCGGUAUGUAAAGUUCUUUUAUUGAAGAA
GAAAAAAUAGUGGAAAAACUAUCUUGACGAUAUUCAAUGAAUAAGCCCCGGCAAACUAUGUGCCAGCAGCCGCGGUAAUA
CAUAGGGGGCGAGCGUUAUCCGGAAUUAUUGGGCGUAAAGGGUGCGUAGGCGGUUUAAUAAGUCUAUAGUUUAAUUUCAG
UGCUUAACACUGUCCUGCUAUAGAAACUAUUAGACUAGAGUGAGAUAGAGGCAAGUGGAAUUCCAUGUGUAGCGGUAAAA
UGCGUAAAUAUAUGGAGGAACACCAGAGGCGUAGGCGGCUUGCUGGGUCUUUACUGACGCUGAGGCACGAAAGCGUGGGG
AGCAAACAGGAUUAGAUACCCUGGUAGUCCACGCCGUAAACGAUGAGUACUAAGUGUCGGGAUUACUCGGUACUGAAGUU
AACACAUUAAGUACUCCGCCUGAGUAGUACGUACGCAAGUAUGAAACUUAAAGGAAUUGACGGGACUCCGCACAAGCGGU
GGAUCAUGUUGUUUAAUUCGAAGAUACACGAAAAACCUUACCAGGUCUUGACAUACUCUGCAAAGCUAUAGCAAUAUAGU
GGAGGUUAUCAGGGAUACAGGUGGUGCAUGGUUGUCGUCAGCUCGUGUCGUGAGAUGUUAGGUUAAGUCCUAAAACGAGC
GCAACCCUUGUCAUUAGUUGCCAGCAUGUCAUGAUGGGCACUUUAAUGAGACUGCCAAUGAAAAAUUGGAGGAAGGUGAG
GAUCACGUCAAAUCAUCAUGCCCCUUAUGAUCUGGGCUACAAACGUGAUACAAUGGCUGUUACAAAGAGUAGCUGAAACG
CAAGUUUAUAGCCAAUCUCAUAAAAGCAGUCUCAGUUCGGAUUGAAGUCUGCAACUCGACUUCAUGAAGUUGGAAUCGCU
AGUAAUCGCGAAUCAGCAUGUCGCGGUGAAUACGUUCUCGGGGUUUGUACACACCGCCCGUCAAACCACGAAAGUUGGUA
AUACUCAAAAACGGUAGCCUAACUUCUUCGGAAGAGGGAACCGUCUAAGGUAGGAUCGAUGAUUGGGGUUAAGUCGUAAC
AAGGUAUCCCUACCGGAAGGUGGGGAUGGAUCACCUCCUUUCUAAGGAAUAAUUUUUUAAAUAUUCAUCUUCAGUUUUGA
AAGACUUAGUUCUUAUAAGUUUUUCUUUUUUAAGGAAAAGAAAAUGGGCCUAUAGCUCAGUUGGUUAGAGCACACGCCUG
AUAAGCGUGAGGUCGUAUGUGUY
>X52083.1.1538 Bacteria;Bacillota;Bacilli;Mycoplasmatales;Mycoplasmataceae;Mycoplasmopsis;Mycoplasmopsis synoviae
GAUGAACGCUGGCUGUGUGCCUAAUACAUGCAUGUCGAGCGGAAUUUAGCAAUAAAUUUAGCGGCGAAUGGGUGAGUAAC
ACGUACUUAACGUACCUUUUAGACUGGAAUAACGGUGAGAAAUUAUCGCUAAUGCCGGAUAUAUAAAAAAAUCGCAUGAU
UUUUUUAAGAAAGAAGCGUUUGCUUCACUAAGAGAUCGGGGUGCGGAACAUUAGCAUGUUGGAUGGGUAAUGGCCUACCA
AGGCAAUUAUGUUUAGCGGGGUUGAGAGACUGAACCGCCACACUGGGACUAGAGAUCGGCCCAGACUCCUACGGGAGGCA
GCAGAUGGGAAUUUUCCACAAUGGGCGAAAGCUUGAUGGAGCAACACAGCGUGUAGGAUGAAGGCCUUCGGGUUGUAAAC
UACUGUUAUAUGGGAAGAAAAACUAGUAUAGGAAAUGAUAUUAGCUUGACGGUACCAUGUCAGAAAGCAACGGCUAACUA
UGUGCCAGCAGCCGCGGUAAUACAUAGGUUGCAAGCGUUAUCCGGAAUUAUUGGGCGUAAAGCGUCUGUAGGUUGUUUGU
UAAGUCUGGUGUUAAAACUUGGAGCUCAACUCCAAAUUGCAUUGGAUACUGGCAGACUAGAAUUGUUUAGAGGUUAGCGG
AAUUCCUUGUGAAGCGGUGGAAUGCGUAGAUAUAAGGAAGAACACCAACAUGGCGAAGGCAGCUAACUGGGAACAUAUUG
ACACUGAGAGACGAAAGCGUGGGGAGCAAACAGGAUUAGAUACCCUGGUAGUCCACGCUGUAAACGAUGAUGACUAGUUG
AUAGAAACCAUCGACGCACGUAACGCAUUAAGUCAUCCGCCUGAGUAGUAUGCUCGCAAGAGUGAAACUUAAAGGAAUUG
ACGGGGAUCCGCACAAGCGGUGGAGCAUGUGGUUUAAUUUGAAGAUACGCGUAGAACCUUACCCACUCUUGACAUCUUCU
UGCAAAGCUAUAGAGAUAUAGUGGAGGUUAACAGAAUGACAGAUGGUGCAUGGUUGUCGUCAGCUCGUGUCGUGAGAUGU
UCGGUUAAGUCCUGCAACGAGCGCAACCCUUGUCCUUAGUUACUUUAUCUAAGGAGACUGCCCGAGUAAUUGGGAGGAAG
GUGGGGACGACGUCAAAUCAUCAUGCCUCUUACGAGUGGGGCAACACACGUGCUACAAUGGACGAUACAAAGAGAAGCAA
AAUAGUGAUAUCAAGCAAAUCUCAAAAAAUUCGUCUCAGUUCGGAUUGUAGUCUGCAACUCGACUACAUGAAGUCGGAAU
CGCUAGUAAUCGUAGAUCAGCUACGCUACGGUGAAUACGUUCUCGGGUCUUGUACACACCGCCCGUCACACCAUGGGAGC
UGGUAAUGCCCGAAGUCGGUUUGUUAACUUCGGAGACGACUGCCUAAGGCAGGACCGGUGACUGGGGUGAAGUCGUAACA
AGGUAUCCCUACGAGAACGUGGGGAUGGAUUACCUCCUUUCUUACGGAGUACAUUAAUUUUACAAAAGGCAUUUUUUAUU
AACUGAAAGCUGGGUACC
>EU371934.1.1523 Bacteria;Bacillota;Bacilli;Acholeplasmatales;Acholeplasmataceae;Candidatus Phytoplasma;Malaysian periwinkle virescence phytoplasma
AAGAGUUUGAUCCUGGCUCAGGAUUAACGCUGGCGGCGUGCUUAAUACAUGCAAGUCGAACGGAGACCAUUUAUGGUUUU
AGUGGCGAACGGGUGAGUAACACGUAAGUAACCUGCCUUUAAGACGAGGAUAACAAGUGGAAACAUUUGCUAAGACUGGA
UAGGAAAUAGAAGGAUAACCUUUUAUUUUUAAAAGACCUUCUUCGGAAGGUAUGCUUAAAGAGGGGCUUGCGCCACAUUA
GUUAGUUGGUAGGGUAAAAGCCUACCAAGACUAUGAUGUGUAGCUGGACUGAGAGGUUGAACAGCCACAUUGGGACUGAG
ACACGGCCCAAACUCCUACGGGAGGCAGCAGUAGGGAAUUUUCGGCAAUGGAGGAAACUCUGACCGAGCAACGCCGCGUG
AACGAAGAAGUAUUUAGGUAUGUAAAGUUCUUUUAUUGAAGAAGAAAAAAUAGUGGAAAAACUAUCUUGACGCUAUUCAA
UGAAUAAGCCCCGGCUAACUAUGUGCCAGCAGCCGCGGUAAGACAUAGGGGGCGAGCGUUAUCCGGAAUUAUUGGGCGUA
AAGGGUGCGUAGGCGGUUAGAUAAGUCUAUAAUUUAAUUUCAGUGCUUAACGCUGUUCUGUUAUAGAAACUGUCUAGCUA
GAGUGAGAUAGAGGCAAGUGGAAUUCCAUGUGUAGCGGUAAAAUGUGUAAAUAUAUGGAGGAACACCAGAAGCGUAGGCG
GCUUGCUGGGUCUUUACUGACGCUGAGGCACGAAAGCGUGGGUAGCAAACAGGAUUAGAUACCCUGGUAGUCCGCGCCGU
AAACGAUGAGUACUAAGUGUCGGGGUUAAACUCGGUACUGAAGUUAACACAUUAAGUACUCCGCCUGAGUAGUACGUACG
CAAGUAUGAAACUUAAAGGAAUUGACGGGACUCCGCACAAGCGGUGGAUCAUGUUGUUUAAUUCGAAGAUACACGAAAAA
CCUUACCAGGUCUUGACAUACUCUGCAAAGCUAUAGAAAUAUAGUGGAGGUUAUCAGGGAUACAGGUGGUGCAUGGUUGU
CGUCAGCUCGUGUCGUGAGAUGUUAGGUUAAGUCUAAAACGAGCGCAACCCUUGUCGUUAAUUGCCAGCACGUUAUGGUG
GGGACUUUAGCGAGACUGCCAAUUAAAAAUUGGAGGAAGGUGAGGAUUACGUCAAAUCAUCAUGCCCCUUAUGAUCUGGG
CUACAAACGUGAUACAAUGGCUGUUACAAAGAGUAGCUGAAAUGCGAGUUUUUAGCCAAUCUCAAAAAAGCAGUCUCAGU
UCGGAUUGAGGUCUGCAACUCGACUUCAUGAAGUUGGAAUCGCUAGUAAUCGCGAAUCAGCAUGUCGCGGUGAAUACGUU
CUCGGGGUUUGUACACACCGCCCGUCAAUCCACGAAAGUUGAUAAUACCCGAAAGCAGUGGCUUAACUUUGUAAAAAGAG
GGAACUGUCUAAGGUAGGGUCGAUGAUUGGGGUUAAGUCGUAACAAGGUAUCCCUACCGGAAGGUGGGGAUGGAUCACCU
CCU
>AY187288.1.1506 Bacteria;Bacillota;Bacilli;Mycoplasmatales;Mycoplasmataceae;Mesoplasma;Mesoplasma tabanidae
GGCUCAGGAYRAACGCUGGCGGCAUGCCUAAUACAUGCAAGUCGAACGGAGGUGCUUGCACCUCAGUGGCGAACGGGUGA
GUAACACGUAUCUAAUCUACCUUCUAGCGGGGGAUAACUUUUGGAAACGAAAGGUAAUACCGCAUGUGGAUGUUAUUAUC
GCAUGAGAAAACAUUCAAAGAUCCGUUUGGAUCACUAGAAGAUGAGGAUGCGGCGUAUUAGCUAGUAGGCGGGGUAAARG
CCCACCUAGGCGAUGAUACGUAGCCGAACUGAGAGGUUGAUCGGCCACAUUGGGACUGAGAUACGGCCCAGACUCCUACG
GGAGGCAGCAGUAGGGAAUUUUUCACAAUGGACGAAAGUCUGAUGAAGCAAUGCCGCGUGAGUGAUGACGGCCUUCGGGU
UGUAAAGCUCUGUUGUAAGGGAAGAAAACAUAGGAGAGGAAAUGCUCUUAUCUUGACGGUACCUUACCAGAAAGCCACGG
CUAACUAUGUGCCAGCAGCCGCGGUAAUACAUAGGUGGCAAGCGUUAUCCGGAUUUAUUGGGCGUAUAGGGUGCGUAGGC
GGUUUCGCAAGUUUGAGGUUAAAGCCCGGAGCUCAACUCCGGUUCGCCUUGAAAACUGCGGGACUAGAAUAUCAGAGAGG
UAAGCGGAAUUCCAUGUGUAGCGGUAAAAUGCGUAGAUAUAUGGAAGAACACCAGUGGCGAAAGCGGCUUACUGGCUGAU
UAUUGACGCUGAGGCACGAAAGCGUGGGGAGCAAAUAGGAUUAGAUACCCUAGUAGUCCACGCCGUAAACGUUGAGUACU
AAGUAUUGGGGAUUACCUCAGUGCUGCAGCUAACGCAUUAAGUACUCCGCCUGAGUAGUAUGCUCGCAAGAGUGAAACUC
AAAGGAAUUGACGGGGACCCGCACAAGUGGUGGAGCAUGUGGUUUAAUUCGAAGCAACACGAAGAACCUUACCAGGGCUU
GACAUACAGUGCAAAGCUACAGAGAUGUAGUGGAGGUUAACAUUGAUACAGGUGGUGCAUGGUUGUCGUCAGUUCGUGCC
GUGAGGUGUUGGGUUAAGUCCCGCAACGAACGCAACCCUUGUCGUUAGUUACUAACAUUAAGUUGAGGACUCUAACGAGA
CUGCUAGUGUAAGCUAGAGGAAGGUGGGGAUGACGUCAAAUCAUCAUGCCCCUUAUGUCCUGGGCUACACACGUGCUACA
AUGGCCGAUACAAAGAGUCGCAAUCUCGCGAGRGGGAGCUAAUCUCAAAAAGUCGGUCUCAGUUCGGAUUGAAGUCUGCA
ACUCGACUUCAUGAAGCCGGAAUCACUAGUAAUCGCGAAUCAGCUAUGUCGCGGUGAAUACGUUCUCGGGUCUUGUACAC
ACCGCCCGUCAAACCACGAGAGUUGGUAAUACCAGAAGUACGUUUCCUAACCGUAAGGAAGGCGCGUCCCAAGGUAGGAC
UAGCGAUUGGGGUUAAGUCGUAACAAGGUAUCCGUACGGGAACGUGCGGRUGGAUCACCUCCUUUC
>AY189126.1.1516 Bacteria;Bacillota;Bacilli;Mycoplasmatales;Mycoplasmataceae;Spiroplasma;Spiroplasma chinense
UUGGAGAGUUUGAUCCUGGCUCAGGAUGAACGCUGGCGGCAUGCCUAAUACAUGCAAGUCGAACGGGGUGCUUGCACCCA
GUGGCGAACGGGUGAGUAACACGUAUCUAAUCUACCUUUUAGUGGGGGAUAACAGUUGGAAACGACUGCUAAUACCGCAU
ACGACUUCAUUAUGGCAUCAGAAGAAGUUAAAAGGCCCGUUUGGGUCGCUAGAAGAUGAGGAUGCGGCGUAUUAGCUAGU
AGGUGAGGUAACUGCUCACCUAGGCGAUGAUACGUAGCCGAACUGAGAGGUUGAUCGGCCACAUUGGGACUGAGAUACGG
CCCAGACUCCUACGGGAGGCAGCAGUAGGGAAUUUUUCACAAUGGGCGAAAGCCUGAUGAAGCAAUGCCGCGUGAGUGAU
GACGGUCUUCGGAUUGUAAAGCUCUGUUAUAAGGGAAGAAAUGCUAGAAGAGGAAAUGCUUUUAGUUUGACGGUACCUUA
UCAGAAAGCCACGGCUAACUAUGUGCCAGCAGCCGCGGUAAUACAUAGGUGGCAAGCGUUAUCCGGAUUUAUUGGGCGUA
UAGGGUGCGUAGGCGGUUUGUUAAGUUUGAGGUUAAAGCCCGGAGCUCAACUCCGGUUCGCCUUGAAAACUGGCAGACUA
GAAUGCAGGAGAGGUAGAUGGAAUUCCAUGUGUAGCGGUGAAAUGCGUAGAUAUAUGGAGGAACACCAGUGGCGUAGGCG
GUCUACUGGCCUGUUAUUGACGCUGAGGCACGAAAGCGUGGGGAGCAAAUAGGAUUAGAUACCCUAGUAGUCCACGCCGU
AAACGUUGAGUACUAAGUGUCGGCAUUAGUCGGUGCUGCAGCUAACGCAUUAAGUACUCCGCCUGAGUAGUAUGCUCGCA
AGAGUGAAACUCAAAGGAAUUGACGGGGACCCGCACAAGUGGUGGAGCAUGUGGUUUAAUUCGAAGCAACGCGAAGAACC
UUACCAGGGCUUGACAUCCAGUGCAAAGCUACAGAGAUGUAGUGGAGGCUAACAUUGAGACAGGUGGUGCAUGGUUGUCG
UCAGCUCGUGCCGUGAGGUGUUGGGUUAAGUCCCGCAACGAGCGCAACCCCUAUCAUUAGUUACUAACAUUCAGUUGAGG
ACUCUAAUGAGACUGCUAGUGUAAGCUAGAGGAAGGUGGGGAUGACGUCAAAUCAUCAUGCCCCUUAUGUCCUGGGCUAC
ACACGUGCUACAAUGGCCGAUACAAAGAGUCGCAAUCCCGCGAGGGGGAGCUAAUCUCAAAAAGUCGGUCUCAGUUCGGA
UUGAAGUCUGCAACUCGACUUCAUGAAGCCGGAAUCACUAGUAAUCGCGAAUCAGCAAUGUCGCGGUGAAUACGUUCUCG
GGUCUUGUACACACCGCCCGUCACACCAUGAGAGUUGGUAAUACCAGAAGCACGUAUCUUAACCGUAAGGAGAGAGCGUA
CCAAGGUAGGAUUAGCGAUUAGGGUGAAGUCGUAACAAGGUAUCCGUACGGGAACGUGCGGCUGGAUCACCUCCUU
>AY189131.1.1378 Bacteria;Bacillota;Bacilli;Mycoplasmatales;Mycoplasmataceae;Spiroplasma;Spiroplasma floricola
UGGAGAGUUUGAUCCUGGCUCAGGAUGAACGCUGGCGGCAUGCUUAAUACAUGCAAGUCGAACGGGGUGCUUGCACCCAG
UGGCGAACGGGUGAGUAACACGUAUCUAAUCUACCUUUUAGUGGGGGAUAACAGUUGGAAACGACUGCUAAUACCGCAUA
CGACAUCAUUAUCGCAUGAGAAGAUGUUGAAAGGCCCGUUUGGGUCGCUAGAAGAUGAGGAUGCGGCGUAUUAGCUAGUA
GGUGGGGUAAUGGCCCACCUAGGCGAUGAUACGUAGCCGAACUGAGAGGUUGAUCGGCCACAUUGGGACUGAGAUACGGC
CCAGACUCCUACGGGAGGCAGCAGUAGGGAAUUUUUCACAAUGGACGAAAGUCUGAUGAAGCAAUGCCGCGUGAGUGAUG
AAGGUCUUCGGAUUGUAAAGCUCUGUUGUAAGGGAAGAACAGCUAGAAGAGGAAAUGCUUUUAGUUUGACGGUACCUUAC
CAGAAAGCCACGGCUAACUAUGUGCCAGCAGCCGCGGUAAUACAUAGGUGGCAAGCGUUAUCCGGAUUUAUUGGGCGUAU
AGGGUGCGUAGGAGGUUAGUUAAGUUUGAGGUUAAAGCCCGGAGCUCAACUCCGGUUCGCCUUGAAAACUGGCUGACUAG
AAUGCAGGAGAGGUAGAUGGAAUUCCAUGUGUAGCGGUGAAAUGCGUAGAUAUAUGGAGGAACACCAGUGGCGUAGGCGG
UCUACUGGCCUGUUAUUGACUCUGAGGCACGAAAGCGUGGGGAGCAAAUAGGAUUAGAUACCCUAGUAGUCCACGCCGUA
AACGUUGAGUACUAAGUGUCGGCAUUAAGUCGGUGCUGCAGCUAACGCAUUAAGUACUCCGCCUGAGUAGUAUGCUCGCA
AGAGUGAAACUCAAAGGAAUUGACGGGGACCCGCACAAGUGGUGGAGCAUGUGGUUUAAUUCGAAGCAACGCGAAGAACC
UUACCAGGGCUUGACAUCCAGUGCAAAGCUACAGAGAUGUAGUGGAGGCUAACAUUGAGACAGGUGGUGCAUGGUUGUCG
UCAGCUCGUGCCGUGAGGUGUUGGGUUAAGUCCCGCAACGAGCGCAACCCCUAUCAUUAGUUACUAACAUUAAGUUGAGG
ACUCUAAUGAGACUGCUAGUGUAAGCUAGAGGAAGGUGGGGAUGACGUCAAAUCAUCAUGCCCCUUAUGUCCUGGGCUAC
ACACGUGCUACAAUGGCUGAUACAAAGAGUCGCAAUCCUGUGAGGGGGAGCUAAUCUCAAAAAGUCAGUCUCAGUUCGGA
UUGAAGUCUGCAACUCGACUUCAUGAAGCCGGAAUCACUAGUAAUCGCGAAUCAGCAAUGUCGCGGUGAAUACGUUCUCG
GGUCUUGUACACACCGCC
>AY189308.1.1516 Bacteria;Bacillota;Bacilli;Mycoplasmatales;Mycoplasmataceae;Spiroplasma;Spiroplasma sabaudiense
UGGAGAGUUUGAUCCUGGCUCAGGAUGAACGCUGGCGGCAUGCCUAAUACAUGCAAGUCGAACGGGGUGCUUGCACCCAG
UGGCGAACGGGUGAGUAACACGUGUCUAAUCUACCUUUUAGAGGGGGAUAACAGUUGGAAACGACUGCUAAUACCGCAUA
AUACACCACUAUGGCAUCAGAAGGUGUUGAAAGGUCCGUUUGGACCGCUAAAAGAUGAGGAUGCGGCGUAUUAGUUAGUA
GGUGAGGUAAUGGCUCACCUAGACGAUGAUACGUAGCCGAACUGAGAGGUUGAUCGGCCACAUUGGGACUGAGAUACGGC
CCAGACUCCUACGGGAGGCAGCAGUAGGGAAUUUUUCACAAUGGACGAAAGUCUGAUGAAGCAAUGCCGCGUGAGUGAUG
AAGGUUUUCGGAUCGUAAAGCUCUGUUGUAGGGGAAGAAUAGCUAGGAGAGGAAAUGCUCUUAGUCUGACGGUACCCUAC
CAGAAAGCCACGGCUAACUAUGUGCCAGCAGCCGCGGUAAUACAUAGGUGGCAAGCGUUAUCCGGAUUUAUUGGGCGUAU
AGGGUGCGUAGGCGGCUUUGUAAGUUUGAGGUUAAAGCCCGGAGCUCAACUCCGGUUCGCCUUGAAAACUGCUUUGCUAG
AAUACAGGAGAGGUAGAUGGAAUUCCAAGUGUAGCGGUGAAAUGCGUAGAUAUUUGGAGGAACACCAGUGGCGUAGGCGA
UCUACUGGCCUGUUAUUGACGCUGAGGCACGAAAGCGUGGGGAGCAAAUAGGAUUAGAUACCCUAGUAGUCCACGCCGUA
AACGUUGAGUACUAAGUGUCGGCAUUAUGUCGGUGCUGCAGCUAACGCAUUAAGUACUCCGCCUGAGUAGUAUGCUCGCA
AGAGUGAAACUCAAAGGAAUUGACGGGGACCCGCACAAGUGGUGGAGCAUGUGGUUUAAUUCGAAGCAACGCGAAGAACC
UUACCAGGGCUUGACAUCCAGUGCAAAACUACAGAGAUGUAGUGGAGGUUAACAUUGAGACAGGUGGUGCAUGGUUGUCG
UCAGUUCGUGCCGUGAGGUGUUGGGUUAAGUCCCGCAACGAACGCAACCCCUAUUAUUAGUUACUAACAUUCAGUUGAGG
ACUCUAAUGAGACUGCUAGUGUAAGCUAGAGGAAGGUGGGGAUGACGUCAAAUCAUCAUGCCCCUUAUGUCCUGGGCUAC
ACACGUGCUACAAUGGUCGGUACAAAGAGUCGCAAUCUCGCGAGGGGGAGCUAAUCUCAAAAAGCCGAUCUCAGUUCGGA
UUGAAGUCUGCAACUCGACUUCAUGAAGCCGGAAUCACUAGUAAUCGCGGAUCAGCAACGCCGCGGUGAAUACGUUCUCG
GGUCUUGUACACACCGCCCGUCACACCAUGAGAGUUGGUAAUACCAGAAGCAGGUGUCCUAACCGUAAGGAGGGAGCCUA
CCAAGGUAGGAUUAGCGAUUAGGGUGAAGUCGUAACAAGGUAUCCGUACGGGAACGUGCGGCUGGAUCACCUCCUU
>AY189309.1.1516 Bacteria;Bacillota;Bacilli;Mycoplasmatales;Mycoplasmataceae;Spiroplasma;Spiroplasma syrphidicola
UGGAGAGUUUGAUCCUGGCUCAGGAUGAACGCUGGCGGCAUGCCUAAUACAUGCAAGUCGAACGGGGUGCUUGCACCCAG
UGGCGAACGGGUGAGUAACACGUAUCUAAUCUACCCAUUAGCGGGGGAUAACAGUUGGAAACGACUGCUAAUACCGCAUA
CGACAUUUUCUGGCAUCAGAGGAUGUUAAAAGGUCCGUUUGGAUCACUAAUGGAUGAGGGUGCGGCGUAUUAGCUAGUUG
GUGGGGUAAUGGCCUACCAAGGCAAUGAUACGUAGCCGAACUGAGAGGUUGAUCGGCCACAUCGGGACUGAGACACGGCC
CGAACUCCUACGGGAGGCAGCAGUAGGGAAUUUUUCACAAUGGGCGAAAGCCUGAUGGAGCAAUGCCGCGUGACUGAAGA
CGGUCUUCGGAUUGUAAAGGUCUGUUGUAAGGGAAGAACAGUAAGUAUAGGAAAUGAUACUUAUUUGACGGUACCUUACC
AGAAAGCCACGGCUAACUAUGUGCCAGCAGCCGCGGUAAUACAUAGGUGGCAAGCGUUAUCCGGAUUUAUUGGGCGUAAA
GCGUGCGCAGACGGUUUAGCAAGUUUGGGGUUAAAACCUGGAGCUCAACUCCAGGUCGCCUUGAAAACUGUUAGGCUAGA
GUGUAGGAGAGGUUGAUGGAAUUCCAUGUGUAGCGGUGAAAUGCGUAGAUAUAUGGAGGAACACCAGUGGCGAAGGCGAU
CAACCGGCCUAUUACUGACGUUUAGGCACGAAAGCGUGGGGAGCAAAUAGGAUUAGAUACCCUAGUAGUCCACGCCGUAA
ACGAUGAGUACUAAGUGUCGGACUAAGUUCGGUGCUGCAGCUAACGCAUUAAGUACUCCGCCUGAGUAGUAUGCUCGCAA
GAGUGAAACUCAAAGGAAUUGACGGGGACCCGCACAAGCGGUGGAUCAUGUGGUUUAAUUCGAAGCAACGCGAAGAACCU
UACCAAGGCUUGACAUCCAGUGCGAAGCUGUAGAGAUACAGUAGAGGUUAACAUUGAGACAGGUGGUGCAUGGUUGUCGU
CAGUUCGUGCCGUGAGGUGUUUGGUUAAGUCCAGCAACGAACGCAACCCUUGCCGUUAGUUACUCCAUUAAGUUGAGAUA
CUCUAACGGGACUGCUAGUGCAAACUAGAAGGAAGGUGGGGAUGACGUCAAAUCAUCAKGCCCCUKAUGUCUUGGGCUAC
ACACGUGAUACAAUGGCCGGUACAAACAGUUGCGAUCUCGCAAGGGGGAGCUAAUCUGAAAAAACCGGUCUCAGUUCGGA
UUGAGGGCUGCAACUCGCCCUCAUGAAGUUGGAAUCGCUAGUAAUCGCGAAUCAGCAAUGUCGCGGUGAAUACGUUCUCG
GGUCUUGUACACACCGCCCGUCACACCAUGAGAGUUGAUAAUACCAGAAGUCGGUAUCCUAACCGUAAGGAGGGAGCCAG
CCGCAAGGUAGGAUUGAUGAUUAGGGUGAAGUCGUAACAAGGUAUCCGUACCGGAAGGUGCGGCUGGAUCACCUCC
>AJ419900.1.1388 Bacteria;Bacillota;Bacilli;Mycoplasmatales;Mycoplasmataceae;Mycoplasmopsis;Mycoplasmopsis agalactiae
UAGAGUUUGAUCAUGGCUCAGGAUGAACGCUGGCUGUGUGCCUAAUACAUGCAUGUCGAGCGAUGAUAGCAAUAUCAUAG
CGGCGAAUGGGUGAGUAACACGUACUCAACGUACCUUUUAGAUUGGGAUAGCGGAUGGAAACAUCCGAUAAUACMGAAUA
CUUAUUAUUUUUGCAUGAAAGUAAUAUAAAAGGAAGCGYUUGCUUCGCUAGAAGAUCGGAGUGCGCAACAUUAGCUAGUU
GGUGAGGUAACGGCCCACCAAGGCGAUGAUGUUUAGCGGGGUUGAGAGAUUGAUCCGCCACACUGGGACUGAGAUACGGC
CCAGACUCCUACGGGAGGCAGCAGUAGGGAAUAUUCCACAAUGGACGAAAGUCUGAUGGAGCGACACAGCGUGCAGGAUG
AAKGCCCUAUGGGUUGUAAACUGCUGUGGUUAGGGAAGAAAAAGUAGCGUAGGAAAUGACGCUACCUUGACGGUACCUGA
UUAGAAAGCAACGGCUAACUAUGUGCCAGCAGCCGCGGUAAUACAUAGGUUGCAAGCGUUAUCCGAAAUUAUUGGGCGUA
AAGCGUCUGUAGGUUGUUUGUUAAGUCUGGCGUUAAAUUUUGGGGCUCAACCCCAAAACGCGUUGGAUACUGGCAGACUA
GAGUUAUGUAGAGGUUAGCGGAAUUCCUUGUGAAGCGGUGAAAUGCGUAGAUAWAAGGAAGAACAUCAAUAUGGCGAAGG
CAGCUAACUGGGCAUACACUGACACUGAGAGACGAAAGCGUGGGGAGCAAACAGGAUUAGAUACCCUGGUAGUCCACGCC
CUAAACGAUGAUCAUUAGUUGAUGGGGAACUCAUCGACGCAGCUAACGCAUUAAAUGAUCCGCCUGAGUAGUACGUUCGC
AAGAAUAAAACUUAAAGGAAUUGACGGGGAUCCGCACAAGCGGUGGAGCAUGUGGUUUAAUUUGAAGAUACGCGUAGAAC
CUUACCCACUCUUGACAUCUUCUGCAAAGCUAUGGAGACAUAGUGGAGGUUAACAGAAUGACAGAUGGUGCAUGGUUGUC
GUCAGCUCGUGUCGUGAGAUGUUCGGUUAAGUCCURCAACGAGCGCAACCCUUAUCCUUAGUUACUACCAUUUAGUUGAG
CACUCUAAGGAGACUGCCCGAGUAAUYGGGAGGAAGGUGGGGACGACGUCAAAUCAUCAUGCCUCUUACGAGUGGGGCUA
CACACGUGCUACAAUGGACGGUACAAAGAGAAGCGAAGUGGUGACAUGGAGCAAACCUCAAAAAACCGUUCUCAGUUCGG
AUUGAAGUCUGCAACUCGACUUCAUGAAGUCGGAAUCGCUAGUAAUCGUAGAUCAGCUACGCUACGGUGAAUACGUUCUC
GGGUCUUGUACACACCGCCCGUCACACA
>AY189132.1.1505 Bacteria;Bacillota;Bacilli;Mycoplasmatales;Mycoplasmataceae;Spiroplasma;Spiroplasma helicoides
UGGAGAGUUUGAUCCUGGCUCAGGAUGAACGCUGGCGGCAUGCCUAAUACAUGCAAGUCGAACGGGGUGCUUGCACCCAG
UGGCGAACGGGUGAGUAACACGUAUCUAAUCUACCUUUUAGUGGGGGAUAACAGUUGGAAACGACUGCUAAUACCGCAUA
CGACACCAUUAUGGCAUCAGAAGGUGUUAAAAGGCCCGUUUGGGUCGCUAGAAGAUGAGGAUGCGGCGUAUUAGCUAGUA
GGCGGGGUAAUAGCCCACCUAGGCAAUGAUACGUAGCCGAACUGAGAGGUUGAUCGGCCACAUUGGGACUGAGAUACGGC
CCAGACUCCUACGGGAGGCAGCAGUAGGGAAUUUUUCACAAUGGGCGAAAGCCUGAUGAAGCAAUGCCGCGUGAGUGAUG
ACGGUCUUCGGAUUGUAAAGCUCUGUUGUAAGGGAAGAAAUGCUAGAAGAGGAAAUGCUUUUAGUUUGACGGUACCUUAC
CAGAAAGCCACGGCUAACUAUGUGCCAGCAGCCGCGGUAAUACAUAGGUGGCAAGCGUUAUCCGGAUUUAUUGGGCGUAU
AGGGUGCGUAGGCGGUUAGUUAAGUUUGAGGUUAAAGACUGGAGCUCAACUCCAGCGCGCCUUGAAAACUGGCUAACUAG
AAUGCAGGAGAGGUAGAUGGAAUUCCAUGUGUAGCGGUGAAAUGCGUAGAUAUAUGGAGGAACACCAGUGGCGUAGGCGG
UCUACUGGCCUGUUAUUGACGCUGAGGCACGAAAGCGUGGGGAGCAAAUAGGAUUAGAUACCCUAGUAGUCCACGCCGUA
AACGUUGAGUACUAAGUGUCGGCAUUAGUCGGUGCUGCAGCUAACGCAUUAAGUACUCCGCCUGAGUAGUAUGCUCGCAA
GAGUGAAACUCAAAGGAAUUGACGGGGACCCGCACAAGUGGUGGAGCAUGUGGUUUAAUUCGAAGCAACGCGAAGAACCU
UACCAGGGCUUGACAUCCAGUGCAAAGCUAUAGAGAUAUAGUGGAGGUUAACAUUGAGACAGGUGGUGCAUGGUUGUCGU
CAGCUCGUGCCGUGAGGUGUUGGGUUAAGUCCCGCAACGAGCGCAACCCCUAUCGUUAGUUACUAACAUUAAGUUGAGGA
CUCUAACGAGACUGCUAGAGGAAGGUGGGGAUGACGUCAAAUCAUCAUGCCCCUUAUGUCCUGGGCUACACACGUGCUAC
AAUGGCUGAUACAAAGAGUCGCAAUCUCGCGAGGGGGAGCUAAUCUCAAAAAGUCAGUCUCAGUUCGGAUUGAAGUCUGC
AACUCGACUUCAUGAAGCCGGAAUCACUAGUAAUCGCGAAUCAGCAACGUCGCGGUGAAUACGUUCUCGGGUCUUGUACA
CACCGCCCGUCACACCAUGAGAGUUGGUAAUACCAGAAGCACGUAUCUUAACCGUAAGGAGAGAGCGUACCAAGGUAGGA
UUAGCGAUUAGGGUGAAGUCGUAACAAGGUAUCCGUACGGGAACGUGCGGCUGGAUCACCUCCUU
>AY189305.1.1517 Bacteria;Bacillota;Bacilli;Mycoplasmatales;Mycoplasmataceae;Spiroplasma;Spiroplasma leptinotarsae
UGGAGAGUUUGAUCCUGGCUCAGGAUGAACGCUGGCGGCAUGCCUAAUACAUGCAAGUCGAACGGGGUGCUUGCACCCAG
UGGCGAACGGGUGAGUAACACGUACCUAACCUACCAUAUAGUGGGGGAUAACAGUUGGAAACGACUGCUAAUACCGCAUA
CGAGGUCAUUAUCGCAUGAGAAGAUCUUAAAAGGACCGUUUGGUCCGCUAUUUGAUGGGGGUGCGGCGUAUUAGUUAGUA
GGUGAGGUAAUGGCUCACCUAGACGAUGAUACGUAGCCGAACUGAGAGGUUGAUCGGCCACAUUGGGACUGAGAUACGGC
CCAGACUCCUACGGGAGGCAGCAGUAGGGAAUUUUUGUCAAUGGACGCAAGUCUGAACAAGCAAUGCCGCGUGAGUGAUG
AAGGUCUUCGGAUUGUAAAGCUCUGUUGUAAGGGAAGAAAUAUUAGGAUAGGAAAUGAUCCUAAUUUGACGGUACCUUAU
UAGAAAGCCACGGCUAACUAUGUGCCAGCAGCCGCGGUAAUACAUAGGUGGCAAGCGUUAUCCGGAUUUAUUGGGCGUAC
AGGGUGCGUAGGUGGUUUGGCAAGUUUGAGGUUAAAUCCCGGAGCUUAACUCCGGUUCGCCUUGAAAACUGCCUUACUAG
AAUACAAGAGAGGUAGAUGGAAUUCCAUGUGUAGCGGUGAAAUGCGUAGAUAUAUGGAGGAACACCAGCGGCGUAGGCGG
UCUACUGGCUUGUUAUUGACACUGAGGCACGAAAGCGUGGGGAGCAAAUAGGAUUAGAUACCCUAGUAGUCCACGCCGUA
AACGUUGAAUACUAGGUGUCGGCAAUUAUGUCGGUGCCGCAGCUAACGCAUUAAGUAUUCCGCCUGAGUAGUAUGCUCGC
AAGAGUGAAACUUAAAGGAAUUGACGGGGACCCGAACAAGUGGUGGAGCAUGUGGUUUAAUUCGAAGCAACGCGAAGAAC
CUUACCAGGGCUUGACAUCCAGUGCAAAGCUAUAGAGAUAUAGUGGAGGCUAACAUUGAGACAGGUGGUGCAUGGUUGUC
GUCAGCUCGUGCCGUGAGGUGUUGGGUUAAGUCCCGCAACGAGCGCAACCCUUGUCAUUAGUUACUAACAUUUAGUUGAG
GACUCUAAUGAGACUGCUAGUGUAAGCUAGAGGAAGGCGGGGAUGACGUCAAAUCAUCAUGCCCCUUAUGUCCUGGGCUA
CACACGUGCUACAAUGGUCGAUACAAAGAGCAGCAAUCCCGCGAGGAGGAGCAAAUCUCAAAAAGUCGAUCUCAGUUCGG
AUUGAAGUCUGCAACUCGACUUCAUGAAGCCGGAAUCACUAGUAAUCGCGAAUCAGCAACGUCGCGGUGAAUACGUUCCC
GGGUCUUGUACACACCGCCCGUCACACCAUGAGAGUUGGUAAUACCAGAAGUAUGUAUUCUAACCGUAAGGAGGAAGCGU
ACCAAGGUAGGAUUAGCGAUUAGGGUGAAGUCGUAACAAGGUAUCCGUACGGGAACGUGCGGCUGGAUCACCUCCUU
>AY189316.1.1516 Bacteria;Bacillota;Bacilli;Mycoplasmatales;Mycoplasmataceae;Spiroplasma;Spiroplasma sp. Ar-1357
UGGAGAGUUUGAUCCUGGCUCAGGAUGAACGCUGGCGGCAUGCCUAAUACAUGCAAGUCGAACGGGGUGCUUGCACCCAG
UGGCGAACGGGUGAGUAACACGUAUCUAAUCUACCUUUUAGUGGGGGAUAACAGUUGGAAACGACUGCUAAUACCGCAUA
CGACAUCAUUAUCGCAUGAGAAGAUGUUAAAAGGCCCGUCUGGGUCGCUAGAAGAUGAGGAUGCGGCGUAUUAGCUAGUA
GGUGGGGUAAAGGCCCACCUAGGCGAUGAUACGUAGCCGAACUGAGAGGUUGAUCGGCCACAUUGGGACUGAGAUACGGC
CCAGACUCCUACGGGAGGCAGCAGUAGGGAAUUUUUCACAAUGGACGAAAGUCUGAUGAAGCAAUGCCGCGUGAGUGAUG
ACGGUCUUCGGAUUGUAAAGCUCUGUUGUAAGGGAAGAACAGCUAGAAGAGGAAAUGCUUUUAGUUUGACGGUACCUUAC
CAGAAAGCCACGGCUAACUAUGUGCCAGCAGCCGCGGUAAUACAUAGGUGGCAAGCGUUAUCCGGAUUUAUUGGGCGUAU
AGGGUGCGUAGGAGGUUAGUUAAGUUUGAGGUUAAAGCCCGGAGCUCAACUCCGGUUCGCCUUGAAAACUGGCUAACUAG
AAUGCAGGAGAGGUAGAUGGAAUUUCAUGUGUAGCGGUGGAAUGCGUAGAUAUAUGAAGGAACACCAGUGGCGAAGGCGG
UCUACUGGCCUGUGAUUGACUCUGAGGCACGAAAGCGUGGGGAGCAAAUAGGAUUAGAUACCCUAGUAGUCCACGCCGUA
AACGUUGAGUACUAAGUGUCGGCUUUAAGUCGGUGCUGCAGCUAACGCAUUAAGUACUCCGCCUGAGUAGUAUGCUCGCA
AGAGUGAAACUCAAAGGAAUUGACGGGGACCCGCACAAGUGGUGGAGCAUGUGGUUUAAUUCGAAGCAACGCGAAGAACC
UUACCAGGGCUUGACAUCCAGUGCAAAGCUACAGAGAUGUAGUGGAGGCUAACAUUGAGACAGGUGGUGCAUGGUUGUCG
UCAGCUCGUGCCGUGAGGUGUUGGGUUAAGUCCCGCAACGAGCGCAACCCCUAUUAUUAGUUACUAACAUUAAGUUGAGG
ACUCUAAUGAGACUGCUAGUGUAAGCUAGAGGAAGGUGGGGAUGACGUCAAAUCAUCAUGCCCCUUAUGUCCUGGGCUAC
ACACGUGCUACAAUGGCUGAUACAAAGAGUCGCAAUCCUGCGAGGGGGAGCUAAUCUCAAAAAGUCAGUCUCAGUUCGGA
UUGAAGUCUGCAACUCGACUUCAUGAAGCCGGAAUCACUAGUAAUCGCGAAUCAGCAAUGUCGCGGUGAAUACGUUCUCG
GGUCUUGUACACACCGCCCGUCACACCAUGAGAGUUGGUAAUACCAGAAGCACGUAUCCUAACCGUAAGGAGGGAGCGUA
CCAAGGUAGGAUUAGCGAUUAGGGUGAAGUCGUAACAAGGUAUCCGUACGGGAACGUGCGGCUGGAUCACCUCCUU
>AY189125.1.1516 Bacteria;Bacillota;Bacilli;Mycoplasmatales;Mycoplasmataceae;Spiroplasma;Spiroplasma alleghenense
UGGAGAGUUUGAUCCUGGCUCAGGAUGAACGCUGGCGGCAUGCCUAAUACAUGCAAGUCGAACGGGGUGCUUGCACCCAG
UGGCGAACGGGUGAGUAACACGUGUCUAAUCUACCUUUUAGAGGGGGAUAACAGUUGGAAACGACUGCUAAUACCGCAUA
UGACACCACUAUGGCAUCAGAAGGUGUUGAAAGGUCCGUUUGGACCGCUAAAAGAUGAGGAUGCGGCGUAUUAGUUAGUA
GGUGAGGUAAUGGCUCACCUAGACGAUGAUACGUAGCCGAACUGAGAGGUUGAUCGGCCACAUUGGGACUGAGAUACGGC
CCAGACUCCUACGGGAGGCAGCAGUAGGGAAUUUUUCACAAUGGACGAAAGUCUGAUGAAGCAAUGCCGCGUGAGUGAUG
AAGGUUUUCGGAUCGUAAAGCUCUGUUGUAGGAGAAGAAYAACUAGGAGAGGAAAUGCUCUUAGUCUGACGGUACCCUAC
CAGAAAGCCACGGCUAACUAUGUGCCAGCAGCCGCGGUAAUACAUAGGUGGCAAGCGUUAUCCGGAUUUAUUGGGCGUAU
AGGGUGCGUAGGCGGCUUAGUAAGUUUGAGGUUAAAGCCCGGGGCUCAACUCCGGUUCGCCUUGAAAACUGCUUUGCUAG
AAUACAGGAGAGGUAGAUGGAAUUCCAAGUGUAGCGGUGAAAUGCGUAGAUAUUUGGAGGAACACCAGUGGCGUAGGCGA
UCUACUGGCCUGUUAUUGACGCUGAGGCACGAAAGCGUGGGGAGCAAAUAGGAUUAGAUACCCUAGUAGUCCACGCCGUA
AACGUUGAGUACUAAGUGUCGGCAUUAUGUCGGUGCUGCAGCUAACGCAUUAAGUACUCCGMCUGAGUAGUAUGCUCGCA
AGAGUGAAACUCAAAGGAAUUGACGGGGACCCGCACAAGUGGUGGAGCAUGUGGUUUAAUUCGAAGCAACGCGAAGAACC
UUACCAGGGCUUGACAUCCAGUGCAAAACUACAGAGAUGUAGUGGAGGUUAACAUUGAGACAGGUGGUGCAUGGUUGUCG
UCAGUUCGUGCCGUGAGGUGUUGGGUUAAGUCCCGCAACGAACGCAACCCCUAUUAUUAGUUACUAACAUUCAGUUGAGG
ACUCUAAUGAGACUGCUAGUGUAAGCUAGAGGAAGGUGGGGAUGACGUCAAAUCAUCAUGCCCCUUAUGUCCUGGGCUAC
ACACGUGCUACAAUGGUCGGUACAAAGAGUCGCAAUCUCGCGAGGGGGAGCUAAUCUCAAAAAGCCGAUCUCAGUUCGGA
UUGAAGUCUGCAACUCGACUUCAUGAAGCCGGAAUCACUAGUAAUCGCGGAUCAGCAACGCCGCGGUGAAUACGUUCUCG
GGUCUUGUACACACCGCCCGUCACACCAUGAGAGUUGGUAAUACCAGAAGCAGGUGUCCUAACCGUAAGGAGGGAGCCUA
CCAAGGUAGGAUUAGCGAUUAGGGUGAAGUCGUAACAAGGUAUCCGUACGGGAACGUGCGGCUGGAUCACCUCCUU
>AY189318.1.1516 Bacteria;Bacillota;Bacilli;Mycoplasmatales;Mycoplasmataceae;Spiroplasma;Spiroplasma sp. TIUS-1
UGGAGAGUUUGAUCCUGGCUCAGGAUGAACGCUGGCGGCAUGCCUAAUACAUGCAAGUCGAACGAGGGUGCUUGCACCCU
AGUGGCGAACGGGUGAGUAACACGUAUCUAAUCUACCCUUAGGUGGGGAAUAACAGUUGGAAACGACUGCUAAUACCGCA
UGGGACACUACUAUCGCAUGAGAAAGUGUUAAAAGGACCGUUUGGUCCGCCAAAGGAUGAGGAUGCGGCGUAUUAGCUAG
UAGGUGGGGUAAUGGCCCACCUAGGCAGUGAUACGUAGCCGAACUGAGAGGUUGAUCGGCCACAUUGGGACUGAGAUACG
GCCCAAACUCCUACGGGAGGCAGCAGUAGGGAAUUUUUCACAAUGGACGAAAGUCUGAUGAAGCAAUGCCGCGUGAAUGA
UGAAGGUCUUCGGAUCGUAAAGUUCUGUUGUAGGGGAAGAAUAGCUUGGACAGGAAAUGGUCUGAGUCUGACGGUACCCU
ACGAGGAAGCCACGGCUAACUAUGUGCCAGCAGCCGCGGUAAUACAUAGGUGGCAAGCGUUAUCCGGAUUUAUUGGGCGU
AUAGGGUGCGUAGGCGGUUAGAUAAGUUUGAGGUUAAAGCCCGGAGCUCAACUCCGGUUCGCCUUGAAAACUGUCUUACU
AGAAUACAGGAGAGGUAGAUGGAAUUCCAUGUGUAGCGGUAAAAUGCGUAGAUAUAUGGAGGAACACCAGGGGCGAAGGC
GGUCUACUGGCCUGUUAUUGACGCUGAGGCACGAAAGCAUGGGGAGCAAAUAGGAUUAGAUACCCUAGUAGUCCAUGCCG
UAAACGUUGAGUACUAGAUAUCGGAAUUAUUCGGUGUCACAGCUAACGCAUUAAGUACUCCGCCUGAGUAGUAUGCUCGC
AAGAGUGAAACUUAAAGGAAUUGACGGGGACCCGCACAAGUGGUGGAGCAUGUGGUUUAAUUCGAAGCAACGCGAAGAAC
CUUACCAGGGCUUGACAUAUAGUGCAAUGUUAUAGAGAUAUAACGGAGGUUAACAUUAAUACAGGUGGUGCAUGGUUGUC
GUCAGCUCGUGCCGUGAGGUGUUGGGUUAAGUCCCGCAACGAGCGCAACCCUUAUCAUUAGUUACUAACAUUAAGUUGAG
CACUUUAAUGAGACUGCUAGUGCAAACUAGAGGAAGGUGGGGAUGACGUCAAAUCAUCAUGCCCCUUAUGCCCUGGGCUA
CACACGUGCUACAAUGGCCGCUACAAAGAGUCGCAAUCCCGCGAGGGGGAGCUAAUCUCAAAAGGCGGUCUCAGUUCGGA
UUGGAGUCUGCAACUCGACUCCAUGAAGCCGGAAUCACUAGUAAUCGCGGAUCAGCAAUGCCGCGGUGAAUACGUUCUCG
GGUCUUGUACACACCGCCCGUCAAACCACGAGAGUUGGCAAUGCCAGAAGUACGUAUCCUAACCGCAAGGAGGGAGCGUA
CCAAGGUAGGGUUAGCGAUUGGGGUUAAGUCGUAACAAGGUAUCCCUACGGGAACGUGCGGCUGGAUCACCUCCUU
>AY189130.1.1516 Bacteria;Bacillota;Bacilli;Mycoplasmatales;Mycoplasmataceae;Spiroplasma;Spiroplasma diminutum
UGGAGAGUUUGAUCCUGGCUCAGGAUGAACGCUGGCGGCAUGCCUAAUACAUGCAAGUCGAACGGGGUGCUUGCACCCAG
UGGCGAACGGGUGAGUAACACGUAUCUAAUCUACCUUUUAGUGGGGGAUAACAGUUGGAAACGACUGCUAAUACCGCAUA
CGACAUCAUUAUCGCAUGAGAAGAUGUUGAAAGGCCCGUUUGGGUCGCUAGAAGAUGAGGAUGCGGCGUAUUAGCUAGUA
GGCGGGGUAAUGGCCCACCUAGGCGAUGAUACGUAGCCGAACUGAGAGGUUGAUCGGCCACAUUGGGACUGAGAUACGGC
CCAGACUCCUACGGGAGGCAGCAGUAGGGAAUUUUUCACAAUGGACGAAAGUCUGAUGAAGCAAUGCCGCGUGAGUGAUG
ACGGUCUUCGGAUUGUAAAGCUCUGUUGUAAGGGAAGAAAUGCUAGAAGAGGAAAUGCUUUUAGUUUGACGGUACCUUAC
CAGAAAGCCACGGCUAACUAUGUGCCAGCAGCCGCGGUAAUACAUAGGUGGCAAGCGUUAUCCGGAUUUAUUGGGCGUAU
AGGGUGCGUAGGAGGUUAGUUAAGUUUGAGGUUAAAGCCCGGAGCUCAACUCCGGUUCGCCUUGAAAACUGGCUAACUAG
AAUGCAGGAGAGGUAGAUGGAAUUUCAUGUGUAGCGGUGGAAUGCGUAGAUAUAUGAAGGAACACCAGUGGCGAAGGCGG
UCUACUGGCCUGUGAUUGACUCUGAGGCACGAAAGCGUGGGGAGCAAAUAGGAUUAGAUACCCUAGUAGUCCACGCCGUA
AACGUUGAGUACUAAGUGUCGGCUUUAAGUCGGUGCUGCAGCUAACGCAUUAAGUACUCCGCCUGAGUAGUAUGCUCGCA
AGAGUGAAACUCAAAGGAAUUGACGGGGACCCGCACAAGUGGUGGAGCAUGUGGUUUAAUUCGAAGCAACGCGAAGAACC
UUACCAGGGCUUGACAUCCAGUGCAAAGCUACAGAGAUGUAGUGGAGGCUAACAUUGAGACAGGUGGUGCAUGGUUGUCG
UCAGCUCGUGCCGUGAGGUGUUGGGUUAAGUCCCGCAACGAGCGCAACCCCUAUCAUUAGUUACUAACAUUAAGUUGAGG
ACUCUAAUGAGACUGCUAGUGUAAGCUAGAGGAAGGUGGGGAUGACGUCAAAUCAUCAUGCCCCUUAUGUCCUGGGCUAC
ACACGUGCUACAAUGGCUGAUACAAAGAGUUGCAAUCCUGCGAGGGGGAGCUAAUCUCAAAAAGUCAGUCUCAGUUCGGA
UUGAAGUCUGCAACUCGACUUCAUGAAGCCGGAAUCACUAGUAAUCGCGAAUCAGCAAUGUCGCGGUGAAUACGUUCUCG
GGUCUUGUACACACCGCCCGUCACACCAUGAGAGUUGGUAAUACCAGAAGCACGUAUCUUAACCGUAAGGAGGGAGCGUA
CCAAGGUAGGAUUAGCGAUUAGGGUGAAGUCGUAACAAGGUAUCCGUACGGGAACGUGCGGCUGGAUCACCUCCUU
>AY189312.1.1515 Bacteria;Bacillota;Bacilli;Mycoplasmatales;Mycoplasmataceae;Spiroplasma;Spiroplasma sp. 277F
UGGAGAGUUUGAUCCUGGCUCAGGAUGAACGCUGGCGGCAUGCCUAAUACAUGCAAGUCGAACGGGGUGCUUGCACCCAG
UGGCGAACGGGUGAGUAACACGUAUCUAAUCUACCCAUUAGCGGGGGAUAACAGUUGGAAACGACUGCUAAUACCGCAUA
CGACAUUUUCUGGCAUCAGAGAAUGUUAAAAGGUCCGUUUGGACCACUAAUGGAUGAGGGUGCGGCGUAUUAGUUAGUUG
GUGGGGUAAUGGCCUACCAAGACAGUGAUACGUAGCCGAACUGAGAGGUUGAACGGCCACAUCGGGACUGAGACACGGCC
CGAACUCCUACGGGAGGCAGCAGUAGGGAAUUUUUCACAAUGGGCGAAAGCCUGAUGGAGCAAUGCCGCGUGACUGAAGA
CGGUCUUCGGAUUGUAAAGGUCUGUUGUAAGGGAAGAACAGUAAGUAUAGGAAAUGAUACUUAUUUGACGGUACCUUACC
AGAAAGCCACGGCUAACUAUGUGCCAGCAGCCGCGGUAAUACAUAGGUGGCAAGCGUUAUCCGGAUUUAUUGGGCGUAAA
GCGUGCGCAGACGGUUUAACAAGUUUGGGGUCAAAUCCUGGAGCUUAACUCCAGUUCGCCUUGAAAACUGUUAAGCUAGA
GUGUAGGAGAGGUCGAUGGAAUUCCAUGUGUAGCGGUGAAAUGCGUAGAUAUAUGGAGGAACACCAGUGGCGAAGGCGGU
CGACUGGCCUAUCACUGACGUUUAGGCACGAAAGCGUAGGGAGCAAAUAGGAUUAGAUACCCUAGUAGUCUACGCCGUAA
ACGAUGAGUACUAAGUGUCGGACUAAGUUCGGUGCUGCAGCUAACGCAUUAAGUACUCCGCCUGAGUAGUAUGCUCGCAA
GAGUGAAACUCAAAGGAAUUGACGGGGACCCGCACAAGCGGUGGAGCAUGUGGUUUAAUUCGAAGCAACGCGAAGAACCU
UACCAAGGCUUGACAUCCAGUGCAAAGCUGUAGAAAUACAGUGGAGGUUAACAUUGAGACAGGUGGUGCAUGGUUGUCGU
CAGCUCGUGCCGUGAGGUGUUUGGUUAAGUCCAGUAACGAGCGCAACCCUUUCCGUUAGUUACUCCAUUAAGUUGAGAUA
CUCUAACGGGACUGCUAGUGUAAGCUAGAGGAAGGUGGGGAUGACGUCAAAUCAUCAUGCCCCUUAUGUCUUGGGCUACA
CACGUGCUACAAUGGCCGGUACAAACAGUUGCGAUCUCGUAAGGGGGAGCUAAUCUGAUAAAGCCGGUCUCAGUUCGGAU
UGAGGGCUGCAACUCGCCCUCAUGAAGCCGGAAUCGCUAGUAAUCGCGAAUCAGCAAUGUCGCGGUGAAUACGUUCUCGG
GUCUUGUACACACCGCCCGUCACACCAUGAGAGUUGAUAAUACCAGAAGUCGGUAUUCUAACCGCAAGGAGGAAGCCGCC
CAAGGUAGGAUUGAUGAUUAGGGUGAAGUCGUAACAAGGUAUCCGUACGAGAACGUGCGGCUGGAUCACCUCCUU
>AY189134.1.1515 Bacteria;Bacillota;Bacilli;Mycoplasmatales;Mycoplasmataceae;Spiroplasma;Spiroplasma lampyridicola
UGGAGAGUUUGAUCCUGGCUCAGGAUGAACGCUGGCGGCAUGCCUAAUACAUGCAAGUCGAACGGGGUGCUUGCACCCAG
UGGCGAACGGGUGAGUAACACGUAUCUAAUCUACCUUUUAGUGGGGGAUAACAGUUGGAAACGACUGCUAAUACCGCAUA
UGACAACAUUAUGGCAUCAGAAGUUGUUGAAAGGGGCGUUUGCCCCGCUAGAAGAUGAGGAUGCGGCGUAUUAGCUAGUA
GGUGGGGUAAAGGCCCACCUAGGCGAUGAUACGUAGCCGAACUGAGAGGUUGAUCGGCCACAUUGGGACUGAGAUACGGC
CCAAACUCCUACGGGAGGCAGCAGUAGGGAAUUUUUCACAAUGGACGAAAGUCUGAUGAAGCAAUGCCGCGUGAGUGAUG
AAGGUCUUCGGAUUGUAAAACUCUGUUAUAAGGGAAGAAAUGUUAGAGUAGGAAAUGACUUUAAUUUGACGGUACCUUAU
CAGAAAGCCACGGCUAACUAUGUGCCAGCAGCCGCGGUAAUACAUAGGUGGCAAGCGUUAUCCGGAUUUAUUGGGCGUAA
AGGGUGCGUAGGCGGUUUGGUAAGUUUAGGGUUAAAUCCCGGGGCUCAACCCCGGUUCGCCUUGAAAACUGCCAAUCUAG
AAUACAGGAGAGGUAAGUGGAAUUCCGAGUGUAGCGGUGGAAUGCGUAGAUAUUCGGAGGAACACCAGUGGCGAAGGCGA
CUUACUGGCCUGUUAUUGACGCUCAUGCACGAAAGCGUGGGGAGCAAAUAGGAUUAGAUACCCUAGUAGUCCACGCCGUA
AACGUUGAAUACUAAGUGUCGGCAUUUGUCGGUGCUGCAGCUAACGCAUUAAGUAUUCCGCCUGAGUAGUAUGCUCGCAA
GAGUGAAACUUAAAGGAAUUGGCGGGGACCCGCACAAGUGGUGGAGCAUGUGGUUUAAUUCGAAGCAACGCGAAGAACCU
UACCAAGGCUUGACAUCCAAUGCAAAGCUAUAGAGAUAUAGUGGAGGCUAACAUUGAGACAGGUGGUGCAUGGUUGUCGU
CAGCUCGUGCCGUGAGGUGUUGGGUUAAGUCCCGCAACGAGCGCAACCCCUAUCAUUAGUUACUAACAUUCAGUUGAGCA
CUCUAAUGAGACUGCUAGUGUAAGCUAGAGGAAGGUGGGGAUGACGUCAAAUCAUCAUGCCCCUUAUGUCUUGGGCUACA
CACGUGCUACAAUGGUCGGUACAAAGAGUCGCAAUCCCGCGAGGGGGAGCUAAUCUCAAAAAGCCGAUCUCAGUUCGGAU
UGAAGUCUGCAACUCGACUUCAUGAAGCCGGAAUCACUAGUAAUCGCGAAUCAGCAACGUCGCGGUGAAUACGUUCUCGG
GUCUUGUACACACCGCCCGUCAAACCAUGAGAGUUGAUAAUGCCAGAAGUACGUAUCUUAACCGUAAGGAGGGAGCGUAC
CAAGGUAGGAUUAGCGAUUAGGGUUAAGUCGUAACAAGGUAUCCGUACGGGAACGUGCGGCUGGAUCACCUCCUU
>AY189129.1.1515 Bacteria;Bacillota;Bacilli;Mycoplasmatales;Mycoplasmataceae;Spiroplasma;Spiroplasma culicicola
UGGAGAGUUUGAUCCUGGCUCAGGAUGAACGCUGGCGGCAUGCCUAAUACAUGCAAGUCGAACGGGGUGCUUGCACCCAG
UGGCGAACGGGUGAGUAACACGUAUCUAAUCUACCUUUUAGUGGGGGAUAACAGUUGGAAACGACUGCUAAUACCGCAUA
CGACAUCAUUAUCGCAUGAGAAGAUGUUAAAAGGCCCGUUUGGGUCGCUAGAAGAUGAGGAUGCGGCGUAUUAGCUAGUA
GGCGGGGUAAUGGCCCACCUAGGCGAUGAUACGUAGCCGAACUGAGAGGUUGAUCGGCCACAUUGGGACUGAGAUACGGC
CCAGACUCCUACGGGAGGCAGCAGUAGGGAAUUUUUCACAAUGGGCGAAAGCCUGAUGAAGCAAUGCCGCGUGAGUGAUG
ACGGUCUUCGGAUUGUAAAGCUCUGUUAUAAGGGAAGAAUAGCUAGAAGAGGAAAUGCUUUUAGUCUGACGGUACCUUAU
CAGAAAGCCACGGCUAACUAUGUGCCAGCAGCCGCGGUAAUACAUAGGUGGCAAGCGUUAUCCGGAUUUAUUGGGCGUAU
AGGGUGCGUAGGCGGUUUGUUAAGUUUGAGGUUAAAGCCCGGGGCUCAACCCCGGUUCGCCUUGAAAACUGGCAAACUAG
AAUGCAGGAGAGGUAGAUGGAAUUCCAUGUGUAGCGGUGAAAUGCGUAGAUAUAUGGAGGAACACCAGUGGCGUAGGCGG
UCUACUGGCCUGUUAUUGACGCUGAGGCACGAAAGCGUGGGGAGCAAAUAGGAUUAGAUACCCUAGUAGUCCACGCCGUA
AACGUUGAGUACUAAGUGUCGGCAUAAGUCGGUGCUGCAGCUAACGCAUUAAGUACUCCGCCUGAGUAGUAUGCUCGCAA
GAGUGAAACUCAAAGGAAUUGACGGGGACCCGCACAAGUGGUGGAGCAUGUGGUUUAAUUCGAAGCAACGCGAAGAACCU
UACCAGGGCUUGACAUCCAGUGCAAAGCUACAGAGAUGUAGUGGAGGCCAACAUUGAGACAGGUGGUGCAUGGUUGUCGU
CAGCUCGUGCCGUGAGGUGUUGGGUUAAGUCCCGCAACGAGCGCAACCCCUAUCAUUAGUUACUAACAUUCAGUUGAGGA
CUCUAAUGAGACUGCUAGUGUAAGCUAGAGGAAGGUGGGGAUGACGUCAAAUCAUCAUGCCCCUUAUGUCCUGGGCUACA
CACGUGCUACAAUGGCUGGUACAAAGAGUCGCAAUCCCGCGAGGGGGAGCUAAUCUCAAAAAGCCAGUCUCAGUUCGGAU
UGAAGUCUGCAACUCGACUUCAUGAAGCCGGAAUCACUAGUAAUCGCGAAUCAGCAACGUCGCGGUGAAUACGUUCUCGG
GUCUUGUACACACCGCCCGUCACACCAUGAGAGUUGGUAAUACCAGAAGCAUGUAUCUUAACCGCAAGGAGAGAGCGUAC
CAAGGUAGGACUAGCGAUUAGGGUGAAGUCGUAACAAGGUAUCCGUACGGGAACGUGCGGCUGGAUCACCUCCUU
>AY189127.1.1515 Bacteria;Bacillota;Bacilli;Mycoplasmatales;Mycoplasmataceae;Spiroplasma;Spiroplasma chrysopicola
UGGAGAGUUUGAUCCUGGCUCAGGAUGAACGCUGGCGGCAUGCCUAAUACAUGCAAGUCGAACGGGGUGCUUGCACCCAG
UGGCGAACGGGUGAGUAACACGUAUCUAAUCUACCCAUUAGCGGGGGAUAACAGUUGGAAACGACUGCUAAUACCGCAUA
CGACAUUUUCUGGCAUCAGAGGAUGUUAAAAGGUCCGUUUGGAUCACUAAUGGAUGAGGGUGCGGCGUAUUAGCUAGUUG
GUGGGGUAAUGGCCUACCAAGGCAAUGAUACGUAGCCGAACUGAGAGGUUGAUCGGCCACAUCGGGACUGAGACACGGCC
CGAACUCCUACGGGAGGCAGCAGUAGGGAAUUUUUCACAAUGGGCGAAAGCCUGAUGGAGCAAUGCCGCGUGACUGAAGA
CGGUCUUCGGAUUGUAAAGGUCUGUUGUAAGGGAAGAACAGUAAGUAUAGGAAAUGAUACUUAUUUGACGGUACCUUACC
AGAAAGCCACGGCUAACUAUGUGCCAGCAGCCGCGGUAAUACAUAGGUGGCAAGCGUUAUCCGGAUUUAUUGGGCGUAAA
GCGUGCGCAGACGGUUUAGCAAGUUUGGGGUUAAAACCUGGAGCUCAACUCCAGGUCGCCUUGAAAACUGUUAGGCUAGA
GUGUAGGAGAGGUUGAUGGAAUUCCAUGUGUAGCGGUGAAAUGCGUAGAUAUAUGGAGGAACACCAGUGGCGAAGGCGAU
CAACCGGCCUAUUACUGACGUUUAGGCACGAAAGCGUGGGGAGCAAAUAGGAUUAGAUACCCUAGUAGUCCACGCCGUAA
ACGAUGAGUACUAAGUGUCGGACUAAGUUCGGUGCUGCAGCUAACGCAUUAAGUACUCCGCCUGAGUAGUAUGCUCGCAA
GAGUGAAACUCAAAGGAAUUGACGGGGACCCGCACAAGCGGUGGAUCAUGUGGUUUAAUUCGAAGCAACGCGAAGAACCU
UACCAAGGCUUGACAUCCAGUGCGAAGCUGUAGAGAUACAGUAGAGGUUAACAUUGAGACAGGUGGUGCAUGGUUGUCGU
CAGUUCGUGCCGUGAGGUGUUUGGUUAAGUCCAGCAACGAACGCAACCCUUGCCGUUAGUUACUCCAUUAAGUUGAGAUA
CUCUAACGGGACUGCUAGUGCAAACUAGAGGAAGGUGGGGAUGACGUCAAAUCAUCAUGCCCCUUAUGUCUUGGGCUACA
CACGUGAUACAAUGGCCGGUACAAACAGUUGCGAUCUCGCAAGGGGGAGCUAAUCUGAAAAAACCGGUCUCAGUUCGGAU
UGAGGGCUGCAACUCGCCCUCAUGAAGUUGGAAUCGCUAGUAAUCGCGAAUCAGCAAUGUCGCGGUGAAUACGUUCUCGG
GUCUUGUACACACCGCCCGUCACACCAUGAGAGUUGAUAAUACCAGAAGUCGGUAUCCUAACCGUAAGGAGGGAGCCGCC
CAAGGUAGGAUUGAUGAUUAGGGUGAAGUCGUAACAAGGUAUCCGUACCGGAAGGUGCGGCUGGAUCACCUCCUU
>AY189128.1.1516 Bacteria;Bacillota;Bacilli;Mycoplasmatales;Mycoplasmataceae;Spiroplasma;Spiroplasma corruscae
UGGAGAGUUUGAUCCUGGCUCAGGAUGAACGCUGGCGGCAUGCCUAAUACAUGCAAGUCGAACGGGGUGCUUGCACCCAG
UGGCGAACGGGUGAGUAACACGUAUCUAAUCUACCUCUUAGUGGGGGAUAACAGUUGGAAACGACUGCUAAUACCGCAUA
CGACACCAUUAUGGCAUCAGAAGGUGUUGAAAGAUCCGUUUGGAUCGCUAAGAGAUGAGGAUGCGGCGUAUUAGCUAGUA
GGUAAGGUAAUGGCUUACCUAGGCGAUGAUACGUAGCCGAACUGAGAGGUUGAUCGGCCACAUUGGGACUGAGAUACGGC
CCAGACUCCUACGGGAGGCAGCAGUAGGGAAUUUUUCACAAUGGGCGAAAGCCUGAUGAAGCAAUGCCGCGUGAGUGAUG
AAGGUCUUCGGAUUGUAAAACUCUGUUGUAAGGGAAGAAAUGCUAGAAGAGGAAAUGCUUUUAGUUUGACGGUACCUUAC
CAGAAAGCCACGGCUAACUAUGUGCCAGCAGCCGCGGUAAUACAUAGGUGGCAAGCGUUAUCCGGAUUUAUUGGGCGUAU
AGGGUGCGUAGGUGGUUAGUUAAGUUUGAGGUUAAAUCCCAGGGCUCAACCCUGGUCCGCCUUGAAAACUGGCUAACUAG
AAUACAGGAGAGGUAGAUGGAAUUCCAUGUGUAGCGGUGAAAUGCGUAGAUAUAUGGAGGAACACCAGUGGCGAAGGCGG
UCUACUGGCCUGUUAUUGACACUGAGGCACGAAAGCGUGGGGAGCAAAUAGGAUUAGAUACCCUAGUAGUCCACGCCGUA
AACGUUGAGUACUAAGUGUCGGCAAUUUGUCGGUGCUGCAGCUAACGCAUUAAGUACUCCGCCUGAGUAGUAUGCUCGCA
AGAGUGAAACUCAAAGGAAUUGACGGGGACCCGCACAAGUGGUGGAGCAUGUGGUUUAAUUCGAAGCAACGCGAAGAACC
UUACCAGGGCUUGACAUCCAGUGCAAAACUACAGAGAUGUAGUGGAGGCCAACAUUGAGACAGGUGGUGCAUGGUUGUCG
UCAGCUCGUGCCGUGAGGUGUUGGGUUAAGUCCCGCAACGAGCGCAACCCCUAUCGUUAGUUACUAACAUUAAGUUGAGC
ACUUUAACGAGACUGCUAGUGUAAGCUAGAGGAAGGUGGGGAUGACGUCAAAUCAUCAUGCCCCUUAUGUCCUGGGCUAC
ACACGUGCUACAAUGGCUGAUACAAAGAGUCGCAAUCCUGUGAGGGGGAGCUAAUCUCAAAAAGUCAGUCUCAGUUCGGA
UUGAAGUCUGCAACUCGACUUCAUGAAGCCGGAAUCACUAGUAAUCGCGAAUCAGCAACGUCGCGGUGAAUACGUUCUCG
GGUCUUGUACACACCGCCCGUCACACCAUGAGAGUUGGUAAUACCAGAAGCACGUAUCUUAACCGCAAGGAGAGAGCGUA
CCAAGGUAGGAUUAGCGAUUAGGGUGAAGUCGUAACAAGGUAUCCGUACGGGAACGUGCGGCUGGAUCACCUCCUU
>AY189315.1.1516 Bacteria;Bacillota;Bacilli;Mycoplasmatales;Mycoplasmataceae;Spiroplasma;Spiroplasma sp. CB-1
UGGAGAGUUUGAUCCUGGCUCAGGAUGAACGCUGGCGGCAUGCCUAAUACAUGCAAGUCGAACGGGGUGCUUGCACCCAG
UGGCGAACGGGUGAGUAACACGUAUCUAAUCUACCUUUUAGUGGGGGAUAACAGUUGGAAACGACUGCUAAUACCGCAUA
CGACAUCAUUAUCGCAUGAGAAGAUGUUGAAAGGCCCGUUUGGGUCGCUAGAAGAUGAGGAUGCGGCGUAUUAGCUAGUA
GGUGGGGUUAAGGCCCACCUAGGCGAUGAUACGUAGCCGAACUGAGAGGUUGAUCGGCCACAUUGGGACUGAGAUACGGC
CCAGACUCCUACGGGAGGCAGCAGUAGGGAAUUUUUCACAAUGGACGAAAGUCUGAUGAAGCAAUGCCGCGUGAGUGAUG
ACGGUCUUCGGAUUGUAAAGCUCUGUUGUAAGGGAAGAACAGCUAGAAGAGGAAAUGCUUUUAGUUUGACGGUACCUUAC
CAGAAAGCCACGGCUAACUAUGUGCCAGCAGCCGCGGUAAUACAUAGGUGGCAAGCGUUAUCCGGAUUUAAUGGGCGUAU
AGGGUGCGUAGGAGGUUAGUUAAGUUUGAGGUUAAAGCCCGGAGCUCAACUCCGGUUCGCCUUGAAAACUGGCUAACUAG
AAUGCAGGAGAGGUAGAUGGAAUUUCAUGUGUAGCGGUGGAAUGCGUAGAUAUAUGAAGGAACACCAGUGGCGAAGGCGG
UCUACUGGCCUGUGAUUGACUCUGAGGCACGAAAGCGUGGGGAGCAAAUAGGAUUAGAUACCCUAGUAGUCCACGCCGUA
AACGUUGAGUACUAAGUGUCGGCUUUAAGUCGGUGCUGCAGCUAACGCAUUAAGUACUCCGCCUGAGUAGUAUGCUCGCA
AGAGUGAAACUCAAAGGAAUUGACGGGGACCCGCACAAGUGGUGGAGCAUGUGGUUUAAUUCGAAGCAACGCGAAGAACC
UUACCAGGGCUUGACAUCCAGUGCAAAGCUACAGAGAUGUAGUGGAGGCUAACAUUGAGACAGGUGGUGCAUGGUUGUCG
UCAGCUCGUGCCGUGAGGUGUUGGGUUAAGUCCCGCAACGAGCGCAACCCCUAUUAUUAGUUACUAACAUUAAGUUGAGG
ACUCUAAUGAGACUGCUAGUGUAAGCUAGAGGAAGGUGGGGAUGACGUCAAAUCAUCAUGCCCCUUAUGUCCUGGGCUAC
ACACGUGCUACAAUGGCUGAUACAAAGAGUCGCAAUCCUGCGAGGGGGAGCUAAUCUCAAAAAGUCAGUCUCAGUUCGGA
UUGAAGUCUGCAACUCGACUUCAUGAAGCCGGAAUCACUAGUAAUCGCGAAUCAGCAAUGUCGCGGUGAAUACGUUCUCG
GGUCUUGUACACACCGCCCGUCACACCAUGAGAGUUGGUAAUACCAGAAGCACGUAUCCUAACCGUAAGGAGGGAGCGUA
CCAAGGUAGGAUUAGCGAUUAGGGUGAAGUCGUAACAAGGUAUCCGUACGGGAACGUGCGGCUGGAUCACCUCCUU
>AJ419905.1.1388 Bacteria;Bacillota;Bacilli;Mycoplasmatales;Mycoplasmataceae;Mycoplasmopsis;Mycoplasmopsis bovis
UAGAGUUUGAUCAUGGCUCAGGAUGAACGCUGGCUGUGUGCCUAAUACAUGCAUGUCGAGCGAUGAUAGCAAUAUCAUAG
CGGCGAAUGGGUGAGUAACACGUACUCAACGUACCUUUUAGAUUGGGAUAGCGGAUGGAAACAUCCGAUAAUACCGAAUA
CUUAUUAUUUUUGCAUGAAAGUAAUAUAAAAGGAAGCGUUUGCUUCGCUAAAAGAUCGGAGUGCGCAACAUUAGCUAGUU
GGUGAGGUAACGGCCCACCAAGGCGAUGAUGUUUAGCGGGGUUGAGAGAUUGAUCCGCCACACUGGGACUGAGAUACGGC
CCAGACUCCUACGGGAGGCAGCAGUAGGGAAUAUUCCACAAUGGACGAAAGUCUGAUGGAGCGACACAGCGUGCAGGAUG
AAGGCCCUAUGGGUUGUAAACUGCUGUGGUUAGGGAAGAAAAAGUAGCAUAGGAAAUGAUGCUACCUUGACGGUACCUGA
UUAGAAAGCAACGGCUAACUAUGUGCCAGCAGCCGCGGUAAUACAUAGGUUGCAAGCGUUAUCCGAAAUUAUUGGGCGUA
AAGCGUCUGUAGGUUGUUUGUUAAGUCUGGCGUUAAAUUUUGGGGCUCAACCCCAAAACGCGUUGGAUACUGGCAGACUA
GAGUUAUGUAGAGGUUAGCGGAAUUCCUUGUGAAGCGGUGAAAUGCGUAGAUAUAAGGAAGAACAUCAAUAUGGCGAAGG
CAGCUAACUGGGCAUACACUGACACUGAGAGACGAAAGCGUGGGGAGCAAACAGGAUUAGAUACCCUGGUAGUCCACGCC
CUAAACGAUGAUCAUUAGUUGAUGGGGAACUCAUCGACGCAGCUAACGCAUUAAAUGAUCCGCCUGAGUAGUACGUUCGC
AAGAAUAAAACUUAAAGGAAUUGACGGGGAUCCGCACAAGCGGUGGAGCAUGUGGUUUAAUUUGAAGAUACGCGUAGAAC
CUUACCCACUCUUGACAUCUUCUGCAAAGCUAURGAGACAUAGUGGAGGUUAACAGAAUGACAGAUGGUGCAUGGUUGUC
GUCAGCUCGUGUCGUGAGAUGUUCGGUUAAGUCCUGCAACGAGCGCAACCCUUAUCCUUAGUUACUACCAUUUAGUUGAG
CACUCUAARGAGACUGCCCGAGUAAUCGGGAGGAAGGUGGGGACGACGUCAAAUCAUCAUGCCUCUUACGAGUGGGGCUA
CACACGUGCUACAAUGGACGGUACAAAGAGAAGCGAAGUGGURACAUGGAGCAAACCUCAAAAAACCGUUCUCAGUUCGG
AUUGAAGUCUGCAACUCGACUUCAUGAAGUCGGAAUCGCUAGUAAUCGUAGAUCAGCUACGCUACGGUGAAUACGUUCUC
GGGUCUUGUACACACCGCCCGUCACACA
>AY189313.1.1515 Bacteria;Bacillota;Bacilli;Mycoplasmatales;Mycoplasmataceae;Spiroplasma;Spiroplasma sp. LB-12
UGGAGAGUUUGAUCCUGGCUCAGGAUGAACGCUGGCGGCAUGCCUAAUACAUGCAAGUCGAACGGGGUGCUUGCACCCAG
UGGCGAACGGGUGAGUAACACGUACCUAAUCUACCUAUUAGCGGGGGAUAACAGUUGGAAACGACUGCUAAUACCGCAUA
CAAUAUUUUCUGGCAUCAGAGAAUGUUAAAAGAUCCGCUUGGAUCACUAAUAGAUGAGGGUGCGGCGUAUUAGCUAGUUG
GUGGGGUAAUAGCCUACCAAGGCAAUGAUACGUAGCCGAACUGAGAGGUUGAACGGCCACAUCGGGACUGAGACACGGCC
CGAACUCCUACGGGAGGCAGCAGUAGGGAAUUUUUCACAAUGGGCGAAAGCCUGAUGGAGCAAUGCCGCGUGACUGAAGA
CGGUCUUCGGAUUGUAAAGGUCUGUUGUAAGGGAAGAACAGUAAGUAUAGGAAAUGAUACUUAUUUGACGGUACCUUACC
AGAAAGCCACGGCUAACUAUGUGCCAGCAGCCGCGGUAAUACAUAGGUGGCAAGCGUUAUCCGGAUUUAUUGGGCGUAAA
GCGUGCGCAGACGGUUUAACAAGUUUGGGGUCAAAUCCUGGAGCUUAACUCCAGUUCGCCUUGAAAACUGUUAAACUAGA
GUGUAGGAGAGGUCGAUGGAAUUCCAUGUGUAGCGGUGAAAUGCGUAGAUAUAUGGAGGAACACCAGUGGCGAAGGCGGU
CGACUGGCCUAUCACUGACGUUUAGGCACGAAAGCGUAGGGAGCAAAUAGGAUUAGAUACCCUAGUAGUCUACGCCGUAA
ACGAUGAGUACUAAGUGUCGGACUAAGUUCGGUGCUGCAGCUAACGCAUUAAGUACUCCGCCUGAGUAGUAUGCUCGCAA
GAGUGAAACUCAAAGGAAUUGACGGGGACCCGCACAAGCGGUGGAGCAUGUGGUUUAAUUCGAAGCAACGCGAAGAACCU
UACCAAGGCUUGACAUCCAGUGCAAAGCUGUAGAAAUACAGUAGAGGUUAACAUUGAGACAGGUGGUGCAUGGUUGUCGU
CAGCUCGUGCCGUGAGGUGUUUGGUUAAGUCCAGUAACGAGCGCAACCCUUGCCGUUAGUUACUCCAUUAAGUUGAGAUA
CUCUAACAGGACUGCUAGUGUAAGCUAGAGGAAGGUGGGGAUGACGUCAAAUCAUCAUGCCCCUUAUGUCUUGGGCUACA
CACGUGCUACAAUGGCCGGUACAAACAGUUGCGAUCUCGCAAGAGGGAGCUAAUCUGAAAAAACCGGUCUCAGUUCGGAU
UGAGGGCUGCAACUCGCCCUCAUGAAGCCGGAAUCGCUAGUAAUCGCGAAUCAGCAAUGUCGCGGUGAAUACGUUCUCGG
GUCUUGUACACACCGCCCGUCACACCAUGAGAGUUGAUAAUACCAGAAGUCGGUAUUCUAACCGUAAGGAGGAAGCCGCC
CAAGGUAGGAUUGAUGAUUAGGGUGAAGUCGUAACAAGGUAUCCGUACGAGAACGUGCGGYUGGAUCACCUCCUU
>AY189133.1.1515 Bacteria;Bacillota;Bacilli;Mycoplasmatales;Mycoplasmataceae;Spiroplasma;Spiroplasma insolitum
UGGAGAGUUUGAUCCUGGCUCAGGAUGAACGCUGGCGGCAUGCCUAAUACAUGCAAGUCGAACGGGGUGCUUGCACCCAG
UGGCGAACGGGUGAGUAACACGUAUCUAAUCUACCCAUUAGCGGGGGAUAACAGUUGGAAACGACUGCUAAUACCGCAUA
CGACAUUUUCUGGCAUCAGAGAAUGUUAAAAGGUCCGUUUGGACCACUAAUGGAUGAGGGUGCGGCGUAUUAGUUAGUUG
GUGGGGUAAUGGCCUACCAAGACAAUGAUACGUAGCCGAACUGAGAGGUUGAACGGCCACAUCGGGACUGAGACACGGCC
CGAACUCCUACGGGAGGCAGCAGUAGGGAAUUUUUCACAAUGGGCGAAAGCCUGAUGGAGCAAUGCCGCGUGACUGAAGA
CGGUCUUCGGAUUGUAAAGGUCUGUUGUAAGGGAAGAACAGUAAGUAUAGGAAAUGAUACUUAUUUGACGGUACCUUACC
AGAAAGCCACGGCUAACUAUGUGCCAGCAGCCGCGGUAAUACAUAGGUGGCAAGCGUUAUCCGGAUUUAUUGGGCGUAAA
GCGUGCGCAGACGGUUUAACAAGUUUGGGGUCAAAUUCUGGAGCUUAACUCCAGUUCGCCUUGAAAACUGUUAAGCUAGA
GUGUAGGAGAGGUCGAUGGAAUUCCAUGUGUAGCGGUGAAAUGCGUAGAUAUAUGGAGGAACACCAGUGGCGAAGGCGGU
CGACUGGCCUAUCACUGACGUUUAGGCACGAAAGCGUAGGGAGCAAAUAGGAUUAGAUACCCUAGUAGUCUACGCCGUAA
ACGAUGAGUACUAAGUGUCGGACUAAGUUCGGUGCUGCAGCUAACGCAUUAAGUACUCCGCCUGAGUAGUAUGCUCGCAA
GAGUGAAACUCAAAGGAAUUGACGGGGACCCGCACAAGCGGUGGAGCAUGUGGUUUAAUUCGAAGCAACGCGAAGAACCU
UACCAAGGCUUGACAUCCAGUGCAAAGCUGUAGAAAUACAGUGGAGGUUAACAUUGAGACAGGUGGUGCAUGGUUGUCGU
CAGCUCGUGCCGUGAGGUGUUUGGUUAAGUCCAGUAACGAGCGCAACCCUUGCCGUUAGUUACUCCAUUAAGUUGAGAUA
CUCUAACGGGACUGCUAGUGUAAGCUAGAGGAAGGUGGGGAUGACGUCAAAUCAUCAUGCCCCUUAUGUCUUGGGCUACA
CACGUGCUACAAUGGCCGGUACAAACAGUUGCGAUCUCGUAAGAGGGAGCUAAUCUGAAAAAGCCGGUCUCAGUUCGGAU
UGAGGGCUGCAACUCGCCCUCAUAAAGCCGGAAUCGCUAGUAAUCGCGAAUCAGCAAUGUCGCGGUGAAUACGUUCUCGG
GUCUUGUACACACCGCCCGUCACACCAUGAGAGUUGAUAAUACCAGAAGUCGGUAUUCUAACCGUAAGGAGGAAGCCGCC
CAAGGUAGGAUUGAUGAUUAGGGUGAAGUCGUAACAAGGUAUCCGUACGAGAACGUGCGGCUGGAUCACCUCCUU
>AY189310.1.1516 Bacteria;Bacillota;Bacilli;Mycoplasmatales;Mycoplasmataceae;Spiroplasma;Spiroplasma turonicum
UGGAGAGUUUGAUCCUGGCUCAGGAUGAACGCUGGCGGCAUGCCUAAUACAUGCAAGUCGAACGGGGUGCUUGCACCCAG
UGGCGAACGGGUGAGUAACACGUAUCUAAUCUACCUCUUAGUGGGGGAUAACAGUUGGAAACGACUGCUAAUACCGCAUA
UGACACCAUUAUGGCAUCAGAAGGUGUUGAAAGAUCCGUUUGGAUCGCUAAGAGAUGAGGAUGCGGCGUAUUAGCUUGUA
GGUGGGGUAAUGGCCUACCUAGGCGAUGAUACGUAGCCGAACUGAGAGGUUGAUCGGCCACAUUGGGACUGAGAUACGGC
CCAGACUCCUACGGGAGGCAGCAGUAGGGAAUUUUUCACAAUGGGCGAAAGCCUGAUGAAGCAAUGCCGCGUGAGUGAUG
AAGGUCUUCGGAUUGUAAAACUCUGUUGUAAGGGAAGAAAUGCUAGAAGAGGAAAUGCUUUUAGUUUGACGGUACCUUAC
CAGAAAGCCACGGCUAACUAUGUGCCAGCAGCCGCGGUAAUACAUAGGUGGCAAGCGUUAUCCGGAUUUAUUGGGCGUAU
AGGGUGCGUAGGUGGUUAGUUAAGUUUGAGGUUAAAUCCCAGGGCUCAACCCUGGUCCGCCUUGAAAACUGGCUAACUAG
AAUACAGGAGAGGUAGAUGGAAUUCCAUGUGUAGCGGUGGAAUGCGUAGAUAUAUGGAGGAACACCAGUGGCGAAGGCGG
UCUACUGGCCUGUGAUUGACACUGAGGCACGAAAGCGUGGGGAGCAAAUAGGAUUAGAUACCCUAGUAGUCCACGCCGUA
AACGUUGAGUACUAAGUGUCGGCAAUUUGUCGGUGCUGCAGCUAACGCAUUAAGUACUCCGCCUGAGUAGUAUGCUCGCA
AGAGUGAAACUCAAAGGAAUUGACGGGGACCCGCACAAGUGGUGGAGCAUGUGGUUUAAUUCGAAGCAACGCGAAGAACC
UUACCAGGGCUUGACAUCCAGUGCAAAACUACAGAGAUGUAGUGGAGGCCAACAUUGAGACAGGUGGUGCAUGGUUGUCG
UCAGCUCGUGCCGUGAGGUGUUGGGUUAAGUCCCGCAACGAGCGCAACCCCUAUCGUUAGUUACUAACAUUAAGUUGAGC
ACUUUAACGAGACUGCUAGUGUAAGCUAGAGGAAGGUGGGGAUGACGUCAAAUCAUCAUGCCCCUUAUGUCCUGGGCUAC
ACACGUGCUACAAUGGCUGAUACAAAGAGUCGCAAUCCUGUGAGGGGGAGCUAAUCUCAAAAAGUCAGUCUCAGUUCGGA
UUGAAGUCUGCAACUCGACUUCAUGAAGCCGGAAUCACUAGUAAUCGCGAAUCAGCAACGUCGCGGUGAAUACGUUCUCG
GGUCUUGUACACACCGCCCGUCACACCAUGAGAGUUGGUAAUACCAGAAGCACGUAUCUUAACCGUAAGGAGAGAGCGUA
CCAAGGUAGGAUUAGCGAUUAGGGUGAAGUCGUAACAAGGUAUCCGUACGGGAACGUGCGGCUGGAUCACCUCCUU
>AY189306.1.1516 Bacteria;Bacillota;Bacilli;Mycoplasmatales;Mycoplasmataceae;Spiroplasma;Spiroplasma litorale
UGGAGAGUUUGAUCCUGGCUCAGGAUGAACGCUGGCGGCAUGCCUAAUACAUGCAAGUCGAACGGGGUGCUUGCACCCAG
UGGCGAACGGGUGAGUAACACGUAUCUAAUCUACCUCUUAGUGGGGGAUAACAGUUGGAAACGACUGCUAAUACCGCAUA
CGACACCAUUAUGGCAUCAGAAGGUGUUAAAAGGUCCGUUUGGACCGCUAGGAGAUGAGGAUGCGGCGUAUUAGCUAGUA
GGUGAGGUAAUGGCUCACCUAGGCGAUGAUACGUAGCCGAACUGAGAGGUUGAUCGGCCACAUUGGGACUGAGAUACGGC
CCAGACUCCUACGGGAGGCAGCAGUAGGGAAUUUUUCACAAUGGGCGAAAGCCUGAUGAAGCAAUGCCGCGUGAGUGAUG
AAGGUCUUCGGAUUGUAAAGCUCUGUUGUAAGGGAAGAAAUGCUAGAAGAGGAAAUGCUUUUAGUUUGACGGUACCUUAC
CAGAAAGCCACGGCUAACUAUGUGCCAGCAGCCGCGGUAAUACAUAGGUGGCAAGCGUUAUCCGGAUUUAUUGGGCGUAU
AGGGUGCGUAGGUGGUUAGUUAAGUUUGAGGUUAAAUCCCAGGGCUCAACCCUGGUCCGCCUUGAAAACUGGCUAACUAG
AAUACAGGAGAGGUAGAUGGAAUUCCAUGUGUAGCGGUGGAAUGCGUAGAUAUAUGGAGGAACACCAGUGGCGAAGGCGG
UCUACUGGCCUGUGAUUGACACUGAGGCACGAAAGCGUGGGGAGCAAAUAGGAUUAGAUACCCUAGUAGUCCACGCCGUA
AACGUUGAGUACUAAGUGUCGGCAAUUUGUCGGUGCUGCAGCUAACGCAUUAAGUACUCCGCCUGAGUAGUAUGCUCGCA
AGAGUGAAACUCAAAGGAAUUGACGGGGACCCGCACAAGUGGUGGAGCAUGUGGUUUAAUUCGAAGCAACGCGAAGAACC
UUACCAGGGCUUGACAUCCAGUGCAAAACUACAGAGAUGUAGUGGAGGCCAACAUUGAGACAGGUGGUGCAUGGUUGUCG
UCAGCUCGUGCCGUGAGGUGUUGGGUUAAGUCCCGCAACGAGCGCAACCCCUAUCGUUAGUUACUAACAUUAAGUUGAGC
ACUUUAACGAGACUGCUAGUGUAAGCUAGAGGAAGGUGGGGAUGACGUCAAAUCAUCAUGCCCCUUAUGUCCUGGGCUAC
ACACGUGCUACAAUGGCUGAUACAAAGAGUCGCAAUCCUGUGAGGGGGAGCUAAUCUCAAAAAGUCAGUCUCAGUUCGGA
UUGAAGUCUGCAACUCGACUUCAUGAAGCCGGAAUCACUAGUAAUCGCGAAUCAGCAACGUCGCGGUGAAUACGUUCUCG
GGUCUUGUACACACCGCCCGUCACACCAUGAGAGUUGGUAAUACCAGAAGCACGUAUCUUAACCGUAAGGAGAGAGCGUA
CCAAGGUAGGAUUAGCGAUUAGGGUGAAGUCGUAACAAGGUAUCCGUACGGGAACGUGCGGCUGGAUCACCUCCUU
>AY189317.1.1516 Bacteria;Bacillota;Bacilli;Mycoplasmatales;Mycoplasmataceae;Spiroplasma;Spiroplasma sp. W115
UGGAGAGUUUGAUCCUGGCUCAGGAUGAACGCUGGCGGCAUGCCUAAUACAUGCAAGUCGAACGGGGUGCUUGCACCCAG
UGGCGAACGGGUGAGUAACACGUAUCUAAUCUACCUUUUAGUGGGGGAUAACAGUUGGAAACGACUGCUAAUACCGCAUA
CGACAUCAUUAUCGCAUGAGAAGAUGUUAAAAGACCCGUUUGGGUCGCUAGAAGAUGAGGAUGCGGCGUAUUAGCUAGUA
GGUGGGGUAAUGGCCCACCUAGGCGAUGAUACGUAGCCGAACUGAGAGGUUGAUCGGCCACAUUGGGACUGAGAUACGGC
CCAGACUCCUACGGGAGGCAGCAGUAGGGAAUUUUUCACAAUGGGCGAAAGCCUGAUGAAGCAAUGCCGCGUGAGUGAUG
ACGGUCUUCGGAUUGUAAAGCUCUGUUGUAAGGGAAGAACAGCUAAAAGAGGAAAUGCUUUUAGUUUGACGGUACCUUAC
CAGAAAGCCACGGCUAACUAUGUGCCAGCAGCCGCGGUAAUACAUAGGUGGCAAGCGUUAUCCGGAUUUAUUGGGCGUAU
AGGGUGCGUAGGAGGUUAGUUAAGUUUGAGGUUAAAGCCCGGAGCUCAACUCCGGUUCGCCUUGAAAACUGGCUAACUAG
AAUGCAGGAGAGGUAGAUGGAAUUCCAUGUGUAGCGGUGAAAUGCGUAGAUAUAUGGAGGAACACCAGUGGCGUAGGCGG
UCUACUGGCCUGUUAUUGACUCUGAGGCACGAAAGCGUGGGGAGCAAAUAGGAUUAGAUACCCUAGUAGUCCACGCCGUA
AACGUUGAGUACUAAGUGUCGGCAUUAAGUCGGUGCUGCAGCUAACGCAUUAAGUACUCCGCCUGAGUAGUAUGCUCGCA
AGAGUGAAACUCAAAGGAAUUGACGGGGACCCGCACAAGUGGUGGAGCAUGUGGUUUAAUUCGAAGCAACGCGAAGAACC
UUACCAGGGCUUGACAUCCAGUGCAAAGCUACAGAGAUGUAGUGGAGGCUAACAUUGAGACAGGUGGUGCAUGGUUGUCG
UCAGCUCGUGCCGUGAGGUGUUGGGUUAAGUCCCGCAACGAGCGCAACCCCUAUUAUUAGUUACUAACAUUAAGUUGAGG
ACUCUAAUGAGACUGCUAGUGUAAGCUAGAGGAAGGUGGGGAUGACGUCAAAUCAUCAUGCCCCUUAUGUCCUGGGCUAC
ACACGUGCUACAAUGGCUGAUACAAAGAGUUGCAAUCCUGCGAGGGGGAGCUAAUCUCAAAAAGUCAGUCUCAGUUCGGA
UUGAAGUCUGCAACUCGACUUCAUGAAGCCGGAAUCACUAGUAAUCGCGAAUCAGCAAUGUCGCGGUGAAUACGUUCUCG
GGUCUUGUACACACCGCCCGUCACACCAUGAGAGUUGGUAAUACCAGAAGUACGUAUCUUAACCGUAAGGAGGGAGCGUA
CCAAGGUAGGAUUAGCGAUUAGGGUGAAGUCGUAACAAGGUAUCCGUACGGGAACGUGCGGCUGGAUCACCUCCUU
>AY189307.1.1514 Bacteria;Bacillota;Bacilli;Mycoplasmatales;Mycoplasmataceae;Spiroplasma;Spiroplasma montanense
UGGAGAGUUUGAUCCUGGCUCAGGAUGAACGCUGGCGGCAUGCCUAAUACAUGCAAGUCGAACGGGGUGCUUGCACCCAG
UGGCGAACGGGUGAGUAACACGUAUCUAAUCUACCUUUUAGUGGGGGAUAACAGUUGGAAACGACUGCUAAUACCGCAUA
CGACACAAUUUGGCAUCAAAAUGUGUUAAAAGGCCCGUUUGGGCCGCUAAAAGAUGAGGAUGCGGCGUAUUAGCUAGUAG
GUAAGGUAAUGGCUUACCUAGGCAAUGAUACGUAGCCGAACUGAGAGGUUGAUCGGCCACAUUGGGACUGAGAUACGGCC
CAGACUCCUACGGGAGGCAGCAGUAGGGAAUUUUUCACAAUGGGCGAAAGCCUGAUGAAGCAAUGCCGCGUGAGUGAUGA
CAGUCUUCGGAUUGUAAAGCUCUGUUGUAAGGGAAGAAAUGCUAGAAGAGGAAAUGCUUUUAGUUUGACGGUACCUUACC
AGAAAGCCACGGCUAACUAUGUGCCAGCAGCCGCGGUAAUACAUAGGUGGCAAGCGUUAUCCGGAUUUAUUGGGCGUAUA
GGGUGCGUAGGCGGUUGAUUAAGUUUGAGGUUAAAGCCCGGAGCUCAACUCCGGUUCGCCUUGAAAACUGAUUAACUAGA
AUACAGGAGAGGUAGAUGGAAUUCCAUGUGUAGCGGUGAAAUGCGUAGAUAUAUGGAGGAACACCAGUGGCGUAGGCGGU
CUACUGGCCUGUAAUUGACGCUGAGGCACGAAAGCGUGGGGAGCAAAUAGGAUUAGAUACCCUAGUAGUCCACGCCGUAA
ACGUUGAGUACUAAGUGUCGGCAAUUGUCGGUGCUGCAGCUAACGCAUUAAGUACUCCGCCUGAGUAGUAUGCUCGCAAG
AGUGAAACUCAAAGGAAUUGACGGGGACCCGCACAAGUGGUGGAGCAUGUGGUUUAAUUCGAAGCAACGCGAAGAACCUU
ACCAGGGCUUGACAUCCAGUGCAAAGCUACAGAGAUGUAGUGGAGGCCAACAUUGAGACAGGUGGUGCAUGGUUGUCGUC
AGCUCGUGCCGUGAGGUGUUGGGUUAAGUCCCGCAACGAGCGCAACCCCUAUCAUUAGUUACUAACAUUCAGUUGAGGAC
UCUAAUGAGACUGCUAGUGUAAGCUAGAGGAAGGUGGGGAUGACGUCAAAUCAUCAUGCCCCUUAUGUCCUGGGCUACAC
ACGUGCUACAAUGGCUGGUACAAAGAGUCGCAAUCCCGCGAGGGGGAGCUAAUCUCAAAAAGCCAGUCUCAGUUCGGAUU
GAAGUCUGCAACUCGACUUCAUGAAGCCGGAAUCACUAGUAAUCGCGAAUCAGCAACGUCGCGGUGAAUACGUUCUCGGG
UCUUGUACACACCGCCCGUCACACCAUGAGAGUUGGUAAUGCCAGAAGCACGUAUCCUAACCGUAAGGGGGGAGCGUACC
AAGGUAGGAUUAGCGAUUAGGGUGAAGUCGUAACAAGGUAUCCGUACGGGAACGUGCGGCUGGAUCACCUCCUU
>AY189320.1.1515 Bacteria;Bacillota;Bacilli;Mycoplasmatales;Mycoplasmataceae;Spiroplasma;Spiroplasma sp. BARC 1901
UGGAGAGUUUGAUCCUGGCUCAGGAUAAACGCUGGCGGCAUGCCUAAUACAUGCAAGUCGAACGGGGUGCUUGCACCCAG
UGGCGAACGGGUGAGUAACACGUAUCUAAUCUACCUUUUAGUGGGGGAUAACAGUUGGAAACGACUGCUAAUACCGCAUA
CGACACCAUUAUGGCAUCAGAAGGUGUUGAAAGGCCCGUAUGGGUCGCUAGAAGAUGAGGAUGCGGCGUAUUAGCUAGUA
GGCGGGGUAAAAGCCCACCUAGGCAAUGAUACGUAGCCGAACUGAGAGGUUGAUCGGCCACAUUGGGACUGAGAUACGGC
CCAGACUCCUACGGGAGGCAGCAGUAGGGAAUUUUUCACAAUGGGCGAAAGCCUGAUGAAGCAAUGCCGCGUGAGUGAUG
ACGGUCUUCGGAUUGUAAAGCUCUGUUGUUAGGGAAGAAAUGCUAGAAGAGGAAAUGCUUUUAGUUUGACGGUACCUAAC
CAGAAAGCCACGGCUAACUAUGUGCCAGCAGCCGCGGUAAUACAUAGGUGGCAAGCGUUAUCCGGAUUUAUUGGGCGUAU
AGGGUGCGUAGGCGGUUGCUUAAGUUUGAGGUUAAAGCCUGGAGCUCAACUCCAGUUCGCCUUGAAAACUGGGUAACUAG
AAUGCAGGAGAGGUAGAUGGAAUUCCAUGUGUAGCGGUGAAAUGCGUAGAUAUAUGGAGGAACACCAGUGGCGUAGGCGG
UCUACUGGCCUGUAAUUGACGCUGAGGCACGAAAGCGUGGGGAGCAAAUAGGAUUAGAUACCCUAGUAGUCCACGCCGUA
AACGUUGAGUACUAAGUGUCGGCAUUAGUCGGUGCUGCAGCUAACGCAUUAAGUACUCCGCCUGAGUAGUAUGCUCGCAA
GAGUGAAACUCAAAGGAAUUGACGGGGACCCGCACAAGUGGUGGAGCAUGUGGUUUAAUUCGAAGCAACGCGAAGAACCU
UACCAGGGCUUGACAUCCAGUGCAAAGCUACAGAGAUGUAGUGGAGGUUAACAUUGAGACAGGUGGUGCAUGGUUGUCGU
CAGCUCGUGCCGUGAGGUGUUGGGUUAAGUCCCGCAACGAGCGCAACCCCUAUCGUUAGUUACUAACAUUAAGUUGAGGA
CUUUAACGAGACUGCUAGUGUAAGCUAGAGGAAGGUGGGGAUGACGUCAAAUCAUCAUGCCCCUUAUGUCCUGGGCUACA
CACGUGCUACAAUGGCUGAUACAAAGAGUCGCAAUCUCGCGAGAGGGAGCUAAUCUCAAAAAGUCAGUCUCAGUUCGGAU
UGAAGUCUGCAACUCGACUUCAUGAAGCCGGAAUCACUAGUAAUCGCGAAUCAGCAACGUCGCGGUGAAUACGUUCUCGG
GUCUUGUACACACCGCCCGUCACACCAUGAGAGUUGGUAAUACCAGAAGCACGUAUCUUAACCGUAAGGAGAGAGCGUAC
CAAGGUAGGAUUAGCGAUUAGGGUGAAGUCGUAACAAGGUAUCCGUACGGGAACGUGCGGCUGGAUCACCUCCUU
>AY189319.1.1516 Bacteria;Bacillota;Bacilli;Mycoplasmatales;Mycoplasmataceae;Spiroplasma;Spiroplasma sp. BIUS-1
UGGAGAGUUUGAUCCUGGCUCAGGAUGAACGCUGGCGGCAUGCCUAAUACAUGCAAGUCGAACGGGGUGCUUGCACCCAG
UGGCGAACGGGUGAGUAACACGUAUCUAAUCUACCUUUUAGUGGGGGAUAACAGYYSSAAACGACUGCUAAUACCGCAUA
CGACAUCAUUAUCGCAUGAGAAGAUGUUGAAAGGCCCGUUUGGGUCGCUAGAAGAUGAGGAUGCGGCGUAUUAGCUAGUA
GGCGGGGUAAUGGCCCACCUAGGCGAUGAUACGUAGCCGAACUGAGAGGUUGAUCGGCCACAUUGGGACUGAGAUACGGC
CCAGACUCCUACGGGAGGCAGCAGUAGGGAAUUUUUCACAAUGGGCGAAAGCCUGAUGAAGCAAUGCCGCGUGAGUGAUG
ACGGUCUUCGGAUUGUAAAGCUCUGUUGUAAGGGAAGAACAGCUAGAAGAGGAAAUGCUUUUAGUUUGACGGUACCUUAC
CAGAAAGCCACGGCUAACUAUGUGCCAGCAGCCGCGGUAAUACAUAGGUGGCAAGCGUUAUCCGGAUUUAUUGGGCGUAU
AGGGUGCGUAGGAGGUUAGUUAAGUUUGAGGUUAAAGCCCGGAGCUCAACUCCGGUUCGCCUUGAAAACUGGCUAACUAG
AAUGCAGGAGAGGUAGAUGGAAUUCCAUGUGUAGCGGUGAAAUGCGUAGAUAUAUGGAGGAACACCAGUGGCGUAGGCGG
UCUACUGGCCUGUUAUUGACUCUGAGGCACGAAAGCGUGGGGAGCAAAUAGGAUUAGAUACCCUAGUAGUCCACGCCGUA
AACGUUGAGUACUAAGUGUCGGCUUUAAGUCGGUGCUGCAGCUAACGCAUUAAGUACUCCGCCUGAGUAGUAUGCUCGCA
AGAGUGAAACUCAAAGGAAUUGACGGGGACCCGCACAAGUGGUGGAGCAUGUGGUUUAAUUCGAAGCAACGCGAAGAACC
UUACCAGGGCUUGACAUCCAGUGCAAAGCUACAGAGAUGUAGUGGAGGCUAACAUUGAGACAGGUGGUGCAUGGUUGUCG
UCAGCUCGUGCCGUGAGGUGUUGGGUUAAGUCCCGCAACGAGCGCAACCCCUAUUAUUAGUUACUAACAUUAAGUUGAGG
ACUCUAAUGAGACUGCUAGUGUAAGCUAGAGGAAGGUGGGGAUGACGUCAAAUCAUCAUGCCCCUUAUGUCCUGGGCUAC
ACACGUGCUACAAUGGCUGAUACAAAGAGUCGCAAUCCUGCGAGGGGGAGCUAAUCUCAAAAAGUCAGUCUCAGUUCGGA
UUGAAGUCUGCAACUCGACUUCAUGAAGCCGGAAUCACUAGUAAUCGCGAAUCAGCAAUGUCGCGGUGAAUACGUUCUCG
GGUCUUGUACACACCGCCCGUCACACCAUGAGAGUUGGUAAUACCAGAAGCACGUAUCUUAACCGUAAGGAGGGAGCGUA
CCAAGGUAGGAUUAGCGAUUAGGGUGAAGUCGUAACAAGGUAUCCGUACGGGAACGUGCGGCUGGAUCACCUCCUU
>X63781.329.1858 Bacteria;Bacillota;Bacilli;Mycoplasmatales;Mycoplasmataceae;Spiroplasma;Spiroplasma citri
UUUUUAAUGAGAGUUUGAUCCUGGCUCAGGAUGAACGCUGGCGGCAUGCCUAAUACAUGCAAGUCGAACGGGGUGCUUGC
ACCCAGUGGCGAACGGGUGAGUAACACGUAUCUAAUCUACCCAUUAGCGGGGGAUAACAGUUGGAAACGACUGAUAAUAC
CGCAUACGACAUUUUCUGGCAUCAGAGAAUGUUAAAAGGUCCGUUUGGAUCACUAAUGGAUGAGGAUGCGGCGUAUUAGU
UAGUUGGUGGGGUAAUGGCCUACCAAGACAAUGAUACGUAGCCGAACUGAGAGGUUGAUCGGCCACAUCGGGACUGAGAC
ACGGCCCGAACUCCUACGGGAGGCAGCAGUAGGGAAUUUUUCACAAUGGCGAAAGCCUGAUGGAGCAAUGCCGCGUGACU
GAAGACGGUCUUCGGAUUGUAAAAGUCUGUUGUAAGGGAAGAACAGUAAGUAUAGGAAAUGAUACUUAUUUGACGGUACC
UUACCAGAAAGCCACGGCUAACUAUGUGCCAGCAGCCGCGGUAAUACAUAGGUGGCAAGCGUUAUCCGGAUUUAUUGGGC
GUAAAGCGUGCGCAGACGGUUUAACAAGUUUGGGGUCAAAUCCUGGAGCUCAACUCCAGUUCGCCUUGAAAACUGUUAAG
CUAGAGUGUAGGAAAGGUCGAUGGAAUUCCAUGUGUAGCGGUGAAAUGCGUAGAUAUAUGGAGGAACACCAGUGGCGAAG
GCGGUCGACUGGCCUAUCACUGACGUUUAGGCACGAAAGCGUAGGGAGCAAAUAGGAUUAGAUACCCUAGUAGUCUACGC
CGUAAACGAUGAGUACUAAGUGUCGGACUAAGUUCGGUGCUGCAGCUAACGCAUUAAGUACUCCGCCUGAGUAGUAUGCU
CGCAAGAGUUGAAACUCAAAGGAAUUGACGGGGACCCGCACAAGCGGUGGAGCAUGUGGUUUAAUUCGAAGCAACGCGAA
GAACCUUACCAAGGCUUGACAUCCAGUGUAAAGCUGUAGAAAUACAGUGGAGGUUAACAUUGAGACAGGUGGUGCAUGGU
UGUCGUCAGCUCGUGCCGUGAGGUGUUUGGUUAAGUCCAGUAACGAGCGCAACCCUUGCCGUUAGUUACUCCAUUAAGUU
GAGAUACUCUAACAGGACUGCUAGUGUAAGCUAGAGGAAGGUGGGGAUGACGUCAAAUCAGCAUGCCCCUUAUAUCCUGG
GCUACACACGUGCUACAAUGGUCGGUACAAACAGUUGCGAUCUCGUAAGAGGGAGCUAAUCUGAAAAAGCCGAUCUCAGU
UCGGAUUGAGGGCUGCAACUCGCCCUCAUGAAGCCGGAAUCGCUAGUAAUCGCGAAUCAGCAAUGUCGCGGUGAAUACGU
UCUCGGGUCUUGUACACACCGCCCGUCACACCAUGAGAGUUGAUAAUACCAGAAGUCGGUAUUCUAACCGCAAGGAGGAA
GCCGCCCAAGGUAGGAUUGAUGAUUAGGGUGAAGUCGUAACAAGGUAUCCGUACGAGAACGUGCGGAUGGAUCACCUCCU
UUCUAUGGAG
>X62699.1.1547 Bacteria;Bacillota;Bacilli;Mycoplasmatales;Mycoplasmataceae;Mesomycoplasma;Mesomycoplasma flocculare
CGCAAUCAUGAGAGUUUGAUCCUAGCUCAGGAUGAACGCUAGCUGUGUGCUUAAUACAUGCAUUUGAACGGGAUAGUAUU
UUAGUUUUACUAAAGUAUUGUUUUAGUAGCAAAUGGGUGAGUAACACGUACCUAACCUACCUUUUGGACUGGGAUAACCA
UUGGAAACAGUGGCUAAUACCGGAUAUAAUAAAAAUUCACAUGAAUUUUUAUGAAAAGGAGCGAAAAUAAGCUCCACCAA
AAAAUGGGGGUGCGCAACAUUAGUUAGUUGGUAGGGUAAAGGCCUACCAAGACGAUGAUGUUUAGCGGGGCCAAGAGGUU
GUACCGCCACACUGGGAUUGAGAUACGGCCCAGACUCCUACGGGAGGCAGCAGUAAGGAAUAUUCCACAAUGAGCGAAAG
CUUGAUGGAGCGACACAGCGUGCAGGAUGAAGUCUUUAGGUAUGUAAACUGCUGUUGUAAGGGAAGAAAAAAAUUAGGUA
GGGAAUGAUCUAAUCUUGACGGUACCUUACUAGAAAGCGACGGCAAACUAUGUGCCAGCAGCCGCGGUAAUACAUAGGUC
GCAAGCGUUAUCCGGAAUUAUUGGGCGUAAAGCGUUCGUAGGUUUUUUGUUAAGUUUAAGGUUAAAUGCUAAAGCUCAAC
UUUAGUCCGCUUUAGAUACUGGCAAAAUAGAAUUAUGAAGAGGUUAGCGGAAUUCCUAGUGGAGUGGUGGAAUACGUAGA
UAUUAGGAAGAACACCAAUAGGCGAAGGCAGCUAACUGGUCAUAUAUUGACACUGAGGGACGAAAGCGUGGGGAGCAAAC
AGGAUUAGAUACCCUGGUAGUCCACGCCGUAAACGAUGAUCAUUAGUUGGUGGCAGAAGUCACUAGCGCAGCUAACGCGU
UAAAUGAUCCGCCUGAGUAGUAUGCUCGCAAGAGUGAAACUUAAAGGAAUUGACGGGAACCCGCACAAGCGGUGGAGCAU
GUGGUUUAAUUUGAGGAUACGCGUAGAACCUUACCCACUCUUGACAUUCUCGCAAAACUAUAGAGAUAUAGCGGAGGCUA
ACGAGAUUACAGAUGGUGCAUGGUUGUCGUCAGCUCGUGUCGUGAGAUGUUAGGUUAAGUCCUGCAACGAGCGCAACCCU
UUUCUUUAGUUGCUAACAUUAAGUUGAGAACCCUAGAGAUACUGCCGGUGUAAACCGGAGGAAGGUGGGGAUGACGUCAA
AUCAUCAUGCCUCUUACGAGUGGGGCAACACACGUGCUACAAUGGCUACUACAAAGAGCAGCAAAACAGUGAUGUCAAGC
UAAUCUCAAAAAAGUAGUCUCAGUUCGGAUUGAAGUCUGCAACUCGACUUCAUGAAGUCGGAAUCGCUAGUAAUCGCAGG
UCAGCUAUACUGCGGUGAAUACGUUCUCGGGUUUUGUACACACCGCCCGUCACACCAUGGGAGUUGGUAAUGCCCAAAGU
CGGUGAGUUAACCUCGGAGACCAUUGCCUAAGGCAGGACCGAUGACUGGGGUGAAGUCGUAACAAGGUAUCCCUACGAGA
ACGUGGGGAUGGAACACCUCCUUUCUA
>X63377.1.1547 Bacteria;Bacillota;Bacilli;Mycoplasmatales;Mycoplasmataceae;Mesomycoplasma;Mesomycoplasma flocculare
CGCAAUCAUGAGAGUUUGAUCCUAGCUCAGGAUGAACGCUAGCUGUGUGCUUAAUACAUGCAUUUGAACGGGAUAGUAUU
UUAGUUUUACUAAAGUAUUGUUUUAGUAGCAAAUGGGUGAGUAACACGUACCUAACCUACCUUUUGGACUGGGAUAACCA
UUGGAAACAGUGGCUAAUACCGGAUAUAAUAAAAAUUCACAUGAAUUUUUAUGAAAAGGAGCGAAAAUAAGCUCCACCAA
AAAAUGGGGGUGCGCAACAUUAGUUAGUUGGUAGGGUAAAGGCCUACCAAGACGAUGAUGUUUAGCGGGGCCAAGAGGUU
GUACCGCCACACUGGGAUUGAGAUACGGCCCAGACUCCUACGGGAGGCAGCAGUAAGGAAUAUUCCACAAUGAGCGAAAG
CUUGAUGGAGCGACACAGCGUGCAGGAUGAAGUCUUUAGGUAUGUAAACUGCUGUUGUAAGGGAAGAAAAAAAUUAGGUA
GGGAAUGAUCUAAUCUUGACGGUACCUUACUAGAAAGCGACGGCAAACUAUGUGCCAGCAGCCGCGGUAAUACAUAGGUC
GCAAGCGUUAUCCGGAAUUAUUGGGCGUAAAGCGUUCGUAGGUUUUUUGUUAAGUUUAAGGUUAAAUGCUAAAGCUCAAC
UUUAGUCCGCUUUAGAUACUGGCAAAAUAGAAUUAUGAAGAGGUUAGCGGAAUUCCUAGUGGAGUGGUGGAAUACGUAGA
UAUUAGGAAGAACACCAAUAGGCGAAGGCAGCUAACUGGUCAUAUAUUGACACUGAGGGACGAAAGCGUGGGGAGCAAAC
AGGAUUAGAUACCCUGGUAGUCCACGCCGUAAACGAUGAUCAUUAGUUGGUGGCAGAAGUCACUAGCGCAGCUAACGCGU
UAAAUGAUCCGCCUGAGUAGUAUGCUCGCAAGAGUGAAACUUAAAGGAAUUGACGGGAACCCGCACAAGCGGUGGAGCAU
GUGGUUUAAUUUGAGGAUACGCGUAGAACCUUACCCACUCUUGACAUUCUCGCAAAACUAUAGAGAUAUAGCGGAGGCUA
ACGAGAUUACAGAUGGUGCAUGGUUGUCGUCAGCUCGUGUCGUGAGAUGUUAGGUUAAGUCCUGCAACGAGCGCAACCCU
UUUCUUUAGUUGCUAACAUUAAGUUGAGAACCCUAGAGAUACUGCCGGUGUAAACCGGAGGAAGGUGGGGAUGACGUCAA
AUCAUCAUGCCUCUUACGAGUGGGGCAACACACGUGCUACAAUGGCUACUACAAAGAGCAGCAAAACAGUGAUGUCAAGC
UAAUCUCAAAAAAGUAGUCUCAGUUCGGAUUGAAGUCUGCAACUCGACUUCAUGAAGUCGGAAUCGCUAGUAAUCGCAGG
UCAGCUAUACUGCGGUGAAUACGUUCUCGGGUUUUGUACACACCGCCCGUCACACCAUGGGAGUUGGUAAUGCCCAAAGU
CGGUGAGUUAACCUCGGAGACCAUUGCCUAAGGCAGGACCGAUGACUGGGGUGAAGUCGUAACAAGGUAUCCCUACGAGA
ACGUGGGGAUGGAACACCUCCUUUCUA
>LK028559.1490042.1491555 Bacteria;Bacillota;Bacilli;Acholeplasmatales;Acholeplasmataceae;Acholeplasma;Acholeplasma oculi
UGGAGAGUUUGAUCCUGGCUCAGGAUGAACGCUGGCGGCGUGCCUAAUACAUGCAAGUCGAACGAACCACUUCGGUGGUU
AGUGGCGAACGGGUGAGUAACACGUAGAUAACCUGCCUAAAACUCGAGGAUAACACCGGGAAACUGGUGCUAAUACUGGA
UAGGAUGUAAGGAUGAUUUUCUUACAUUUAAAGAUUAAUCGGUUUUAGAGGGGUCUGCGGCGCAUUAGUUAGUUGGUGGG
GUAAAGGCCUACCAAGACGAUGAUGCGUAGCCGGACUGAGAGGUCUAACGGCCACAUUGGGACUGAGAACGGCCCAAACU
CCUACGGGAGGCAGCAGUAGGGAAUUUUCGGCAAUGGGGGAAACCCUGACCGAGCAACGCCGCGUGAACGAAGAAGUUCU
UCGGAAUGUAAAGUUCUUUUAUAUGGGAAGAAAAAAUCAAAAUUGACGGUACCAUAUGAAUAAGCCCCGGCUAACUAUGU
GCCAGCAGCCGCGGUAAUACAUAGGGGGCGAGCGUUAUCCGGAUUUACUGGGCGUAAAGGGUGCGUAGGUGGUUAAAUAA
GUUUCUGGUGUAAGUGCAGUGCUCAACGCUGUGAUGCUAGGAAAACUGUUUAGCUAGAGUGAGACAGAGGCAAGUGGAAU
UCCAUGUGUAGCGGUAAAAUGCGUAAAUAUAUGGAGGAACACCAGUGGCGAAGGCGGCUUGCUGGGUCUAUACUGACACU
GAUGCACGAAAGCGUGGGGAGCAAACAGGAUUAGAUACCCUGGUAGUCCACGCCGUAAACGAUGAGAACUAAGUGUUGGC
CCUCAGGGUCAGUGCUGCAGUUAACGCAUUAAGUUCUCCGCCUGAGUAGUACGUACGCAAGUAUGAAACUCAAAGGAAUU
GACGGGACCCCGCACAAGCGGUGGAUCAUGUUGUUUAAUUCGAAGAUACACGAAAAACCUUACCAGGUCUUGACAUACUC
UGCAAUGGCUUAGAAAUAAGUUCGGAGGUUAACAGAUGUACAGGUGGUGCACGGUUGUCGUCAGCUCGUGUCGUGAGAUG
UUGGGUUAAGUCCCGCAACGAGCGCAACCCUUAUUGCUAGUUACCAUCAUUAAGUUGGGGACUCUAGCGAGACUGCCAGU
GAUAAAUUGGAGGAAGGUGGGGAUGACGUCAAAUCAUCAUGCCCCUUAUGACCUGGGCUACAAACGUGAUACAAUGGCUG
AUACAAAGAGAAGCGAUGGGGUGACCCGGAGCGAAUCUCAUAAAGGCAGUCUCAGUUCGGAUUGAAGUCUGCAACUCGAC
UUCAUGAAGUUGGAAUCGCUAGUAAUCGCGAAUCAGCAUGUCGCGGUGAAUACGUUCUCGGGGUUUGUACACACCGCCCG
UCAAACCACGAAAGUGAGCAAUACCCAAAGCCGGUGGCCUAACCCGUAAGGGAGGGAGCCGUCUAAGGUAGGGUUCAUGA
UUGGGGUUAAGUCGUAACAAGGUAUCCCUACGGGAACGUGGGGAUGGAUCACCUCCUUUCUAAGGAGAAAGGCU
>LK028559.366790.368303 Bacteria;Bacillota;Bacilli;Acholeplasmatales;Acholeplasmataceae;Acholeplasma;Acholeplasma oculi
UGGAGAGUUUGAUCCUGGCUCAGGAUGAACGCUGGCGGCGUGCCUAAUACAUGCAAGUCGAACGAACCACUUCGGUGGUU
AGUGGCGAACGGGUGAGUAACACGUAGAUAACCUACCUAAAACUCGAGGAUAACACCGGGAAACUGGUGCUAAUACUGGA
UAGGAUGUAAGGAUGAUUUUCUUACAUUUAAAGAUUAAUCGGUUUUAGAGGGGUCUGCGGCGCAUUAGUUAGUUGGUGGG
GUAAAGGCCUACCAAGACGAUGAUGCGUAGCCGGACUGAGAGGUCUAACGGCCACAUUGGGACUGAGAACGGCCCAAACU
CCUACGGGAGGCAGCAGUAGGGAAUUUUCGGCAAUGGGGGAAACCCUGACCGAGCAACGCCGCGUGAACGAAGAAGUUCU
UCGGAAUGUAAAGUUCUUUUAUAUGGGAAGAAAAAAUCAAAAUUGACGGUACCAUAUGAAUAAGCCCCGGCUAACUAUGU
GCCAGCAGCCGCGGUAAUACAUAGGGGGCGAGCGUUAUCCGGAUUUACUGGGCGUAAAGGGUGCGUAGGUGGUUAAAUAA
GUUUCUGGUGUAAGUGCAGUGCUCAACGCUGUGAUGCUAGGAAAACUGUUUAGCUAGAGUGAGACAGAGGCAAGUGGAAU
UCCAUGUGUAGCGGUAAAAUGCGUAAAUAUAUGGAGGAACACCAGUGGCGAAGGCGGCUUGCUGGGUCUAUACUGACACU
GAUGCACGAAAGCGUGGGGAGCAAACAGGAUUAGAUACCCUGGUAGUCCACGCCGUAAACGAUGAGAACUAAGUGUUGGC
CCUCAGGGUCAGUGCUGCAGUUAACGCAUUAAGUUCUCCGCCUGAGUAGUACGUACGCAAGUAUGAAACUCAAAGGAAUU
GACGGGACCCCGCACAAGCGGUGGAUCAUGUUGUUUAAUUCGAAGAUACACGAAAAACCUUACCAGGUCUUGACAUACUC
UGCAAUGGCUUAGAAAUAAGUUCGGAGGUUAACAGAUGUACAGGUGGUGCACGGUUGUCGUCAGCUCGUGUCGUGAGAUG
UUGGGUUAAGUCCCGCAACGAGCGCAACCCUUAUUGCUAGUUACCAUCAUUAAGUUGGGGACUCUAGCGAGACUGCCAGU
GAUAAAUUGGAGGAAGGUGGGGAUGACGUCAAAUCAUCAUGCCCCUUAUGACCUGGGCUACAAACGUGAUACAAUGGCUG
AUACAAAGAGAAGCGAUGGGGUGACCCGGAGCGAAUCUCAUAAAGGCAGUCUCAGUUCGGAUUGAAGUCUGCAACUCGAC
UUCAUGAAGUUGGAAUCGCUAGUAAUCGCGAAUCAGCAUGUCGCGGUGAAUACGUUCUCGGGGUUUGUACACACCGCCCG
UCAAACCACGAAAGUGAGCAAUACCCAAAGCCGGUGGCCUAACCCGUAAGGGAGGGAGCCGUCUAAGGUAGGGUUCAUGA
UUGGGGUUAAGUCGUAACAAGGUAUCCCUACGGGAACGUGGGGAUGGAUCACCUCCUUUCUAAGGAGAAAGGCU
>X68373.1.1512 Bacteria;Bacillota;Bacilli;Acholeplasmatales;Acholeplasmataceae;Candidatus Phytoplasma;Candidatus Phytoplasma sp.
GAGAGAGUUUGAUCCUGGCUCAGGAUUAACGCUGGCGGCGUGCCUAAUACAUGCAAGUCGAACGGAAGUUUAAGCAAUUA
AACUUUAGUGGCGAACGGGUGAGUAACGCGUAAGCAAUCUGCCCCUAAGACGAGGAUAACAGUUGGAAACGACUGCUAAG
ACUGGAUAGGAGACAAGAGGGCAUCUUCUUGUUUUUAAAAGACCUAGCAAUAGGUAUGCUUAGGGAAGGAGCUUGCGUCA
CAUUAGUUAGUUGGUGGGGUAAAGGCCUAACAAGACUAUGAUGUGUAGCCGGGCUGAGAGGUUGAACGGCCACAUUGGGA
CUGAGACACGGCCCAAACUCCUACGGGAGGCAGCAGUAGGGAAUUUUCGGCAAUGGAGGAAACUCUGACCGAGCAACGCC
GCGUGAACGAUGAAGUAUUUCGGUACGUAAAGUUCUUUUAUUAGGGAAGAAUAAAUGAUGGAAAAAUCAUUCUGACGGUA
CCUAAUGAAUAAGCCCCGGCUAACUAUGUGCCAGCAGCCGCGGUAAUACAUAGGGGGCAAGCGUUAUCCGGAAUUAUUGG
GCGUAAAGGGUGCGUAGGCGGUUAAAUAAGUUUAUGGUCUAAGUGCAAUGCUCAACAUUGUGAUGCUAUAAAAACUGUUU
AGCUAGAGUAAGAUAGAGGCAAGUGGAAUUCCAUGUGUAGCGGUAAAAUGCGUAAAUAUAUGGAGGAACUCCAGUAGCGA
AGGCGGCUUGCUGGGUCUUUACUGACGCUGAGGCACGAAAGCGUGGGGAGCAAACAGGAUUAGAUACCCUGGUAGUCCAC
GCCGUAAACGAUGAGUACUAAACGUUGGGUAAAACCAGUGUUGAAGUUAACACAUUAAGUACUCCGCCUGAGUAGUACGU
ACGCAAGUAUGAAACUUAAAGGAAUUGACGGGACUCCGCACAAGCGGUGGAUCAUGUUGUUUAAUUCGAAGGUACCCGAA
AAACCUCACCAGGUCUUGACAUGCUUCUGCAAAGCUGUAGAAACACAGUGGAGGUUAUCAGUUGCACAGGUGGUGCAUGG
UUGUCGUCAGCUCGUGUCGAGAGAUGUUGGGUUAAGUCCCGCAACGAGCGCAACCCUUAUUGUUAGUUACCAGCACGUAA
UGGUGGGGACUUNAGCAAGACUGCCAGUGAUAAAUUGGAGGAAGGUGGGGACGACGUCAAAUCAUCAUGCCCCUUAUGAC
CUGGGCUACAAACGUGAUACAAUGGCUGUUACAAAGGGUAGCUGAAGCGCAAGUUUUUGGCGAAUCUCAAAAAAACAGUC
UCAGUUCGGAUUGAAGUCUGCAACUCGACUUCAUGAAGUUGGAAUCGCUAGUAAUCGCGAAUCAGCAUGUCGCGGUGAAU
ACGUUCUCGGGGUUUGUACACACCGCCCGUCAAACCACGAAAGUUGGUAAUACCCAAAGCCGGUGGCCUAACUUCGCAAG
AAGAGGGAACCGUCUAAGGUAGGGUCGAUGAUUGGGGUUAAGUCGUAACAAGGUAACGUCCCGGGGAUCCAA
>LK031770.1.1251 Bacteria;Bacillota;Bacilli;Acholeplasmatales;Acholeplasmataceae;Candidatus Phytoplasma;'Gerbera sp.' phytoplasma
ACGACUGCUAAGAAGACUGGAUAGGAGACAAGAAGGCAUCUUCUUGUUUUUAAAAGACCUAGCAAUAGGUAUGCUUAGGG
AGGAGCUUGCGUCACAUUAGUUAGUUGGUGGGGCAAAGGCCUACCAAGACUAUGAUGUGUAGCCGGGCUGAGAGGUUGAA
CGGCCACAUUGGGACUGAGACACGGCCCAAACUCCUACGGGAGGUAGCAGUAGGGAAUUUUCGGCAAUGGAGGAAACUCU
GACCGAGCAACGCCGCGUGAACGAUGAAGUAUUUCGGUACGUAAAGUUCUUUUAUUAGGGAAGAAUAAAUGAUGGAAAAA
UCAUUCUGACGGUACCUAAUGAAUAAGCCCCGGCUAACUAUGUGCCAGCAGCCGCGGUAAUACAUAGGGGGCAAGCGUUA
UCCGGAAUUAUUGGGCGUAAAGGGUGCGUAGGCGGUUAAAUAAGUUUAUGGUCUAAGUGCAAUGCUCAACAUUGUGAUGC
UAUAAAAACUGUUUAGCUAGAGUAAGAUAGAGGCAAGUGGAAUUCCAUGUGUAGUGGUAAAAUGCGUAAAUAUAUGGAGG
AACACCAGUAGCGAAGGCGGCUUGCUGGGUCUUUACUGACGCUGAGGCACGAAAGCGUGGGGAGCAAACAGGAUUAGAUA
CCCUGGUAGUCCACGCCGUAAACGAUGAGUACUAAACGUUGGGUAAAGCCAGUGUUGAAGUUAACACAUUAAGUACUCCG
CCUGAGUAGUACGUACGCAAGUAUGAAACUUAAAGGAAUUGACGGGACUCCGCACAAGCGGUGGAUCAUGUCGUUUAAUU
CGAAGGUACCCGAAAAACCUCACCAGGUCUUGACAUGCUUCUGCAAAGCUGUAGAAACACAGUGGAGGUUAUCAGUUGCA
CAGGUGGUGCAUGGUUGUCGUCAGCUCGUGUCGUGAGAUGUUGGGUUAAGUCCCGCAACGAGCGCAACCCUUAUUGUUAG
UUACCAGCACGUAAUGGUGGGGACUUUAGCAAGACUGCCAGUGAUAAAUUGGAGGAAGGUGGGGACGACGUCAAAUCAUC
AUGCCCCUUAUGACCUGGGCUACAAACGUGGUACAAUGGCUGUUACAAGAGUAGCUGAAGCGCAAGUUUUUGGCGAAUCU
CAAAAAAACAGUCUCAGUUCGGAUUGAAGUCUGCAACUCGACUUCAUGAAGUUGGAAUCGCUAGUAAUCGCGAAUCAGCA
UGUCGCGGUGAAUACGUUCGCGGGGUUUGUACACACCGCCCGUCAAAUCAC
>AY189311.1.1515 Bacteria;Bacillota;Bacilli;Mycoplasmatales;Mycoplasmataceae;Spiroplasma;Spiroplasma velocicrescens
UGGAGAGUUUGAUCCUGGCUCAGGAUGAACGCUGGCGGCAUGCCUAAUACAUGCAAGUCGAACGGGGUGCUUGCACCCAG
UGGCGAACGGGUGAGUAACACGUAUCUAAUCUACCUUUUAGUGGGGGAUAACAGUUGGAAACGACUGCUAAUACCGCAUA
UGACUUCAUUAUGGCAUCAGAAGAAGUUAAAAGGCCCGUUUGGGUCGCUAGAAGAUGAGGAUGCGGCGUAUUAGCUAGUA
GGUGAGGUAAUGGCUUACCUAGGCGAUGAUACGUAGCCGAACUGAGAGGUUGAUCGGCCACAUUGGGACUGAGAUACGGC
CCAGACUCCUACGGGAGGCAGCAGUAGGGAAUUUUUCACAAUGGGCGAAAGCCUGAUGAAGCAAUGCCGCGUGAGUGAUG
ACGGUCUUCGGAUUGUAAAGCUCUGUUAUAAGGGAAGAAAUGCUAGAAGAGGAAAUGCUUUUAGUUUGACGGUACCUUAU
CAGAAAGCCACGGCUAACUAUGUGCCAGCAGCCGCGGUAAUACAUAGGUGGCAAGCGUUAUCCGGAUUUAUUGGGCGUAU
AGGGUGCGUAGGCGGUUUGUUAAGUUUGAGGUUAAAGCCCGGAGCUCAACUCCGGUUCGCCUUGAAAACUGGCAGACUAG
AAUGCAGGAGAGGUAGAUGGAAUUCCAUGUGUAGCGGUGAAAUGCGUAGAUAUAUGGAGGAACACCAGUGGCGUAGGCGG
UCUACUGGCCUGUUAUUGACGCUGAGGCACGAAAGCGUGGGGAGCAAAUAGGAUUAGAUACCCUAGUAGUCCACGCCGUA
AACGUUGAGUACUAAGUGUCGGCAUUAGUCGGUGCUGCAGCUAACGCAUUAAGUACUCCGCCUGAGUAGUAUGCUCGCAA
GAGUGAAACUCAAAGGAAUUGACGGGGACCCGCACAAGUGGUGGAGCAUGUGGUUUAAUUCGAAGCAACGCGAAGAACCU
UACCAGGGCUUGACAUCCAGUGCAAAGCUACAGAGAUGUAGUGGAGGCUAACAUUGAGACAGGUGGUGCAUGGUUGUCGU
CAGCUCGUGCCGUGAGGUGUUGGGUUAAGUCCCGCAACGAGCGCAACCCCUAUCAUUAGUUACUAACAUUCAGUUGAGGA
CUCUAAUGAGACUGCUAGUGUAAGCUAGAGGAAGGUGGGGAUGACGUCAAAUCAUCAUGCCCCUUAUGUCCUGGGCUACA
CACGUGCUACAAUGGCUGAUACAAAGAGUUGCAAUCCCGCGAGGGGGAGCUAAUCUCAAAAAGUCAGUCUCAGUUCGGAU
UGAAGUCUGCAACUCGACUUCAUGAAGCCGGAAUCACUAGUAAUCGCGAAUCAGCAAUGUCGCGGUGAAUACGUUCUCGG
GUCUUGUACACACCGCCCGUCACACCAUGAGAGUUGGUAAUACCAGAAGCACGUAUCUUAACCGUAAGGAGAGAGCGUAC
CAAGGUAGGAUUAGCGAUUAGGGUGAAGUCGUAACAAGGUAUCCGUACGGGAACGUGCGGCUGGAUCACCUCCUU
>X68338.1.1477 Bacteria;Bacillota;Bacilli;Acholeplasmatales;Acholeplasmataceae;Candidatus Phytoplasma;Candidatus Phytoplasma sp.
CUCAGGAUUAACCGCCUGGCGGCGUGCCUAAUACAUGCAAGUCGAACGGAAGUUUAAGCAAUUAAACUUUAGUGGCGAAC
GGGUGAGUAACGCGUAAGNAAUCUGCCCCUAAGACGAGGAUAACAGUUGGAAACGACUGCUAAGACUGGAUAGGAGACAA
GAAGGCAUCUUCUUAUUUUUAAAAGACCUAGCAAUAGGUAUGCUUAGGGAGGAGCUUGCGUCACAUUAGUUAGUUGGUGG
GGUAAAGGCCUACCAAGACUAUGAUGUGUAGCCGGGCUGAGAGGUUGAACGGCCACAUUGGGACUGAGACACGGCCCAAA
CUCUACGGGAGGCAGCAGUAGGGAAUUUUCGGCAAUGGAGGAAACUCUGACCGAGCAACGCCGCGUGAACGAUGAAGUAU
UUCGGUAUGUAAAGUUCUUUUAUUAGGGAAGAAUAAAUGAUGGAAAAAUCAUUCUGACUGUACCUAAUGAAUAAGCCCCG
GCUAACUAUGUGCCAGCAGCCGCGGUAAUACAUAGGGGGCAAGCGUUAUCCGGAAUUAUUGGGCGUAAAGGGUGCGUAGG
CGGUUAAAUAAGUUUAUGGUCUAAGUGCAAUGCUCAACAUUGUGAUGCUAUAAAAACUGUUUAGCUAGAGUAAGAUAGAG
GCAAGUGGAAUUCCAUGUGUAGUGGUAAAAUGCGUAAAUAUAUGGAGGAACACCAGUAGCGAAGGCGGCUUGCUGGGUCU
UUACUGACGCUGAGGCACGAAAGCGUGGGGAGCAAACAGGAUUAGAUACCCUGGUAGUCCACGCUGUAAACGAUGAGUAC
UAAACGUUGGGUAAAACCAGUGUUGAAGUUAACACAUUAAGUACUCCGCCUGAGUAGUACGUACGCAAGUAUGAAACUUA
AAGGAAUUGACGGGACUNCGCACAAGCGGUGGAUCAUGUUGUUUAAUUCGAAGGUACCCGAAAAACCUCACCAGGUCUUG
ACAUGCUUCUGCAAAGUUGUAGAAAUACAGUGGAGGUUAUCAGUUGCACAGGUGGUGCAUGGUUGUCGUCAGCUCGUGUC
GUGAGAUGUUGGGUUAAGUCCCGCAACGAGCGCAACCCUUAUUGUUAGUUACCAGCACGUAAUGGUGGGGACUUUAGCAA
GACUGCCAGUGAUAAAUUGGAGGAAGGUGGGGACGACGUCAAAUCAUCAUGCCCCUUAUGACCUGGGCUACAAACGUGAU
ACAAUGGCUGUUACAAAGGGUAGCUGAAACGCAAGUUUUUGGCGAAUCUCAAAAAAACAGUCUCAGUUCGGAUUGAAGUC
UGCAACUCGACUUCAUGAAGUUGGAAUCGCUAGUAAUCGCGAAUCAGCAUGUCGCGGUGAAUACGUUCUCGGGGUUUGUA
CACACCGCCCGUCAAACCACGAAAGUUGGCAAUACCCAAACGCGGUGGCCUAACUUCGUAAGAAGAGGGAACCGUCUAAG
GUAGGGUCGAUGAUUGGGGUUAAGUCGUAACAAGGUA
>AY189314.1.1515 Bacteria;Bacillota;Bacilli;Mycoplasmatales;Mycoplasmataceae;Spiroplasma;Spiroplasma sp. TAAS-1
UGGAGAGUUUGAUCCUGGCUCAGGAUGAACGCUGGCGGCAUGCCUAAUACAUGCAAGUCGAACGGGGUGCUUGCACCCAG
UGGCGAACGGGUGAGUAACACGUAUCUAAUCUACCCAUUAGCGGGGGAUAACAGUUGGAAACGACUGCUAAUACCGCAUA
CGACAUUUUCUGGCAUCAGAAGAUGUUAAAAGGUCCGUUUGGAUCACUAAUGGAUGAGGGUGCGGCGUAUUAGCUAGUUG
GUGGGGUAAUGGCCUACCAAGGCAAUGAUACGUAGCCGAACUGAGAGGUUGAUCGGCCACAUCGGGACUGAGACACGGCC
CGAACUCCUACGGGAGGCAGCAGUAGGGAAUUUUUCACAAUGGGCGAAAGCCUGAUGGAGCAAUGCCGCGUGACUGAAGA
CGGUCUUCGGAUUGUAAAGGUCUGUUGUAAGGGAAGAACAGUAAGUAUAGGAAAUGAUACUUAUUUGACGGUACCUUACC
AGAAAGCCACGGCUAACUAUGUGCCAGCAGCCGCGGUAAUACAUAGGUGGCAAGCGUUAUCCGGAUUUAUUGGGCGUAAA
GCGUGCGCAGACGGUUUAGCAAGUUUGGGGUUAAAACCUGGAGCUCAACUCCAGGUCGCCUUGAAAACUGUUAGGCUAGA
GUGUAGGAGAGGUUGAUGGAAUUCCAUGUGUAGCGGUGAAAUGCGUAGAUAUAUGGAGGAACACCAGUGGCGAAGGCGAU
CAACCGGCCUAUUACUGACGUUUAGGCACGAAAGCGUGGGGAGCAAAUAGGAUUAGAUACCCUAGUAGUCCACGCCGUAA
ACGAUGAGUACUAAGUGUCGGACUAAGUUCGGUGCUGCAGCUAACGCAUUAAGUACUCCGCCUGAGUAGUAUGCUCGCAA
GAGUGAAACUCAAAGGAAUUGACGGGGACCCGCACAAGCGGUGGAUCAUGUGGUUUAAUUCGAAGCAACGCGAAGAACCU
UACCAAGGCUUGACAUCCAGUGCGAAGCUGUAGAGAUACAGUAGAGGUUAACAUUGAGACAGGUGGUGCAUGGUUGUCGU
CAGUUCGUGCCGUGAGGUGUUUGGUUAAGUCCAGCAACGAACGCAACCCUUGCCGUUAGUUACUCCAUUAAGUUGAGAUA
CUCUAACGGGACUGCUAGUGCAAACUAGAGGAAGGUGGGGAUGACGUCAAAUCAUCAUGCCCCUUAUGUCUUGGGCUACA
CACGUGAUACAAUGGCCGGUACAAACAGUUGCGAUCUCGCAAGGGGGAGCUAAUCUGAAAAAACCGGUCUCAGUUCGGAU
UGAGGGCUGCAACUCGCCCUCAUGAAGUUGGAAUCGCUAGUAAUCGCGAAUCAGCAAUGUCGCGGUGAAUACGUUCUCGG
GUCUUGUACACACCGCCCGUCACACCAUGAGAGUUGAUAAUACCAGAAGUCGGUAUCCUAACCAUAAGGAGGGAGCCGCC
CAAGGUAGGAUUGAUGAUUAGGGUGAAGUCGUAACAAGGUAUCCGUACCGGAAGGUGCGGCUGGAUCACCUCCUU
>AY191226.1.1533 Bacteria;Bacillota;Bacilli;Mycoplasmatales;Mycoplasmataceae;Mycoplasma;Mycoplasma vulturii
AGAGUUUGAUCAUGGCUCAGGAUGAACGCUGGCUGUGUGCCUAAUACAUGCAUGUCGAACGAAGUAGCUUGCUACUUAGU
GGCGAAUGGGUGAGUAACACGUACUUAACCUACCUCUAAGAUGGGGAUAACAAUUGGAAACAAUUGCUAAUACCGAAUAC
UUAAAUAGAAGGCAUCUUUUAUUUAUAAAAGGAGCGUUUGCUCCGCUUGGAAAUGGGAGUGCGGAACAUUAGUUAGUUGG
UGGGGUAAAAGCUCACCAAGACAAUGAUGUUUAGCAGGGCUGAGAAGCUGAACUGCCACACUGGGACUGAGAUACGGCCC
AGACUCCUACGGGAGGCAGCAGUAAGGAAUAUUCCACAAUGAGCGAAAGCUUGAUGGAGCGACACAGCGUGAAGGAUGAA
GGUCUUUGGAUUGUAAACUUCUGUUAUAAGGAAAGAAUAGCUAGUGUAGGAAAUGACAUUAGUUUGACGGUACCUUAUUA
GAAAGCGAUGGCUAACUAUGUGCCAGCAGCCGCGGUAAUGCAUAGGUCGCAAGCGUUAUCCGGAAUUAUUGGGUGUAAAG
CGUCCGCAGGUGGUUUGUUAAGUCUGAAGUUAAAUACCAGAGCUCAACUUUGGCCCGCUUCAGAUACUGGCAAUCUAGAA
UUACAGAGAGGUUAACGGAAUUUCAUGUGGAGCGGUGAAAUGCGUAGAUAUAUGAAAGAACACCAAUUUGGCGAAGGCAG
UUAACUGGCUGUAUAUUGACACUCAAGGACUAAAGCGUGGGGAGCAAACAGGAUUAGAUACCCUGGUAGUCCACGCCCUA
AACGAUGAUCAUUAGUUGGUAGAGAUUUUACUAACGCAGCUAACGCAUUAAAUGAUCCACCUGAGUAGUAUGCUCGCAAG
AGUGAAACUUAAAGGAAUUGACGGGGACCCGCACAAGCGGUGGAGCAUGUGGUUUAAUUUGAAGAUACGCGGAGAAACCC
UUACCCACUUCUUGACAUCCCUUGCAAAGCUAUAGAGAUAUAGUGGAGGUUAUCAAGGUGACAGAUGGUGCAUGGUUGUC
GUCAGCUCGUGUCGUGAGAUGUUAGGUUAAGUCCUGCAACGAGCGCAACCCUUGUCUUUAGUUACUAACAGAUAAUGCUG
AGAACUCUAGAGAGACUGCCUAGGUAACUAGGAGGAAGGUGGGGAUGACGUCAAAUCAUCAUGCCUCUUACGAGUGGGGC
GACACACGUGCUACAAUGGUGAGUACAAAGAGAAGCAAACUGGUGACAGGGAGCAAAUCUCAAAAAGCUCAUCUCAGUUC
GGAUUGAAGUCUGCAACUCGACUUCAUGAAGUCGGAAUCGCUAGUAAUCGCAGAUCAGCCAUGCUGCGGUGAAUACGUUC
UCGGGUCUUGUACAGACCGCCCGUCACACCAUGGGAGCUGAUAAUGCCCAAAGUUGGUUAACUAACCUGAAAAAUUUAUU
UUUAAGGAAGAAACUGCCUAAGGUAGGAUCGGUGACUGGGGUGAAGUCGUAACAAGGUAUCCCUACGAGAACGUGCGGAU
GGAUCACCUCCUU
>JQ675720.1.1246 Bacteria;Bacillota;Bacilli;Acholeplasmatales;Acholeplasmataceae;Candidatus Phytoplasma;Aster yellows phytoplasma
GAAACGACUGCUAAGACUGGAUAGGAGACAAGAAGGCAUCUUCUUGUUUUUAAAAGACCUAGCAAUAGGUAUGCUUAGGU
AGGAGCUUGCGUCACAUUAGUUAGUUGGUGGGGUAAAGGCCUACCAGGACUAUGAUGUGUAGCCGGGCUGAGAGGUUGAA
CGGCCACAUUGGGACUGAGACACGGCCCAAACUCCUACGGGAGGCAGCAAUAGGGAAUUUUCGGCAAUGGAGGAAACUCU
GACCGAGCAACGCCGCGUGAACGAUGAAGUAUUUCGGUACGUAAAGUUCUUUUAUUAGGGAAGAAUAAAUGAUGGAAAAA
UCAUUCUGACGGUACCUAAUGAAUAAGCCCCGGCUAACUAUGUGCCAGCAGCCGCGGUAAUACAUAGGGGGCAAGCGUUA
UCCGGAAUUAUUGGGCGUAAAGGGUGCGUAGGCGGUUAAAUAAGUUUGUGGUCUAAGUGCAAUGCUCAACAUUGUGAUGC
UAUAAAAACUGUUUAACUAGAGUAAGAUAGAGGCAAGUGGAAUUCCAUGUGUAGUGGUAAAAUGCGUAAAUAUAUGGAGG
AACACCAGUAGCGAAGGCGGCUUGCUGGGUCUUUACUGACGCUGAGGCACGAAAGCGUGGGGAGCAAACAGGAUUAGAUA
CCCUGGUAGUCCACGCCGUAAACGAUGAGUACUAAACGUUGGGUAAAACCAGUGUUGAAGUUAACACGUUAAGUACUCCG
CCUGAGUAGUACGUACGCAAGUAUGGAACUUAAAGGAAUUGACGGGACUCCGCACAAGCGGUGGAUCAUGUUGUUUAAUU
CGAAGGUACCCGAAAAACCUCACCAGGUCUUGACAUGCUUCUGCAAAGCUGUAGAAACACAGUGGAGGUUAUCAGUUGCA
CAGGUGGUGCAUGGUUGUCGUCAGCUCGUGUCGUGAGAUGUUGGGUUAAGUCCCGCAACGAGCGCAACCCUUAUUGUUAG
UUACCAGCACGUAAUGGUGGGGACUUUAGCAAGACUGCCAGUGAUAAAUUGGAGGAAGGUGGGGACGACGUCAAAUCAUC
AUGCCCCUUGUGACCUGGGCUACAAACGUGAUACAAUGGCUGUUACAAAGGGUAGCUGAAGCGUAAGUUUUUGGCGAAUC
UCAAAAAAACAGUCUCAGUUCGGAUUGGAGUCUGCAACUCGACUUCAUGAAGUUGGAAUCGCUAGUAAUCGCGAAUCAGC
AUGUCGCGGUGAAUACGUUGACGGGGUUUGUACACACCGCCCGUCA
>AY197660.1.1527 Bacteria;Bacillota;Bacilli;Acholeplasmatales;Acholeplasmataceae;Candidatus Phytoplasma;Peach yellows phytoplasma
AAGAGUUUGAUCCUGGCUCAGGAUUAACGCUGGCGGCGCGCCUAAUACAUGCAAGUCGAACGGAGACCCUUCAAAAGGUC
UUAGUGGCGAACGGGUGAGUAACACGUAAGUAACCUACCUUUAAGACGAGGAUAACAAUCGGAAACGGUUGCUAAGACUG
GAUAGGAAAUAAAAAGGCAUCUUUUUGUUUUUAAAAGACCUUCUUCGGAGGGUAUGCUUAAAGAGGGGCUUGCGCCACAU
UAGUUAGUUGGUGAGGUAAAGGCUUACCAAGAUUAUGAUGUGUAGCUGGACUGAGAGGUUGAACAGCCACAUUGGGACUG
AGACACGGCCCAAACUCCUACGGGAGGCAGCAGUAGGGAAUUUUCGGCAAUGGAGGAAACUCUGACCGAGCGACGCCGCG
UGAACGAUGAAGUAUUUCGGUAUGUAAAGUUCUUUUAUUGAAGAAGAAAAAAUAGUGGAAAAACUAUCUUGACGUUAUUC
AAUGAAUAAGCCCCGGCUAACUAUGUGCCAGCAGCCGCGGUAAGACAUAGGGGGCGAGCGUUAUCCGGAAUUAUUGGGCG
UAAAGGGUGCGUAGGCGGUUAGAUAAGUCUAUAAUUUAAUUUCAGUGCUUAACGCUGUCUUGUUAUAGAAACUGUUUUGA
CUAGAGUGAGAUAGAGGCAAGCGGAAUUCCAUGUGUAGCGGUAAAAUGUGUAAAUAUAUGGAGGAACACCAGAAGCGUAG
GCGGCUUGCUGGGUCUUUACUGACGCUGAGGCACGAAAGCGUGGGGAGCAAACAGGAUUAGAUACCCUGGUAGUCCACGC
UGUAAACGAUGAGUACUAAGUGUCGGGGCAACUCGGUACUGAAGUUAACACAUUAAGUACUCCGCCUGAGUAGUACGUAC
GCAAGUAUGAAACUUAAAGGAAUUGACGGGACUCCGCACAAGCGGUGGAUCAUGUUGUUUAAUUCGAAGAUACACGAAAA
ACCUUACCAGGUCUUGACAUACUCUGCGAAGCUAUAGAAAUAUAGUGGAGGUUAUCAGGGAUACAGGUGGUGCAUGGUUG
UCGUCAGUUCGUGUCGUGAGAUGUUAGGUUAAGUCCUAAAACGAACGCAACCCCUGUCGUUAGUUACCAGCACGUAAUGG
UGGGGACUUUAGCGAGACUGCCAAUUAAACAUUGGAGGAAGGUGGGGAUAACGUCAAAUCAUCAUGCCCCUUAUGAUCUG
GGCUACAAACGUGAUACAAUGGCUGUUACAAAGAGUAGCUGAAACGCGAGUUUUUAGCCAAUCUCAAAAAGACAGUCUUA
GUCCGGAUUGAAGUCUGCAACUCGACUUCAUGAAGCUGGAAUCGCUAGUAAUCGCGAAUCAGCAUGUCGCGGUGAAUACG
UUCUCGGGGUUUGUACACACCGCCCGUCAAACCACGAAAGUUAGCAAUACCCGAAAGCAGUGGCUUAACUUCGCAAGAAG
AGGGAGCUGUCUAAGGUAGGGUUGAUGAUUGGGGUUAAGUCGUAACAAGGUAUCCUUACCGGAAGGUGAGGAUGGAUCAC
CUCCUUU
>KU341528.1.1248 Bacteria;Bacillota;Bacilli;Acholeplasmatales;Acholeplasmataceae;Candidatus Phytoplasma;'Juniperus sp.' aster yellows phytoplasma
ACUGCUGCUAAGACUGGAUAGGAGACAAGAAGGCAUCUUCUUGUUUUUAAAAGACCUAGCAAUAGGUAUGCUUAGGGAGG
AGCUUGCGUCACAUUAGUUAGUUGGUGGGGUAAAGGCCUACCAAGACUAUGAUGUGUAGCCGGGCUGAGAGGUUGAACGG
CCACAUUGGGACUGAGACACGGCCCAAACUCCUACGGGAGGCAGCAGUAGGGAAUUUUCGGCAAUGGAGGAAACUCUGAC
CGAGCAACGCCGCGUGAACGAUGAAGUAUUUCGGUACGUAAAGUCCUUUUAUUAGGGAAGAAUAAAUGAUGGAAAAAUCA
UUCUGACGGUACCUAAUGAAUAAGCCCCGGCUAACUAUGUGCCAGCAGCCGCGGUAAUACAUAGGGGGCAAGCGUUAUCC
GGAAUUAUUGGGCGUAAAGGGUGCGUAGGCGGUUAAAUAAGUCUAUGGUCUAAGUGCAAUGCUCAACAUUGUGAUGCUAU
AAAAACUGUCUAGCUAGAGUAAGAUAGAGGCAAGUGGAAUCCCAUGUGUAGUGGUAAAAUGCGUAAAUAUAUGGAGGAAC
ACCAGUAGCGAAGGCGGCUUGCUGGGUCUUUACUGACGCUGAGGCACGAAAGCGUGGGGAGCAAACAGGAUUAGAUACCC
UGGUAGUCCACGCCGUAAACGAUGAGUACUAAACGUGGGGUAAAACCAGUGUUGAAGUUAACACAUUACGUACUCCGCCC
UGAGUAGUACGUACGCCAGUAUUGAAAACCUAAAAGGGAAUUGACCGGGAACCUCCGCCACAAAGCCGGGUGGAUCAUGU
UGUUUAAUUCGAAAGGUACCCGAAAAACCUCACCAGGUCUUGACAUGCUUCUGCAAAGCUGUAGAAACACAGUGGAGGUU
AUCAGUUGCACAGGUGGUGCAUGGUUGUCGUCAGCUCGUGUCGUGAGAUGUUGGGUUAAGUCCCGCAACGAGCGCAACCC
UUAUUGUUAGUUACCAGCACGUAAUGGUGGGGACUUUAGCAAGACUGCCAGUGAUAAAUUGGAGGAAGGUGGGGACGACG
UCAAAUCAUCAUGCCCCUUAUGACCUGGGCUACAAACGUGAUACAAUGGCUGUUACAAAGGGUAGCUGAAGCGCAAGUUU
UUGGCGAAUCUCAAAAAAAACAGUCUCAGUUCGGAUUGAAGUCUGCAACUCGACUUCAUGAAGUUGGAAUCGCUAGUAAU
CGCGAAUCAGCAUGUCGCGGUGAAUACGUUCGCGGGGUUUGUACACAC
>AY197651.1.1529 Bacteria;Bacillota;Bacilli;Acholeplasmatales;Acholeplasmataceae;Candidatus Phytoplasma;Rubus stunt phytoplasma
AAGAGUUUGAUCCUGGCUCAGGAUUAACGCUGGCGGCGCGCCUAAUACAUGCAAGUCGAACGGAGACCCUUCAAAAGGUU
UUAGUGGCGAACGGGUGAGUAACACGUAAGUAACCUACCUUUAAGACGAGGAUAACAAUCAGAAACGGUUGCUAAGACUG
GAUAGGAAACAAAAAGGCAUCUUUUUGUUUUUAAAAGACCUUCUUCGGAGGGUAUGCUUAAAGAGGGGCUUGCGCCACAU
UAGUUAGUUGGUGAGGUAAAGGCUUACCAAGAUUAUGAUGUGUAGCUGGACUGAGAGGUUGAACAGCCACAUUGGGACUG
AGACACGGCCCAAACUCCUACGGGAGGCAGCAGUAGGGAAUUUUCGGCAAUGGAGGAAACUCUGACCGAGCGACGCCGCG
UGAACGAUGAAGUAUUUCGGUAUGUAAAGUUCUUUUAUUGAAGAAGAAAAAAUAGUGGAAAAACUAUCUUGACGUUAUUC
AAUGAAUAAGCCCCGGCUAACUAUGUGCCAGCAGCCGCGGUAAGACAUAGGGGGCGAGCGUUAUCCGGAAUUAUUGGGCG
UAAAGGGUGCGUAGGCGGUUAGAUAAGUCUAUAAUUUAAUUUCAGUGCUUAACGCUGUCUUGUUAUAGAAACUAUCUUGA
CUAGAGUGAGAUAGAGGCAAGCGGAAUUCCAUGUGUAGCGGUAAAAUGUGUAAAUAUAUGGAGGAACACCAGAAGCGUAG
GCGGCUUGCUGGGUCUUUACUGACGCUGAGGCACGAAAGCGUGGGGAGCAAACAGGAUUAGAUACCCUGGUAGUCCACGC
UGUAAACGAUGAGUACUAAGUGUCGGGGGUAACCUCGGUACUGAAGUUAACACAUUAAGUACUCCGCCUGAGUAGUACGU
ACGCAAGUAUGAAACUUAAAGGAAUUGACGGGACUCCGCACAAGCGGUGGAUCAUGUUGUUUAAUUCGAAGAUACACGAA
AAACCUUACCAGGUCUUGACAUACUCUACAAAGCUAUAGAAAUAUAGUGGAGGUUAUCAGGGAUACAGGUGGUGCAUGGU
UGUCGUCAGUUCGUGUCGUGAGAUGUUAGGUUAAGUCCUAAAACGAACGCAACCCCUGUCGCUAGUUGCCAGCACGUAAU
GGUGGGGACUUUAGCGAGGCUGCCAAUUAAAAAUUGGAGGAAGGUGGGGAUAACGUCAAAUCAUCAUGCCCCUUAUGAUC
UGGGCUACAAACGUGAUACAAUGGCUAUUACAAAGAGUAGCUGAAACGCGAGUUUUUAGCCAAUCUCAAAAAGGUAGUCU
CAGUACGGAUUGAAGUCUGCAACUCGACUUCAUGAAGCUGGAAUCGCUAGUAAUCGCGAAUCAGCAUGUCGCGGUGAAUA
CGUUCUCGGGGUUUGUACACACCGCCCGUCAAACCACGAAAGUUAGCAAUACCCGAAAGCAGUGGCUUAACUUUGCAAGA
AGAGGGAGCUGUCUAAGGUAGGGUUGAUGAUUGGGGUUAAGUCGUAACAAGGUAUCCUUACCGGAAGGUGAGGAUGGAUC
ACCUCCUUU
>X76560.1.1493 Bacteria;Bacillota;Bacilli;Acholeplasmatales;Acholeplasmataceae;Candidatus Phytoplasma;Mycoplasma sp.
CGGCGCGCCUAAUACAUGCAAGUCGAACGGAGACCCUUUAAAAGGUCUUAGUGGCGAACGGGUGAGUAACACGUAAGUAA
CCUACCUUUAAGACGAGGAUAACAAUCGGAAACGGUUGCUAAGACUGGAUAGGAAACAGAAAGGCAUCUUUUUGUUUUUA
AAAGACCUUCUUCGGAGGGUAUGCUUAAAGAGGGGCUUGCGCCACAUUAGUUAGUUGGUGAGGUAAAGGCUUACCAAGAU
UAUGAUGUGUAGCUGGACUGAGAGGUUGAACAGCCACAUUGGGACUGAGACACGGCCCAAACUCCUACGGGAGGCAGCAG
UAGGGAAUUUCCGGCAAUGGAGGAAACUCUGACCGAGCGACGCCGCGUGAACGAUGAAGUAUUUCGGUAUGUAAAGUUCU
UUUAUUGAAGAAGAAAAAAUAGUGGAAAAACUAUCUUGACGUUAUUCAAUGAAUAAGCCCCGGCUAACUAUGUGCCAGCA
GCCGCGGUAAGACAUAGGGGGCGAGCGUUAUCCGGAAUUAUUGGGCGUAAAGGGUGCGUAGGCGGUUAGAUAAGUCUAUA
AUUUAAUUUCAGUGCUUAACGCUGUCUUGUUAUAGAAACUGUCUUGACUAGAGUGAGAUAGAGGCAAGCGGAAUUCCAUG
UGUAGCGGUCAAAAUGUGUAAAUAUAUGGAGGAACACCAGAAGCGUAGGCGGCUUGCUGGGUCUUUACUGACGCUGAGGC
ACGAAAGCGUGGGGAGCAAACAGGAUUAGAUACCCUGGUAGUCCACGCUGUAAACGAUGAGUACUAAGUGUCGGGGUAAC
UCGGUACUGAAGUUAACACAUUAAGUACUCCGCCUGAGUAGUACGUACGCAAGUAUGAAACUUAAAGGGAUUGACGGGAC
UCCGCACAAGCGGUGGAUCAUGUUGUUUAAUUCGAAGAUACACGAAAAACCUUACCAGGUCUUGACAUACUCUGCAAAGC
UAUAGAAAUAUAGUGGAGGUUAUCAGGGAUACAGGUGGUGCAUGGUUGUCGUCAGUUCGUGUCGUGAGAUGUUAGGUUAA
GUCCUAAAACGAACGCAACCCCUGUCGCUAGUUGCCAGCACGUAAUGGUGGGGACUUUAGCGAGACUGCCAAUUAAACAU
UGGAGGAAGGUGGGGAUAACGUCAAAUCAUCAUGCCCCUUAUGAUCUGGGCUACAAACGUGAUACAAUGGCUAUUACAAA
GAGUAGCUGAAACGAGAGUUUUUAGCCAUUCAAAAAGGUAGUCUCAGUACGGAUUGAAGUCUGCAACUCGACUUCAUGAA
GCUGGAAUCGCUAGUAAUCGCGAAUCAGCAUGUCGCGGUGAAUACGUUCUCGGGGUUUGUACACACCGCCCGUCAAACCA
CGAAAGUUAGCAAUACCCGAAAGCAGUGGCUUAACUUCGCAAGAAGAGGGAGCUGUCUAAGGUAGGGUUGAUGAUUGGGG
UUAAGUCGUAACAAGGUAUCCUUACCGGAAGGUGAGGAUGGAUCACCUCCUUU
>EU423902.1.1221 Bacteria;Bacillota;Bacilli;Acholeplasmatales;Acholeplasmataceae;Candidatus Phytoplasma;Passion fruit proliferation phytoplasma
AAAGUAAAGGCAUCUUUACUUUUUUAAAAGACCUUCUUUGAAGGUAUGCUUAAGGAGGGGCUUGCGACACAUUAGUUAGU
UGGCAGGGUAAAGGCCUACCAAGACUAUGAUGUGUAGCUGGACUGAGAGGUUGAACAGCCACAUUGGGACUGAGACACGG
CCCAAACUCCUACGGGAGGCAGCAGUAGGGAAUUUUCGGCAAUGGAGGAAACUCUGACCGAGCAACGCCGCGUGAACGAU
GAAGUACCUCGGUAUGUAAAGUUCUUUUAUUAAGGAAGAAAAAAGAGUGGAAAAACUCCCUUGACGGUACUUAAUGAAUA
AGCCCCGGCUAAUUAUGUGCCAGCAGCCGCGGUAAUACAUAAGGGGCGAGCGUUAUCCGGAAUUAUUGGGCGUAAAGGGU
GCGUAGGCGGUUUAAUAAGUCUAUAGUUUAAUUUCAGUGCUUAACGCUGUUGUGCUAUAGAAACUGUUUUACUAGAGUGA
GUUAGAGGCAAGCGGAAUUCCAUGUGUAGCGGUAAAAUGCGUAAAUAUAUGGAGGAACACCAGAGGCGUAGGCGGCUUGC
UGGGACUUUACUGACGCUGAGGCACGAAAGCGUGGGGAGCAAACAGGAUUAGAUACCCUGGUAGUCCACGCCGUAAACGA
UGAGUACUAAGUGUCGGGUAAAACCGGUACUGAAGUUAACACAUUUAAGUACUCCGCCUGAGUAGUACGUACGCAAGUAU
GAAACUUAAGGAAUGACGGGACUCCGCACAAGCGGGGAUCCUGUUGUUUAAUUCGAAGAUACACGAAAAACCUUACCAGG
UCUAGACAUUUUCUUGCGAAGUUAUAGAAAUAUAAUGGAGGUUAUCAGGAAAACAGGUGGUGCAUGGUUGUCGUCAGCUC
GUGUCGUGAGAUGUUAGGUUAAGUUCUAAAACGAGCGCAACCCUUGUCGUUAAUUGCCAGCAUGUAAUGAUGGGGACUUU
AACGAGACUGCCAAUGAAAAAUUGGAGGAAGGUGGGGAUUACGUCAAAUCAUCAUGCCCCUUAUGAUCUGGGCUACAAAC
GUGAUACAAUGGUUGAUACAAAGAGUAGCUGAAACGCGAGUUCUUAGCCAAUCUCACAAAAUCAAUCUCAGUUCGGAUUG
AAGUCUGCAACUCGACUUCAUGAAGUUGGAAUCGCUAGUAAUCGCGAAUCAGCAUGUCGCGGUGAAUACGUUCGCGGGGU
UUGUACACACCGCCCGUCAAA
>X76430.1.1530 Bacteria;Bacillota;Bacilli;Acholeplasmatales;Acholeplasmataceae;Candidatus Phytoplasma;Mollicutes bacterium
UUUGAUCCUGGCUCAGGAUUAACGCUGGCGGCGUGCCUAAUACAUGCAAGUNGAACGGAAACCUUCGGGUUUUAGUGGCG
AACGGGUGAGUAACACGUAAGCAACCUGCCCUUAAGACGAGGAUAACAAUUGGAAACAGUUGCUAAGACUGGAUAGGNAA
AGUAAAGGCAUCUUUACUUUUUUAAAAGACCUUCUUUGAAGGUAUGCUUAAGGAGGGGCUUGCGACACCAUUAGUUAGUU
GGCGAGGGUAAAGGCCUACCAAGACUAUGAUGUGUAGCUGGACUGAGAGGUUGAACAGCCACANUGGGACUGAGACACGG
CCCAAACUCUACGGUAGGCAGCAGUAGGGAAUUUUCGGCAAUGGAGGAAACUCUGACCGAGCAACGCCGCGUGAACGAUG
AAGUACCUCGGUAUGUAAAGUUCUUUUAUUAAGGAAGAAAAAAGAGUGGAAAAACUCCCUUGACGGUACUUAAUGAAUAA
GCCCCGGCUAAUUAUGUGCCAGCAGCCGCGGUAAUACAUAAGGGGCGAGCGUUAUCCGGAAUUAUUGGGCGUAAAGGGUG
CGUAGGCGGUUUAAUAAGUCUAUAGUUUAAUUUCAGCGCUUAACGCUGUUGUGCUAUAGAAACUGUUUUACUAGAGUGAG
AUAGAGGCAAGCGGAAUUCCAUGUGUAGCGGUAAAAUGCGUAAAUAUAUGGAGGAACACCAGAGGCGUAGGCGGCUUGCU
GGGUCUUUACUGACGCUGAGGCACGAAAGCGUGGGGAGCAAACAGGAUUAGAUACCCNNNNNNNNNNNNCCGUAAACGAU
GAGUACUAAGUGUCGGGUAAAACCGGUACUGAAGUUAACACAUUAAGUACUCCGCCUGAGUAGUACGUACGCAAGUAUGA
AACUUAAAGGAAUUGACGGGACUCNGCACAAGCGGUGGAUCAUGUUGUUUAAUUCGAAGAUACACGAAAAACCUUACCAG
GUCUUGACAUUUUCUUGCGAAGUUAUAGAAAUAUAAUGGAGGUUAUCAGGAAAACAGGUGGUGCAUGGUUGUCGUCAGCU
CGUGUCGUGAGAUGUUAGGUUAAGUCCUAAAACGAGCGCAACCCUUGUCGUUAAUUGCCAGCAUGUAAUGAUGGGGACUU
UAACGAGACUGCCAAUGAAAAAUUGGAGGAAGGUGGGGAUUACGUCAAAUCAUCAUGCCCCUUAUGAUCUGGGCUACAAA
CGUGAUACAAUGGCUGUUACAAAGAGUAGCUGAAACGCGAGUUCUUAGCCAAUCUCAUAAAAUCAAUCUCAGUUCGGAUU
GAACUCUGCAACUCGACUUCAUGAAGUUGGAAUCGCUAGUAAUCGUGAAUCAGCAUGUCACGGUGAAUACGUUCUCGGGG
UUUGUACACACCGCCCGUCAAACCACGAAAGUUGGCAAUACCCCAAAGCGGUCACCUAACUUCGCAAGAAGAAGGAUCCG
UCUAAGGUAGGGUCGAUAAUUGGGGUUAAGUCGUAACAAGGUAUCCCUACCGGAAGGUGGGGAUGGAUCACCUCCUUUCU
AAGGAAACAA
>AY204548.1.1495 Bacteria;Bacillota;Bacilli;Acholeplasmatales;Acholeplasmataceae;Candidatus Phytoplasma;Sweet potato little leaf phytoplasma
GGCGUGCCUAAUACAUGCAAGUCGAACGGAAGUUUAAGUAAUUAAACUUUAGUGGCGAACGGGUGAGUAACGCGUAAGCA
AUCUGCCCUUAAGACUAGGAUAACAGUUGGAAACGAUUGCUAAGACUGGAUAGGAGAUAAGAAGGCAUCUUUUUAUUUUU
AAAAGACCUAGCAAUAGGUAUGCUUAAGGAGGAGCUUGCGUCACAUUAGUUUGUUGGUGGGGUAAUGGCCUACCAAGACU
AUGAUGUGUAGCCGGGCUGAGAGGCUGAACGGCCACAUUGGGACUGAGACACGGCCCAAACUCCUACGGGAGGCAGCAGU
AGGGAAUUUUCGGCAAUGGAGGAAACUCUGACCGAGCAACGCCGCGUGAAUGAUGAAGUAUUUCGGUACGUAAAGUUCUU
UUAUUAGGGGAGAAAAGAUGGCGGAAAAACCAUUAUGACGGUACCUAAUGAAUAAGCCCCGGCUAACUAUGUGCCAGCAG
CCGCGGUAAUACAUAGGGGGCAAGCGUUAUCCGGAAUUAUUGGGCGUAAAGGGUGCGUAGGCGGUUAAAUAAGUUUAUGG
UCUAAGUGCAACGCUCAACGUUGUGAUGCUAUAAAAACUGUUUAGCUAGAGUUGGAUAGAGGCAAGUGGAAUUCCGUGUG
UAGUGGUAAAAUGCGUAAAUAUACGGAGGAACACCAGAAGCGAAGGCGGCUUGCUGGGUCUUAACUGACGCUGAGGCACG
AAAGCGUGGGGAGCAAACAGGAUUAGAUACCCUGGUAGUCCACGCCCUAAACGAUAAGUACUAAACGUUGGGUUAAACCA
GUGUUGAAGUUAACACAUUAAGUACUCCGCCUGAGUAGUACGUACGCAAGUAUGAAACUUAAAGGAAUUGACGGGACUCC
GCACAAGCGGUGGAUCAUGUUGUUUAAUUCGAAGGUACCCGAAAAACCUCACCAGGUCUUGACAUGCUUCUGCAAAGCUG
UAGAAACACAGUGAAGGUUAUCAGUUGCACAGGUGGUGCAUGGUUGUCGUCAGCUCGUGUCGUGAGAUGUUGGGUUAAGU
CCCGCAACGAGCGCAACCCUUGUCGUUAAUUGCCAUCAUUAAGUUGGGGACUUUAGCGAGACUGCCAAUGAUAAAUUGGA
GGAAGGUGGGGACAACGUCAAAUCAUCAUGCCCCUUAUGACCUGGGCUACAAACGUGAUACAAUGGCUGUUACAAAGGGU
GGCUAAAGCGCAAGUUUCUGGCGAAUCUCAAAAAAACAGUCUCAGUUCGGAUUGAAGUCUGCAACUCGACUUCAUGAAGU
UGGAAUCGCUAGUAAUCGCGAAUCAGCAUGUCGCGGUGAAUACGUUCUCGGGGUUUGUACACACCGCCCGUCAAACCACG
AAAGUUGGCAAUACCCAAAGCCGGUGGCCUAACUUGUGCAAGCAAGAGGGAGCCGUCUAAGGUAGGGUUGAUAAUUGGGG
UUAAGUCGUAACAAGGUAUCCCUGCCGGAAGGUGGGGAUGGAUCACCUCCUUUCU
>X76429.1.1508 Bacteria;Bacillota;Bacilli;Acholeplasmatales;Acholeplasmataceae;Candidatus Phytoplasma;Mollicutes bacterium
UUUGAUCCUGGCUCUUGGAUUAAGGCUGGCGGCGUGCCUAAUACAUGCAAGUCGAACGGAAAUCUUCGGAUUUUAGUGGC
GAACGGGUGAGUAACACGUAAGUAACCUGCCUUUAAGACGAGAAUAACAAUUGGAAACAGUUGCUAAGACUGGAUAGGAA
AUUAAAAGGCAUCUUUUAAUUUUUAAAAGACCUUUUUCGGAAGGUAUGCUUAAAGAGGGGCUUGCGACACAUUAGUUAGU
UGGUAGGGUAAAGGCCUACCAAGACUAUGAUGUGUAGCUGGACUGAGAGGUCGAACAGCCACAUUGGGACUGAGACACGG
CCCAAACUCCUACGGGAGGCAGCAGUAGGGAAUUUUCGGCAAUGGAGGAAACUCUGACCGAGCAACGCCGCGUGAACGAU
GAAGUAUUUCGGUAUGUAAAGUUCUUUUAUUGAAGAAGAAAAAAUAGUGGAAAAACUAUCUUGACGUAUUCAAUGAAUAA
GCCCCGGCAAACUAUGUGCCAGCAGCCGCGGUAAUACAUAGGGGGCAAGCGUUAUCCGGAAUUAUUGGGCGUAAAGGGUG
CGUAGGCGGUUUAAUAAGUCUAUAGUUUAAUUUCAGUGCUUAACACUGUUCUGCUAUAGAAACUAUUAGACUAGAGUGAG
AUAGAGGCAAGCGGAAUUCCAUGUGUAGCGGUAAAAUGCGUAAAUAUAUGGAGGAACACCAGAGGCGUAGGCGGCUUGCU
GGGUCUUUACUGACGCUGAGGCACGAAAGCGUGGGAGCAAACAGGAUUAGAUACCCUGGUAGUCCACGCCGUAAACGAUG
AGUACUAAGUGUCGGGGGAACUCGGUACUGAAGUUAACACAUUAAGUACUCCGCCUGAGUAGUACGUACGCAAGUAUGAA
ACUUAAAGGAAUUGACGGGACUCCGCACAAGCGUGGAUCAUGUUGUUUAAUUCGAAGAUACACGAAAAACCUUACCAGGU
CUUGACAUACUCUGCAAAGCUGUAGCAAUACAGUGGAGGUUAUCAGGGAUACAGGUGGUGCAUGGUUGUCGUCAGCUCGU
GUCGUGAGAUGUUAGGUUAAGUCCUAAAACGAGCGCAACCCUUAUCGCUAGUUGCCAGCAUGUCAUGAUGGGGACUUUAG
CGAGACUGCCAAUGAAAAAUUGGAGGAAGGUGAGGAUCACGUCAAAUCAUCAUGCCCCUUAUGAUCUGGGCUACAAACGU
GAUACAAUGGCUGUUACAAAGAGUAGCUAAAACGCAAGUUCAUAGCCAAUCUCAAAAAAACAGUCUCAGUUCGGAUUGAA
GUCUGCAACUCGACUUCAUGAAGUUGGAAUCGCUAGUAAUCGCGAAUCAGCAUGUCGCGGUGAAUACGUUCUCGGGGUUU
GUACACACCGCCCGUCAAACCACGAAAGUUGGUAAUACUCGAAAACGGUAGCCUAACUUCUUCGGAACCGUCUAAGGUAG
GAUCGAUGAUUGGGGUUAAGUCGUAACAAGGUAUCCCUACCGGAAGGUGGGGAUGGAUCACCUCCUUU
>X77372.1.1201 Bacteria;Bacillota;Bacilli;Acholeplasmatales;Acholeplasmataceae;Candidatus Phytoplasma;Candidatus Phytoplasma sp.
GACUGGAUAUGAAGUUUUGAGGCAUCUCGAAACUUUUAAAAGACCCGCAAGUAAUGCUGAGAGAUGGGCUUGCGGCACAU
UAGUUAGUUGGUAAGGUAAUGGCUUACCAAGACUAUGAUGUGUAGCUGGACUGAGAGGUUGAACGGCCACAUUGGGACUG
AGAUACGGCCCAAACUCCUACGGGAGGCAGCAGUAAGGAAUUUUCGGCAAUGGAGGAAACUCUGACCGAGCAACGCCGCG
UGAACGAUGAAGUAUUUAGGUACGUAAAGUUCUUUUAUUAAAGAAGAAAAAAUGAUGGAAAAAUCAUUCUGACGGUAUUU
AAUGAAUAAGCCCCGGCUAACUAUGUGCCAGCAGCUGCGGUAAUACAUGGGGGGGCAAGCGUUAUCCGGAUUUAUUGGGC
GUAAAGGGUGCGUAGGCGGUUAAAUAAGUCUAUGGUAUAAGUUCAACGCUUAACGUUGUGAUGCUAUAGAAACUGUUUGA
CUAGAGUUGGAUAGAGGCAAGUGGAAUUCCAUGUGUAGCGGUAAAAUGCGUAAAUAUAUGGAGGAACACCAGUAGCGAAG
GCGGCUUGCUGGGUCUUAACUGACGCUGAGGCACGAAAGCGUGGGGAGCAAACAGGAUUAGAUACCCUGGUAGUCCACGC
CGUAAACGAUGAGUACUAAGUGUUGGGUUAAACCAGUGCUGAAGUUAACACAUUAAGUACUCCGCCUGAGUAGUACGUAC
GCAAGUAUGAAACUUAAAGGAAUUGACGGGACUCCGCACAAGNNNNNNNNNNNNNNNNUUAAUCGAGAUACACGAAACCU
UACCAGGUCUUGACAUACUCUGCAAAGCUGUAGAAAUAUAGUGGAGGUUAUCAGGGAUACAGGUGGUGCAUGGUUGUCGU
CAGCUCGUGUCGUGAGAUGUUGGGUUAAGUCCCGCAACGAGCGCAACCCUUAUCACUAGUUACCAUCAUUUAGUUGGGCA
CUUUAGUGAGACUGCCAAUGAUAAAUUGGAGGAAGGUGGGGAUUACGUCAAAUCAUCAUGCCCCUUAUGACCUGGGCUAC
AAACGUGAUACAAUGGCUGUUACAAAAGUAGCUGAAACGUGAGUUUUUAGCAAAUCUCAAAAAAACAGUCUCAGUUCGGA
UUGAAGUCUGCAACUCGACUUCAUGAAGUCGGAAUCGCUAGUAAUCGCGAAUCAGCAUGUCGCGGUGAAUAGCUUCUCGG
G
>KJ920334.1.1239 Bacteria;Bacillota;Bacilli;Acholeplasmatales;Acholeplasmataceae;Candidatus Phytoplasma;'Elaeagnus angustifolia' witches'-broom phytoplasma
GAAACGACUGCUAAGACUGGAUAGGAAGUUUUAAGGCAUCUUCUUGUUUUUAAAGACCUAGCAAUAGGUAUGCUUAGGGA
GGAGCUUGCGUCACAUUAGUUAGUUGGUGGGGUAAAGGCCUACCAAGACUAUGAUGUGUAGCUGGGCUGAGAGGUUGAAC
GGCCACAUUGGGACUGAGACACGGCCCAAACUCCUACGGGAGGCAGCAGUAGGGAAUUUUCGGCAAUGGAGGAAACUCUG
ACCGAGCAACGCCGCGUGAACGAUGAAGUAUUUCGGUACGUAAAGUUCUUUUAUUAGGGAAGAAUAAAUGAUGGAAAAAU
CAUUCUGACGGUACCUAAUGAAUAAGCCCCGGCUAACUAUGUGCCAGCAGCCGCGGUAAUACAUAGGGGGCAAGCGUUAU
CCGGAAUUAUUGGGCGUAAAGGGUGCGUAGGCGGUUAAAUAAGUUUAUGGUCUAAGUGCAAUGCUCAACAUUGUGAUGCU
AUAAAAACUGUUUAGCUAGAGUAAGAUAGAGGCAAGUGGAAUUCCAUGUGUAGUGGUAAAAUGCGUAAAUAUAUGGAGGA
ACACCAGUAGCGAAGGCGGCUUGCUGGGUCUUUACUGACGCUGAGGCACGAAAGCGUGGGGAGCAAACAGGAUUAGAUAC
CCUGGUAGUCCACGCCGUAAACGAUGAGUACUAAACGUUGGGUAAAACCAGUGUUGAAGUUAACACAUUAAGUACUCCGC
CUGAGUAGUACGUACGCAAGUAUGAAACUUAAAGGAAUUGACGGGACUCCGCACAAGCGGUGGAUCAUGUUGUUUAAUUC
GAAGGUACCCGAAAAACCUCACCAGGUCUUGACAUGCUUCUGCAAAGCUGUAGAAACACAGUGGAGGUUAUCAGUUGCAC
AGGUGGUGCAUGGUUGUCGUCAGCUCGUGUCGUGAGAUGUUGGGUUAAGUCCCGCAACGAGCGCAACCCUUAUUGUUAGU
UACCAGCACGUAAUGGUGGGGACUUUAGCAAGACUGCCAGUGAUAAAUUGGAGGAAGGUGGGGACGACGUCAAAUCAUCA
UGCCCCUUAUGACCUGGGCUACAAACGUGAUACAAUGGCUGUUACAAAGGGUAGCUGAAGCGCAAGUUUUGGCGAAUCUC
AAAAAAACAGUCUCAGUUCGGAUUGAAGUCUGCAACUCGACUUCAUGAAGUUGAAUCGCUAGUAAUCGCGAUCAGCAUGU
CGCGGUGAAUACGUUCUCGGGGUUUGUACACACCGCCGC
>X80117.1.1524 Bacteria;Bacillota;Bacilli;Acholeplasmatales;Acholeplasmataceae;Candidatus Phytoplasma;Candidatus Phytoplasma sp.
AAGAGUUUGAUCCUGGCUCAGGAUUAACGCUGGCGGCGUGCCUAAUACAUGCAAGUCGAACGGAAACCUUCGGGUUUUAG
UGGCGAACGGGUGAGUAACACGUAAGCAACCUACCUUUAAGACGAGAAUAACAAUUGGAAACAGUUGCUAAGGCUGGAUA
GGAAAUGAAAAGGCAUCUUUUUAUUUUUAAAAGACCUUCUUCGGAGGGUAUGCUUAAAGAGGGGCUUGCGUCACAUUAGU
UAGUUGGUAAGGUAAAGGCUUACCAAGACGAUGAUGUGUAGCUGGACUGAGAGGUUGAACAGCCACAUUGGGACUGAGAC
ACGGCCCAAACUCCUACGGGAGGCAGCAGUAGGGAAUUUUCGGCAAUGGAGGAAACUCUGACCGAGCAACGCCGCGUGAA
UGAUGAAGUACUUCGGUAUGUAAAAUUCUUUUAUUGAAGAAGAAAAAAUAGUGGAAAAACUAUAUUGACGUUAUUCAAUG
AAUAAGCCCCGGCUAACUAUGUGCCAGCAGCCGCGGUAAUACAUAGGGGGCGAGCGUUAUCCGGAAUUAUUGGGCGUAAA
GGGUGCGUAGGCGGUUUGAUAAGUCUCUAGUUUAAUUUCAGCGCUUAACGCUGUCCUGCUAGAGAAACUGUCUUACUAGA
GUGAGAUAGAGGCAAGCGGAAUUCCAUGUGUAGCGGUAAAAUGUGUAAAUAUGUGGAGGAACACCAGAGGCGUAGGCGGC
UUGCUGGGUCUUUACUGACGCUGAGGCACGAAAGCGUGGGGAGCAAACAGGAUUAGAUACCCUGGUAGUCCACGCCGUAA
ACGAUGAGUACUAAGUGUCGGGGCAACUCGGUACUGAAGUUAACACAUUAAGUACUCCGCCUGAGUAGUACGUACGCAAG
UAUGAAACUUAAAGGAAUUGACGGGAUCCCGCACAAGCGGUGGAUCAUGUUGUUUAAUUCGAAGAUACACGAAAAACCUU
ACCAGGUCUUGACAUAUUCUGCGAAGCUAUAGAAAUAUAGUAGAGGUUACCAGAAAUACAGGUGGUGCAUGGUUGUCGUC
AGCUCGUGUCGUGAGAUGUUAGGUUAAGUUCUAAAACGAGCGCAACCCUUAUCGUUAGUUACCAGCAUGUUAUGAUGGGG
ACUUUAGCGAGACUGCCAAUGAAAAAUUGGAGGAAGGUGAGGAUUACGUCAAAUCAUCAUGCCCCUUAUGAUCUGGGCUA
CAAACGUGAUACAAUGGCUAUUACAAAGAGUAGCUGAAACGCGAGUUUUUAGCCAAUCUCAAAAAAAUAGUCUCAGUUCG
GAUUGAAGUCUGCAACUCGACUUCAUGAAGUUGGAAUCGCUAGUAAUCGCGAAUCAGCAUGUCGCGGUGAAUACGUUCUC
GGGGUUUGUACACACCGCCCGUCAAACCACGAAAGUUGACAAUACCCAAAAACGGUAGCCUAACUACGCAAGUAGAGGGA
UCCGUCUAAGGUAGGGUUGAUGAUUGGGGUUAAGUCGUAACAAGGUAUCCCUACCGGAAGGUGGGGAUGGAUCACCUCCU
UUCU
>MF564267.1.1245 Bacteria;Bacillota;Bacilli;Acholeplasmatales;Acholeplasmataceae;Candidatus Phytoplasma;Candidatus Phytoplasma solani
GAAACGACUGCUAAGACUGGAUAGGAGAUAAGAAGGCAUCUUUUUAUUUUUAAAAGACCUAGCAAUAGGUAUGCUUAGGG
AAGAGCUUGCGUCACAUUAGUUAGUUGGUGGGGUAAUGGCCUACCAAGACGAUGAUGUGUAGCCGGGCUGAGAGGUCGAA
CGGCCACAUUGGGACUGAGACACGGCCCAAACUCCUACGGGAGGCAGCAGUAAGGAAUCUUCGGCAAUGGAGGAAACUCU
GACCGAGCAAUGCCGCGUGAACGAUGAAGUAUUUCGGUACGUAAAGUUCUUUUAUUAGGGAAGAAAAGAUGGUGGAAAAA
CCAUUAUGACGGUACCUAAUGAAUAAGCCCCGGCUAACUAUGUGCCAGCAGCCGCGGUAAUACAUAGGGGGCAAGCGUUA
UCCGGAAUUAUUGGGCGUAAAGGGUGCGUAGGCGGUUAAAUAAGUUUAUGGUCUAAGUGCAACGCCCAACGUUGUGAUGC
UAUAAAAACUGUUUAGCUGGAGUUGGAUAGAGGCAAGUGGAAUUCCGUGUGUAGUGGUAAAAUGCGUAAAUAUACGGAGG
AACACCAGAAGCGAAGGCGGCUUGCUGGGUCUUAACUGACGCUGAGGCACGAAAGCGUGGGGAGCAAACAGGAUUAGAUA
CCCUGGUAGUCCACGCCCUAAACGAUGAGUUCUAAACGUUGGAUAAAACCAGUGUUGAAGUUAACACAUUAAGUACUCCG
CCUGAGUAGUACGUACGCAAGUAUGAAACUUAAAGGAAUUGACGGGACUCCGCACAAGCGGUGGAUCAUGUUGUUUAAUU
CGAAGGUACCGGAAAAACCUCACCAGGUCUUGACAUGCUUUUGGCAAAGCUGUAGAAAUACAGUGGAGGUUAUCCAGAGC
CAAGGUGGUGCAUGGUUGUCGUCAGCUCGUGUCGUGAGAUGUUGGGUUAAGUCCCGCAACGAGCGCAACCCUUGUUGUUA
AUUGCCAUCAUUAAGUUGGGGACCUUAGCAAGACUGCCAAUGAUAAAUUGGAGGAAGGUGGGGACGACGUCAAAUCAUCA
UGCCCCUUAUGACCUGGGCUACAAACGUGACACAAUGGCUGUUACAAAGGGUAGCUAAAGCGUAAGCUUCUGGCGAAUCU
CAAAAAAGCAGUCUCAGUUCGGAUUGAAGUCUGCAACUCGACUUCAUGAAGUUGGAAUCGCUAGUAAUCGCGAAUCAGCA
UGUCGCGGUGAAUACGUUCUCGGGUUUGUACACACCGCCCGUCAA
>X77334.1.1490 Bacteria;Bacillota;Bacilli;Mycoplasmatales;Mycoplasmataceae;Mycoplasmoides;Mycoplasmoides genitalium
AGAGUUUGAUCCUGGCUCAGGAUUAACGCUGGCGGCAUGCCUAAUACAUGCAAGUCGAUCGGAAGUAGCAAUACUUUAGA
GGCGAACGGGUGAGUAACACGUAUCCAAUCUACCUUAUAAUGGGGGAUAACUAGUUGAAAAACUAGCUAAUACCGCAUAA
GAACUUUAGUUCGCAUGAAUUAAAGUUGAAAGGACCUGCAAGGGUUCGUUAUUUGAUGAGGGUGCGCCAUAUCAGCUAGU
UGGUAGGGUAAUGGCCUACCAAGGCAAUGACGUGUAGCUAUGCUGAGAAGUAGAAUAGCCACAAUGGGACUGAGACACGG
CCCAUACUCCUACGGGAGGCAGCAGUAGGGAAUUUUUCACAAUGAGCGAAAGCUUGAUGGAGCAAUGCCGCGUGAACGAU
GAAGGUCUUUUUGAUUGUAAAGUUCUUUUAUUUGGGAAGAAUGACUCUAGCAGGCAAUGGCUGGAGUUUGACUGUACCAC
UUUGAAUAAGUGACGACUAACUAUGUGCCAGCAGUCGCGGUAAUACAUAGGUCGCAAGCGUUAUCCGGAUUUAUUGGGCG
UAAAGCAAGCGCAGGCGGAUUGAAAAGUCUGGUGUUAAAGGCAGCUGCUUAACAGUUGUAUGCAUUGGAAACUAUCAGUC
UAGAGUGUGGUAGGGAGUUUUGGAAUUUCAUGUGGAGCGGUGAAAUGCGUAGAUAUAUGAAGGAACACCAGUGGCGAAGG
CGAAAACUUAGGCCAUUACUGACGCUUAGGCUUGAAAGUGUGGGGAGCAAAUAGGAUUAGAUACCCUAGUAGUCCACACC
GUAAACGAUAGAUACUAGCUGUCGGAGCGAUCCCUUCGGUAGUGAAGUUAACACAUUAAGUAUCUCGCCUGGGUAGUACA
UUCGCAAGAAUGAAACUCAAACGGAAUUGACGGGGACCCGCACAAGUGGUGGAGCAUGUUGCUUAAUUCGACGGUACACG
AAAAACCUUACCUAGACUUGACAUCCUUGGCAAAGUUAUGGAAACAUAAUGGAGGUUAACCGAGUGACAGGUGGUGCAUG
GUUGUCGUCAGCUCGUGUCGUGAGAUGUUGGGUUAAGUCCCGCAACGAGCGCAACCCUUAUCGUUAGUUACAUUGUUUAA
CGAGACUGCUAAUGUAAAUUGGAGGAAGGAAGGGAUGACGUCAAAUCAUCAUGCCCCUUAUGUCUAGGGCUGCAAACGUG
CUACAAUGGCCAAUACAAACAGUAGCCAACUUGUAAAAGUGAGCAAAUCUGAAAAGUUGGUCUCAGUUCGGAUUGAGGGC
UGCAAUUCGUCCUCAUGAAGCUGGAAUCACUAGUAAUCGCGAAUCAGCUAUGUCGCGGUGAAUACGUUCUCGGGUCUUGU
ACACACCGCCCGUCAAACUAUGAAAGCUGGUAAUAUUUAAAAACGUGUUGCUAACCUUUAUUGGAAGCGCAUGUCAAGGA
UAGCACCGGUGAUUGGAGUUAAGUCGUAACAAGGUACCCCUACGAGAACG
>KC936280.1.1469 Bacteria;Bacillota;Bacilli;Mycoplasmatales;Mycoplasmataceae;Eperythrozoon;Mycoplasma sp. PRLO87
GAGUUUGAUUCUGGCUCAGGAUUAAUGCUGGUGGUAUGCAUAACACAUGCAAGUCGUACGAAAAGAGUUUUCUCUUUUAG
UGGCAAACGGGCGAGUAAUACAUAUUUAACUUACCUGCACGAGGAAAAUAACCUCCCGAAAGGGUGGCUAAUGUUCCAUA
UGUUUUAGGAAUAAAUUAAAGGGAGCGUUCCGCAAGGAGCUCCGCGUGUAGAUAGGAAUAUGUCCUAUUAGGUAGUUGGC
GGGGUAAAUGCCCACCAAGCCUUUGAUGGGUAGCUGGACUGAGAGGUUGAACAGCCGCAAUGGGAUUGAGAUAUGGCCCA
UAUUCCUACGGGAAGCAGCAGUGAGGAAUUUUUCACAAUGGACGAAAGUCUGAUGGAGCAAUACCACGUGAACCAGGAAG
GUCUUCUGAUUGUAAAGUUCUUUUAUUUGGGAAAAAAAGCUUGACAGGAAAUGGUUGAGCCUUGAUUGUACUAAAUGAAU
AAGUGACAGCUAACUAUGUGCCAGCAGCUGCGGUAAAACAUAGGUCACGAGCAUUAUCCGGAUUUAUUGGGCGUAAAGGA
AGCGUAGGCGGAAAAGUUGAUCCAUUGUUAAAUGCAUCUGCUUAACAGAUGUUUGCGAUGGAAAUCGCUUAUCUAGAAUU
AGUUAGGGGGUACUGGAAUUCAAUGUGUAGCGGUGGAAUGCGUAGAUAUAUUGAGGAACACCAGAGGCUAAGGCGAGUAC
CUGGGACAUAAUUGACGCUGAGGCUUGAAAGCGUGGGGAGCAAAUGGGAUUAGAUACCCCAGUAGUCCACGCCGUAAACG
AUGGGUAUUAGGCAUUUGAGACUUAAGUUGAGUGCUGUAGCUAACGCGUUAAAUACCCCGCCUGGGUAGUAUAUAUGCAA
AUAUGAAACUCAAAGAAAUUGACGGGGACCUGAACAAGUGGUGGAGCAUGUUGCUUAAUUCGAUAAUACACGCAAAACCU
UACCGAGGCUUGUAAUCUUCUGCGAAGCUAUAGAAAUAUAGUGGAGGUUAUCAGAAUGACAGGUGGUGCAUGGCUGUCGU
CAGCUCGUGUCUUGAGAUGUUUGGUUAAGUCCCGUAACGAGCGCAACCCUACUCUUUAGUUAAUUAGUUCUAAAGUGACU
GAAUCGUAAGAUAUAGGAAGGUUGGGGCCAAGUCAAGUCAUCAUGCCCCUUAUGCCUCGGGCUGCAAACGUGCUACAAUG
GUAGGUACAAUGUGUUGCAAUCUAGCGAUAGUGAGCUAAUCACCCAAAACCUAUCUCAGUCCGGAUAAAAGGCUGCAAUU
CGCCUAUUUGAAGUUGGAAUCACUAGUAAUCCUGUGUCAGCUAUAUCAGGGUGAAUACGUUCCCAGGUCUUGUACACACC
GCCCGUCAAACUAUGAAAGAAAGAACUAGUUGAAACCGUAUUUAAUUACGUCUAGAUUGGUAAUUUUGAUUGGAGUUAAG
UCGUAACAAGGUACCCGUACGAGAACGUG
>JX898939.1.1466 Bacteria;Bacillota;Bacilli;Mycoplasmatales;Mycoplasmataceae;Spiroplasma;Spiroplasma mirum
UGGCUCAGGAUGAACGCUGGCGGCAUGCCUAAUACAUGCAAGUCGAACGGGGUGCUUGCACCCAGUGGCGAACGGGUGAG
UAACACGUAUCUAAUCUACCCAUUAGCGGGGGAUAACAGUUGGAAACGACUGCUAAUACCGCAUGAUAUCUUUGGAGGGG
CAUCUUUGAAGGUUGAAAGGUCCGUUUGGACCACUAAUGGAUGAGGGUGCGGCGUAUUAGCUUGUUGGUGGGGUAAUGGC
CUACCAAGGCUAUGAUACGUAGCCGACCUGAGAGGGUGAUCGGCCACAUCGGGACUGAGACACGGCCCGAACUCCUACGG
GAGGCAGCAGUAGGGAAUUUUUCACAAUGGGCGAAAGCCUGAUGGAGCAAUGCCGCGUGACUGAAGACGGUCUUCGGAUU
GUAAAGGUCUGUUGUAAGGGAAGAACAGCAAAUAUAGGAAAUGCUAUUUGUUUGACGGUACCUUACCAGAAAGCCACGGC
UAACUAUGUGCCAGCAGCCGCGGUAAUACAUAGGUGGCAAGCGUUAUCCGGAUUUAUUGGGCGUAAAGCGUGCGCAGACG
GUUUAGCAAGUUUGGGGUUAAAGACUGGGGCUCAACUCCAGUUCGCCUUGAAAACUGUUAGACUAGAGUGUAGGAGAGGU
UGAUGGAAUUCCAUGUGUAGCGGUGAAAUGCGUAGAUAUAUGGAGGAACACCAGUGGCGAAGGCGGUCAACUGGCCUAUC
ACUGACGUUUAGGCACGAAAGCGUGGGGAGCAAAUAGGAUUAGAUACCCUAGUAGUCCACGCCGUAAACGAUGAGUACUA
AGUGUCGGACUAAGUUCGGUGCUGCAGCUAACGCAUUAAGUACUCCGCCUGAGUAGUAUGCUCGCAAGAGUGAAACUCAA
AGGAAUUGACGGGGACCCGCACAAGCGGUGGAGCAUGUGGUUUAAUUCGAAGCAACGCGAAGAACCUUACCAAGGCUUGA
CAUCCAGUGCAAAGCUGUAGAGAUACAGUAGAGGUUAACAUUGAGACAGGUGGUGCAUGGUUGUCGUCAGCUCGUGCCGU
GAGGUGUUUGGUUAAGUCCAGUAACGAGCGCAACCCUUGUCGUUAGUUACUCCAUUAAGUUGAGAUACUCUAACGAGACU
GCUAGUGUAAGCUAGAGGAAGGUGGGGAUGACGUCAAAUCAUCAUGCCCCUUAUGUCUUGGGCUACACACGUGCUACAAU
GGCCGGUACAAACAGUUGCGAUCUCGUAAGAGGGAGCUAAUCUGAAAAAGCCGGUCUCAGUUCGGAUUGAGGGCUGCAAC
UCGCCCUCAUGAAGUCGGAAUCGCUAGUAAUCGCGGAUCAGCAAUGCCGCGGUGAAUACGUUCUCGGGUCUUGUACACAC
CGCCCGUCACACCAUGAGAGUUGGUAAUGCCAGAAGUCGGUAUCCUAACCGCAAGGAGGGAGCUGCCCAAGGCAGGACUG
AUGAUUAGGGUGAAGUCGUAACAAGG
>DQ840512.1.1495 Bacteria;Bacillota;Bacilli;Mycoplasmatales;Mycoplasmataceae;Mycoplasmopsis;Mycoplasma zalophidermidis
CUGGCUCAGGAUUAACGCUGGCUGUGUGCCUAAUACAUGCAUGUCGAGCGAAGUACUUUUGUACUUAGCGGCGAAUGGGU
GAGUAACACGUACUCAACGUACCCUUCAGAUUGGGAUAGCGGUUGGAAACAACCGAUAAUACCAAAUACUUGUARUUAUC
GCAUGRUGAUUACAUAAAAGGCGCGUUUGCGCCACUGGAGGAGCGGGGUGCGUAACAUUAGCUUGUUGGUGAGGUAACGG
CCCACCAAGGCGAUGAUGUUUAGCGGGGUUGAGAGACUGAWCCGCCACACUGGGACUGAGAUACGGCCCAGACUCCUACG
GGAGGCAGCAGUAGGGAAUAUUCCACAAUGGACGAAAGUCUGAUGGAGCGACACAGCGUGCAGGAUGAAGGCCCCAUGGG
UUGUAAACUGCUGUGGUAAGGGAAUAAAAAAUAGCAUAGGAAAUGAUGCUAYAUUGAAUGUACCUUAUUAGAAAGCAACG
GCUAACUAUGUGCCAGCAGCCGCGGUAAUACAUAGGUUGCAAGCGUUAUCCGGAAUUAUUGGGCGUAAAGCGUCUGUAGG
UUGUUUAUUAAGUCUGGCGUUAAAUUUUGGGGCUCAACCCCAAAYCGCGUUGGAUACUGGURAACUAGAGUUAUGUAGAG
GUUAGCGGAAUUCCUUGUGAAGCGGUGAAAUGCGUAGAUAUAAGGAAGAACACCAACAUGGCGAAGGCAGCUAACUGGAC
AUACACUGACACUGAGAGACGAAAGCGUGGGGAGCAAACAGGAUUAGAUACCCUGGUAGUCCACGCCCUAAACGAUGAUC
AUUAGCUGAUGGGGAACUCAUCGGCGCAGCUAACGCAUUAAAUGAUCCGCCUGAGUAGUACGUUCGCAAGAAUAAAACUU
AAAGGAAUUGACGGGGACCCGCACAAGCGGUGGAGCAUGUGGUUUAAUUUGAAGAUACGCGUAGAACCUUACCCACUCUU
GACAUCUUCCGCAAAGCUAUAGAGAUAUAGUGGAGGUUAACGGAAUGACAGAUGGUGCAUGGUUGUCGUCAGCUCGUGUC
GUGAGAUGUUCGGUUAAGUCCUGCAACGAGCGCAACCCCUAUCCUUAGUUACUAACAUUUAGUUGAGCACUCUAAGGAGA
CUGCCCGAGUAAUCGGGAGGAAGGUGGGGACGACGUCAAAUCAUCAUGCCUCUUACGAGUGGGGCAACACACGUGCUACA
AUGGCCGAUACAAAGUGAAGCAACCCAGCGAUGGUAAGCAAACCACAAAAAAUCGGUCUCAGUUCGGAUUGGAGUCUGCA
ACUCGACUCCAUGAAGUCGGAAUCGCUAGUAAUCGUAGAUCAGCUACGCUACGGUGAAUACGUUCUCGGGUCUUGUACAC
ACCGCCCGUCAAACCAUGGGAGCUGGUAAUGCCCGAAGUCGGUUUAUUAACAAACUGCCUAAGGCAGGACUGGUGACUGG
GGUUAAGUCGUAACAAGGUAUCCCUACGAGAACGUGGGGAUGGAUCACCUCCUUU
>DQ842531.1.1328 Bacteria;Bacillota;Bacilli;Acholeplasmatales;Acholeplasmataceae;Candidatus Phytoplasma;Lethal yellowing phytoplasma
UCGAGAGUGCGACGGGUGAGUACACGUAAGCAACCUGCCUUUAAGACGAGAAUAACAAUUGGAAACAGUUGCUAAGGCUG
GAUAGGAAAUAAAAAGGCAUCUUUUUAUUUUUAAAUGACCUUUUUCGGAAGGUAUGCUUAAAGAGGGGCUUGCGUCACAU
UAGUUAGUUGGUAGGGUAAAGGCCUACCAAGACGAUGAUGUGUAGCUGGACUGAGAGGCUGAACAGCCACAUUGGGACUG
AGACACGGCCCAAACUCCUACGGGAGGCAGCAGUAGGGAAUUUUCGGCAAUGGAGGAAACUCUGACCGAGCAACGCGCGU
GAACGACGAAGUACUUCGGUAUGUAAAGUUCUUUAUUGAAGAAGAAACAAUAGUGGAAAAACUAUCUUGACGUUAUUCAA
UGAAUAAGCCCCGGCUAACUAUGUGCCAGCAGCCGCGGUAAUACAUAGGGGGCGAGCGUUAUCCGGAAUUAUUGGGCGUA
AAGGGUGCGUAGGCGGUUUAAUAAGUCUCUAGUUUGAUUUCAACGCUUAACGUUGUCCUGCUAGAGAAACUGUUUAACUA
GAGUGAGAUAGAGGUAAGCGGAAUUCCAUGUGUAGCGGUAAAAUGUGUAAAUAUAUGGAGGAACACCAGGGGCGUAGGCG
GCUUACUGGGUCUUUACUGACGCUGAUGCACGAAAGCGUGGGGAGCAAACAGGAUUAGAUACCCUGGUAGUCCACGCCGU
AAACUAUGAGUACUAAGUGUCGGGGUUAAACUCGGUACUGAAGUUAACACAUUAAGUACUCCGCCUGAGUAGUACGUACG
CAAGUAUGAAAUUUAAAGGAAUUGACGGGAUCCCGCACAAGCGGUGGAUCAUGUUGUUUAAUUCGAAGAUACACGAAAAA
CCUUACCAGGUCUUGACAUACUCUGCAAAGCUAUAGAAAUAUAGUGGAGGUUAUCAGGGAUACAGGUGGUGCAUGGUUGU
CGUCAGCUCGUGUCGUGAGAUGUUAGGUUAAGUUCUAAAACGAGCGCAACCCCUGUCGUUAAUUGCCAGCACGUUAUGGU
GGGGACUUUAGCGAGACUGCCAAUGAAAAAUUGGAGGAAGGUGGGGAUUACGUCAAAUCAUCAUGCCCCUUAUGAUCUGG
GCUACAAACGUGAUACAAUGGCUAUUACAAAGAGUAGCUGAAACGCGAGUUUUUGGCAAAUCUCAAAAAAAUAGUCUCAG
UUCGGAUUGAAGUCUGCAACUCGACUUCAUGAAGUUGGAAUCGCUAGUAAUCGCGAAUCAGCAUGUCGCGGUGAAUACGU
UCUCGGGGUUUGUACACACCGCCCGUCAACCACGAAAUACAUCAGCUC
>KJ921644.1.1244 Bacteria;Bacillota;Bacilli;Acholeplasmatales;Acholeplasmataceae;Candidatus Phytoplasma;Strawberry red leaf phytoplasma
GAAACGACUGCUAAGACUGGAUAGGAGAUAAGAAGGCAUCUUCUUAUUUUUAAAAGACCUAGUAAUAGGUAUGCUUAAGG
AGGGGCUUGCGUCACAUUAGUUAGUUGGUAGGGUAAAGGCCUACCAAGACGAUGAUGUGUAGCCGGGCUGAGAGGCUGAA
CGGCCACAUUGGAAUUGAGACACGGUCCAAACUCCUACGGGAGGCAGCAGUAGGGAAUUUUCGGCAAUGGAGGAAACUCU
GACCGAGCAACGCCGCGUGAACGAUGAAGUAUUUCGGUACGUAAAGUUCUUUUAUUAAGGAAGAAAAGAUGGUGGAAAAA
CCAUUAUGACGGUACUUAAUGAAUAAGCCCCGGCUAACUAUGUGCCAGCAGCCGCGGUAAUACAUAGGGGGCGAGCGUUA
UCCGGAAUUAUUGGGCGUAAAGGGUGCGUAGGCGGUUUAAUAAGUUUAUGGUCUAAGUGCAAUGCUUAACAUUGUGAUGC
UAUAAAAACUGUCUGACUAGAGUUGGAUAGAGGCAAGUGGAAUUCCAUGUGUAGUGGUAAAAUGCGUAAAUAUAUGGAGG
AACACCAUGAGCGAAGGCGGCUUGCUGGGUCUUAACUGACGCUGAGGCACGGAAGCGUGGGGAGCAAACAGGAUUAGAUA
CCCUGGUAGUCCACGCUGUAAACGAUGAGUACUAGACGUUGGGUUAAACCAGUGUCGAAGUUAACACAUUAAGUACUCCG
CCUGAGUAGUACGUACGCAAGUAUGAAACUUAAAGGAAUUGACGGGACUCCGCACAAGCGGUGGAUCAUGUUGUUUAAUU
CGAAGAUACCCGAAAAACCUCACCAGGUCUUGACAUGCUUCUGCAAAGCUGUAGAAAUAUAGUAGAGGUUAUCAGUUGUA
CAGGUGGUGCAUGGUUGUCGUCAGCUCGUGUCGUGAGAUGUUGGGUUAAGUCCCGCAACGAGCGCAACCCUUGUUGUUAA
UUGCCAUCAUUAAGUUGGGGACUUUAGCAAGACUGCCAGUGAUAAAUUGGAGGAAGGUGGGGAUGACGUCAAAUCAUCAU
GCCCCUUAUGACCUGGGCUACAAACGUGAUACAAUGGCUGUUACAAAGGGCAGCUGAAGCGCAAGUUUUUGGCAAAUCCC
AAAAAAACAGUCUCAGUUCGGAUUGAAGUCUGCAACUCGACUUCAUGAAGUUGGAAUCGCUAGUAAUCGCGAAUCAGCAU
GUCGCGGUGAAUACGUUCUCGGGGUUUGUACACACCGCCCGUCA
>DQ842530.1.1332 Bacteria;Bacillota;Bacilli;Acholeplasmatales;Acholeplasmataceae;Candidatus Phytoplasma;Lethal yellowing phytoplasma
GCCAGAGUGCGACGGGUGAGUACACGUAAGCAACCUGCCUUUAAGACGAGAAUAACAAUUGGAAACAGUUGCUAAGGCCG
GAUAGGAAAUAAAAAGGCAUCUUUUUAUUUUUAAAAGACCUUUUUCGGAAGGUAUGCUUAAAGAGGGGCUUGCGUCACAU
UAGUUAGUUGGUAGGGUAAAGGCCUACCAAGACGAUGAUGUGUAGCUGGACUGAGAGGUUGAACAGCCACAUUGGGACUG
AGACACGGCCCAAACUCCUACGGGAGGCAGCAGUAGGGAAUUUUCGGCAAUGGAGGAAACUCUGACCGAGCAACGCCGCG
UGAACGACGAAGUACUUCGGUAUGUAAAGUUCUUUUAUUGAAGAAGAAACAAUAGUGGAAAAACUAUCUUGACGUUAUUC
AAUGAAUAAGCCCCGGCUAACUAUGAGCCAGCAGCCGCGGUAAUACAUAGGGGGCGAGCGUUAUCCGGGAAUUAUUGGGC
GUAAAGGGUGCGUAGGCGGUUUAAUAAGUCUCUAGUUUAAUUUCAACGCUUAACGUUGUCGUGCUAGAGAAACUGUUUAA
CUAGAGUGAGAUAGAGGUAAGCGGAAUUCCAUGUGUAGCGGUAAAAUGUGUAAAUAUAUGGAGGAACACCAGAGGCGUAG
GCGGCUUACUGGGUCUUUACUGACGCUGAUGCACGAAAGCGUGGGGAGCAAACAGGAUUAGAUACCCUGGUAGUCCACGC
CGUAAACUAUGAGUACUAAGUGUCGGGGUUAAACUCGGUACUGAAGUUAACACAUUAAGUACUCCGCCUGAGUAGUACGU
ACGCAAGUAUGAAAUUUAAAGGAAUUGACGGGAUCCCGCACAAGCGGUGGAUCAUGUUGUCUAAUUCGAAGAUACACGAA
AAACCUUACCAGGUCUUGACAUACUCUGCAAAGCUAUAGAAAUAUAGUGGAGGUUAUCAGGGAUACAGGUGGUGCAUGGU
UGUCGUCAGCUCGUGUCGUGAGAUGUUAGGUUAAGUUCUAAAACGAGCGCAACCCCUGUCGUUAAUUGCCAGCACGUUAU
GGUGGGGACUUUAGCGAGAUUGCCAAUGAAAAAUUGGAGGAAGGUGGGGAUUACGUCAAAUCAUCAUGCCCCUUAUGAUC
UGGGCUACAAACGUGAUACAAUGGCUAUUACAAAGAGUAGCUGAAACGCGAGUUUUUGGCAAAUCUCAAAAAAAUAGUCU
CAGUUCGGAUUGAAGUCUGCAACUCGACUUCAUGAAGUUGGAAUCGCUAGUAAUCGCGAAUCAGCAUGUCGCGGUGAAUA
CGUUCUCGGGGUUUGUACACACCGCCCGUCAAACCACGAAAGACAGCAGGUC
>DQ842525.1.1332 Bacteria;Bacillota;Bacilli;Acholeplasmatales;Acholeplasmataceae;Candidatus Phytoplasma;Lethal yellowing phytoplasma
UGAACAAGUGACGACGGGUGAGUACGCGUAAGCAACCUGCCUUUAAGACGGGAAUAACAAUUGGAAACAGUUGCUAAGGC
UGGAUAGGAGAUAAAAAGGCAUCUUUUUAUUUUUAAAAGACCUUUUUCGGAAGGUAUGCUUAAAGAGGGGCUUGCGUCAC
AUUAGUUAGUUGGUAGGGUAAAGGCCUACCAAGACGAUGAUGUGUAGCUGGACUGAGAGGUUGAACAGCCACAUUGGGAC
UGAGACACGGCCCAAACCCCUACGGGAGGCAGCAGUAGGGAAUUUUCGGCAAUGGAGGAAACUCUGACCGAGCAACGCCG
CGUGAACGACGAAGUACUUCGGUAUGUAAAGUUCUUUUAUUGAAGAAGAAACAAUAGUGGAAAAACUAUCUUGACGCUAU
UCAAUGAAUAAGCCCCGGCUAACUAUGUGCCAGCAGCCGCGGUAAUACAUAGGGGGCGAGCGUUAUCCGGAAUUAUUGGG
CGUAAAGGGUGCGUAGGCGGUUUAAUAAGUCUCUAGUUUAAUUUCAACGCUUAACGUUGUCCUGCUAGAGAAACUGUUUA
GCUAGCGUGAGAUAGAGGUAAGCGGAAUUCCAUGUGUAGCGGUAAAAUGUGUAAAUAUAUGGAGGAACACCAGAGGCGUA
GGCGGCUUACUGGGUCUUUACUGACGCUGAUGCACGAAAGCGUGGGGAGCAAACAGGAUUAGAUACCCUGGUAGUCCACG
CCGUAAACUAUGAGUACUAAGUGUCGGGGUUAAACUCGGUACUGAAGUUAACACAUUAAGUACUCCGCCUGAGUAGUACG
UACGCAAGUAUGAAAUUUAAAGGAAUUGACGGGAUCCCGCACAAGCGGUGGGUCAUGUUGUUUAAUUCGAAGAUACACGA
AAAACCUUACCAGGUCUUGACAUACUCUGCAAAGCUAUAGAAAUAUAGUGGAGGUUAUCAGGGAUACAGGUGGUGCAUGG
UUGCCGUCAGCUCGUGUCGUGAGAUGUUAGGUUAAGUUCUAAAACGAGCGCAACCCCUGUCGUUAAUUGCCAGCACGUUA
UGGUGGGGACUUUAGCGAGACUGCCAAUGAAAAAUUGGAGGAAGGUGGGGAUUACGUCAAAUCAUCAUGCCCCUUAUGAU
CUGGGCUACAAACGUGAUACAAUGGCUAUUACAAAGAGUAGCUGAAACGCGAGUUUUUGGCAAAUCUCAAAAAAAUAGUC
UCAGUUCGGAUUGAAGUCUGCAUCUCGACUUCAUGAAGUUGGAAUCGCUAGUAAUCGCGAAUCAGCAUGUCGCGGUGAAU
ACGUUCUCGGGGUUUGUACACACCGCCCGUCAAACCACGAAAUACUCAGGUC
>DQ842527.1.1328 Bacteria;Bacillota;Bacilli;Acholeplasmatales;Acholeplasmataceae;Candidatus Phytoplasma;Lethal yellowing phytoplasma
GAAUAGUGGGCGACGGGUGAGUACACGUAAGCACCUGCCUUUAAGACGAGAAUAACAAUUGGAAACAGUUGCUAAGGCUG
GAUAGGAAAUAAAAAGGCAUCUUUUUAUUUUUAAAAGACCUUUUUCGGAAGGUAUGCUUAAAGAGGGGCUUGCGUCACAU
UAGUUAGUUGGUAGGGUAAAGGCCUACCAAGACGAUGAUAUGUAGCUGGACUGAGAGGUUGAACAGCCACAUUGGGACUG
AGACACGCCCAAACUCCUACGGGAGGCAGCAGUAGGGAAUUUCGGCAAUGGAGGAAACUCUGACCGAGCAACGCCGCGUG
AACGACGAAGUACUUCGGUAUGUAAAGUUCUUUUAUUGAAGAAGAAACAAUAGUGGAAAAACUAUCUUGACGUUAUUCAA
UGAGUAAGCCCCGGCUAACUAUGUGCCAGCAGCCGCGGUAAUACAUAGGGGGCGAGCGUUAUCCGGAAUUAUUGGGCGUA
AAGGGUGCGUAGGCGGUUUAAUAAGUCUCUAGUUUAAUUUCAACGCUUAACGUUGUCCUGCUAGAGAAACUGUUUAACUA
GAGUGAGAUAGAGGUAAGCGGAAUUCCAUGUGUAGCGGUAAAAUGUGUAAAUAUAUGGAGGAACACCAGAGGCGUAGGCG
GCUUACUGGGUCUUUACUGACGCUGAUGCACGAAAGCGUGGGGAGCAAACAGGAUUAGAUACCCUGGUAGUGCACGCCGU
AAACUAUGAGUACUAGGUGUCGGGGUUAAACUCGGUACUGAAGUUAACACAUUAAAUACUCCGCCUGAGUAGUACGUACA
CAAGUAUGAAAUUUAAAGGAAUUGACGGGAUCCCGCACAAGCGGUGGAUCAUGUUGUUUAAUUCGAAGAUACACGAAAAA
CCUUACCAGGUCUUGACAUACUCUGCAAAGCUAUAGAAAUAUAGUGGAGGUUAUCAGGGAUACAGGUGGUGCAUGGUUGU
CGUCAGCUCGUGUCGUGAGAUGUUAGGUUAAGUUCUAAACGAGCGCAACCCCUGUCGUUAAUUGCCAGCACGUUAUGGUG
GGGACUUUAGCGAGACUGCCAAUGAAAAAUUGGAGGAAGGUGGGGAUUACGUCAAAUCAUCAUGCCCCUUAUGAUCUGGG
CUACAAACGUGAUACAAUGGCUAUUACAAAGAGUAGCUGAAACGCGAGUUUUUGGCAAAUCUCAAAAAAAUAGUCUCUGU
UCGGAUUGAAGUCUGCAACUCGACUUCAUGAAGUUGGAAUCGCUAGUAAUCGCGAAUCAGCAUGUCGCGGUGAAUACGUU
CUCGGGGUUUGUAUACACCGCCCGUCAAACCACGAAAUACUCAGCUAC
>KJ922144.1.1368 Bacteria;Bacillota;Bacilli;Acholeplasmatales;Acholeplasmataceae;Candidatus Phytoplasma;Coconut palm phytoplasma
UUGAGAAUUUACGUUGUUUAUCUACCUUUAAAAGACCUUCUUCGGAGGGUAUGCUUAAAGAGGGGCUUGCGUCACAUUAG
UUAGUUGGUAGGGUAAUGGCCUACCAAGACGAUGAUGUGUAGCUGGACUGAGAGGUUGAACAGCCACAUUGGGACUGAGA
CACGGCCCAAACUCCUACGGGAGGCAGCAGUAGGGAAUUUUCGGCAAUGGAGGAAACUCUGACCGAGCAACGCCGCGUGA
ACGACGAAGUACUUCGGUAUGUAAAGUUCUUUUAUUGAAGAAGAAACAAUAGUGGAAAAACUAUCUUGACGUUAUUCAAU
GAAUAAGCCCCGGCUAACUAUGUGCCAGCAGCCGCGGUAAUACAUAGGGGGCGAGCGUUAUCCGGAAUUAUUGGGCGUAA
AGGGUGCGUAGGCGGUUUAAUAAGUCUCUAGUUUAAUUUCAACGCUUAACGUUGUCCUGCUAGAGAAACUGUUUGACUAG
AGUGAGAUAGAGGUAAGCGGAAUUCCAUGUGUAGCGGUAAAAUGUGUAAAUAUAUGGAGGAACACCAGAGGCGUAGGCGG
CUUACUGGGUCUUUACUGACGCUGAUGCACGAAAGCGUGGGGAGCAAACAGGAUUAGAUACCCUGGUAGUCCACGCCGUA
AACUAUGAGUACUAAGUGUCGGGGUUAAACUCGGUACUGAAGCUAACACAUUAAGUACUCCGCCUGAGUAGUACGUACGC
AAGUAUGAAACUUAAAGGAAUUGACGGGAUCCCGCACAAGCGGUGGAUCAUGUUGUUUAAUUCGAAGAUACACGAAAAAC
CUUACCAGGUCUUGACAUACUCUGCAAAACUAUAGAAAUAUAGUGGAGGUUAUCAGGGAUACAGGUGGUGCAUGGUUGUC
GUCAGCUCGUGUCGUGAGAUGUUAGGUUAAGUUCUAAAACGAGCGCAACCCCUGUCGUUAAUUGCCAGCACGUUAUGGUG
GGGACUUUAGCGAGACUGCCAAUGAAAAAUUGGAGGAAGGUGGGGAUUACGUCAAAUCAUCAUGCCCCUUAUGAUCUGGG
CUACAAACGUGAUACAAUGGCUAUUACAAAGAGUAGCUUAAACGCGAGUUUUUGGCAAAUCUCAAAAAAAUAGUCUUAGU
UCGGAUUGAAGUCUGCAACUCGACUUCAUGAAGUUGGAAUCGCUAGUAAUCGCGAAUCAGCAUGUCGCGGUGAAUACGUU
CUCGGGGUUUGUACACACCGCCCGUCGAACCACGAAAGUGGACAAUACCCGAAAGCGAUAGCCUAACUGCGCAAGCAGAG
GGAAUCGUCUAAGGUAGGGUCGAUGAUUGGGGUUAAGUCGUAACAAGGUAUCCCUACCGGAAGGUGGGGAUGGAUCACCU
CCUUUCUA
>DQ842528.1.1334 Bacteria;Bacillota;Bacilli;Acholeplasmatales;Acholeplasmataceae;Candidatus Phytoplasma;Lethal yellowing phytoplasma
UGGAUUGGUGACGACGGGUGAGUACACGUAAGCAACCUGCCUUUAAGACGAGAAUAACAAUUGGAAACAGUUGCUAAGGC
UGGAUAGGAAAUAAAAAGGCAUCUUUUUAUUUUUAAAAGACCUUUUUCGGAAGGUAUGCUUAAAGAGGGGCUUGCGUCAC
AUUAGUUAGUUGGUAGGGUAAAGGCCUACCAAGACGAUGAUGUGUAGCUGGACUGAGAGGUUGAACAGCCACAUUGGGAC
UGAGACACGGCCCAAACUCCUACGGGAGGCAGCAGUAGGGAAUUUUCGGCAAUGGAGGAAACUCUGACCGAGCAACGCCG
CGUGAACGACGAAGUACUUCGGUAUGUAAAGUUCUUUUAUUGAAGAAGAAACAAUAGUGGAAAAACUAUCUUGACGUUAU
UCAAUGAAUAAGCCCCGGCUAACUAUGUGCCAGCAGCCGCGGUAAUACAUAGGGGGCGAGCGUUAUCCGGAAUUAUUGGG
CGUAAAGGGUGCGUAGGCGGUUUAAUAAGUCUCUAGUUUAAUUUCAACGCUUAACGUUGUCCUGCUAGAGAAACUGUUUA
ACUAGAGUGAGAUAGAGGUAAGCGGAAUUCCAUGUGUAGCGGUAAAAUGUGUAAAUAUAUGGAGGAACACCAGAGGCGUA
GGCGGCUUACUGGGUCUUUACUGACGCUGAUGCACGAAAGCGUGGGGAGCAAACAGGAUUAGAUACCCUGGUAGUCCACG
CCGUAAACUAUGAGUACUAAGUGUCGGGGUUAAACUCGGUACUGAAGUUAACACAUUAAGUACUCCGCCUGAGUAGUACG
UACGCAAGUAUGAAAUUUAAAGGAAUUGACGGGAUCCCGCACAAGCGGUGGAUCAUGUUGUUUAAUUCGAAGAUACACGA
AAAACCUUACCAGGUCUUGACAUACUCUGCAAAGCUAUAGAAAUAUAGUGGAGGUUAUCAGGGAUACAGGUGGUGCAUGG
UUGUCGUCAGCUCGUGUCGUGAGAUGUUAGGUUAAGUUCUAAAACGAGCGCAACCCCUGUCGUUAAUUGCCAGCACGUUA
UGGUGGGGACUUUAGCGAGACUGCCAAUGAAAAAUUGGAGGAAGGUGGGGAUUACGUCAAAUCAUCAUGCCCCUUAUGAU
CUGGGCUACAAACGUGAUACAAUGGCUAUUACAAAGAGUAGCUGAAACGCGAGUUUUUGGCAAAUCUCAAAAAAAUAGUC
UCAGUUCGGAUUGAAGUCUGCAACUCGACUUCAUGAAGUUGGAAUCGCUAGUAAUCGCGAAUCAGCAUGUCGCGGUGAAU
ACGUUCUCGGGGUUUGUACACACCGCCCGUCAAACCACGAAAUGACAUCAGCGG
>HK241455.1.1290 Bacteria;Bacillota;Bacilli;Acholeplasmatales;Acholeplasmataceae;Acholeplasma;unidentified
GAUUAACGCUGGCGGUACGUCUAAUACAUGCAAGUCGAACGAGUGGCGAACGGGUGAGUAACACGUAGGUAACCUGCCUA
CAAGUUGGGGAUAACACAAGGAAACUUGUGCUAAUACCGAAUAAUUAAAGCUGCUUGAAGAGGGGCCUGCGGCGCAUUAG
UUAGUUGGUAAGGUAAUGGCUUACCAAGACGAUGAUGCGUAGCUGGACUGAGAGGUUGAACAGCCACAUUGGGACUGAGA
AACGGCCCAGACUCCUACGGGAGGCAGCAGUAGAGAAUCUUCGGCAAUGGGGGAAACCCUGACCGAGCGAUACCGCGUGA
GUGAUGAAAUACUUCGGUAUGUAAAAUUCUUUUAUUAAAGAAGAUGACGUUAUUUAAUGAAUAAGUCCCGGCUAACUAUG
UGCCAGCAGCCGCGGUAAUACAUAGGGGACGAGCGUUAUCCGGAAUAAUUGGGCGUAAAGGGUGCGUAGGCGGUGUGUUA
AGUUCAAGGUUUAAUCGUAGGGCUCAACCCUAUAUCGCUUUGAAAACUGGCACACUAGAGUAAGAUAGAGGCAAGUGGAA
UUCCAUGUGUAGCGGUAAAAUGCGUAAAUAUAUGGCAGAACACCAGAGGCGAAGGCGGCUUGCUGGGUCUACCGACGCUG
AGGCACGAAAGCGUGGGGAGCAAACAGGAUUAGAUACCCUGGUAGUCCACGCCGUAAACGAUGAGCACUAAAAGUCGGGU
UCGGCUUUCAAGUUAACGCGAUAAGUGCUCCGCCUGAGUAGUACGUACGCAAGUAUAAAACUCAAAGGAAUUGGCGGGAC
CUCGCACAAGCGGUGGAUCAUGUUGUUUAAUUCGUUGAUACGCGAUGAACCUUACCAGGCCUUGACAUAUACAGGUGGUG
CAUGGUUGUCGUCAGCUCGUGUCGUGAGAUGUUAGGUUAAGUCCUGCAACGAGCGCAACUCUUAUUGCUAUUUGCCAUCA
UGGGCACUAUAGUGAGACUGCCAGUGAUAAACUGGAGGAAGGUGGGAAUGACGUCAAAUCAUCAUGCCCCUUAUGGCCUG
GGCCACAAACGUGAUACAAUGGUUGUCAAAAGGAUGCUAGAAAGUGAUUUUAGGCAAAUCCUUACAAUCUCAGUUCGGAU
GAAGUCUGCAACUCGACUUCAGAAGUCGGAAUCGCUAGUAAUCGUAGAUCAGAACGCUACGGUGAAUACGUUCUCGAGGU
UUGCACACACCGCCCGUCAAACCACGAAAGUUAACAAUACCCAAAACCGGUGCCUAAGGAGCCGUCUAAGGUAGGGUUAA
UGAUUGGGGU
>HG937516.822967.824461 Bacteria;Bacillota;Bacilli;Mycoplasmatales;Mycoplasmataceae;Mycoplasmoides;Mycoplasma amphoriforme A39
AGAGUUUGAUCCUGGCUCAGGAUUAACGCUGGCGGCAUGCCUAAUACAUGCAAGUCGAUCGGGUGCAGCAAUGCAUCAGA
GGCGAACGGGUGAGUAACACGUAUCCAAUUUACCCCAUAGCGAGGGAUAACUAGUCGAAAGAUUAGCUAAUACCGCAUAA
CGAUUAAAAUAUCGCAUGAGAAUUAAUUUAAAGAUCCGUUUGGAUUACUAUGGGAUAAGGGUGCGGCAUAUCAGCUAGUU
GGUGAGGUAACGGCCCACCAAGGCAAUGACGUGUAGUUAUGCUGAGAGGUAGAAUAACCACAAUGGAACUGAGACACGGU
CCAUACUCCUACGGGAGGCAGCAGUAGGGAAUUUUUCACAAUGGACGAAAGUCUGAUGGAGCAAUGCCGCGUGAACGAUG
AAGGUCUUUGUAGAUUGUAAAGUUCUUUUAUUUAGGAAGAAAAGCUAGUAAAGGAAAUGUUAUUAGUUUGACCGUACUAU
UUGAAUAAGUAACGACUAACUAUGUGCCAGCAGUCGCGGUAAUACAUAGGUUGCAAGCGUUAUCCGGAUUUAUUGGGCGU
AAAACAAGCGCAGGCGGAUUAGAAAGUCUGGUGUUAAAAUCAACUGCUUAACGGUUGAAUGCAUUGGAAACUUCUAGUCU
AGAGUGUGGUAGAGAGUUCUGGAACUCCAUGUGGAGCGGUGGAAUGCGUAGAUAUAUGGAAGAACACCAGCUGCGAAGGC
GAGAACUUAGGCCAUUACUGACGCUUAGGCUUGAAAGUGUGGGGAGCAAAUAGGAUUAGAUACCCUAGUAGUCCACACCG
UAAACGAUGGAUGUUAAACGUCGGGGCGAUCACCUCGGUGUUGCAGUUAACACAUUAAACAUCCUGCCUGGGUAGUACAU
UCGCAAGAAUGAAACUCAAACGGAAUUGACGGGGACCCGCACAAGUGGUGGAGCAUGUUGCUUAAUUCGACGGUACACGA
AAAACCUUACCUAGACUUGACAUCCUUGGCAAAACUAUAGAAAUAUAGUCGAGGUUAACCGAGAGACAGGUGGUGCAUGG
UUGUCGUCAGCUCGUGUCGUGAGAUGUUGGGUUAAGUCCCGCAACGAGCGCAACCCUUAUCGUUAGUUACUUUGUCUAAC
GAGACUGCCAACGCAAGUUGGAGGAAGGUGGGGAUGACGUCAAAUCAUCAUGCCCCUUAUGUCUAGGGCUGCAAACGUGC
UACAAUGGCCAAUACAAACAGUUACCAAACCGUAAGGUGGAGUUAAUCUGCAAAGUUGGUCUCAGUUCGGAUUGAGGGCU
GCAAUUCGCCCUCAUGAAGUCGGAAUCACUAGUAAUCGCGAAUCAGCUAUGUCGCGGUGAAUACGUUCUCGGGUCUUGUA
CACACCGCCCGUCAAACUACGAGAGUUGAUAGUGUCUAAAACCGUGUUGCUAACCGCAAGGAAGCGCAUGUCUAGGACAA
GAUUAAUGAUUGGAGUUAAGUCGUAACAAGGUACCCCUACGAGAACGUGGGGGUG
>HK241441.1.1326 Bacteria;Bacillota;Bacilli;Mycoplasmatales;Mycoplasmataceae;Mycoplasmoides;unidentified
UUGAUCCUGGCUCAGGAUUAACGCUGGCGGCAUGCCUAAUACAUGCAAGUCGAUCGAGAGGCGAACGGGUGAGUAACACG
UAUCCAAUUUACCCCAUAGCGGGGAUAACUAGUCGAAAGAUUAGCUAAUACCGCAUAACUAAAGUUACUAUGGGAUAAGG
GUGCGGCAUAUCAGCUAGUUGGUGAGGUAACGGCCCACCAAGGCAAUGACGUGUAGUUAUGCUGAGAGGUAGAAUAACCA
CAAUGGAACUGAGACACGGUCCAUACUCCUACGGGAGGCAGCAGUAGGGAAUUUUUCACAAUGGACGAAAGUCUGAUGGA
GCAAUGCCGCGUGAACGAUGAAGGUCUUGUGAUUGUAAAGUUCUUUUAUUUAGGAAGAUGACCGUACUAUUUGAAUAAGU
AACGACUAACUAUGUGCCAGCAGUCGCGGUAAUACAUAGGUUGCAAGCGUUAUCCGGAUUUAUUGGGCGUAAAACAAGCG
CAGGCGGAUUAGAAAGUCUGGUGUUAAAAUCACUGCUUAACGGUUGAAUGCAUUGGAAACUUCUAGUCUAGAGUGUGGUA
GAGAGUUCUGGAACUCCAUGUGGAGCGGUGGAAUGCGUAGAUAUAUGGAAGAACACCAGCUGCGAAGGCGAGAACUUAGG
CCAACUGACGCUUAGGCUUGAAAGUGUGGGGAGCAAAUAGGAUUAGAUACCCUAGUAGUCCACACCGUAAACGAUGGAUG
UUAAACGUCGGGGCCUCGGUGUUGCAGUUAACACAUUAAACAUCCUGCCUGGGUAGUACAUUCGCAAGAAUGAAACUCAA
AGGAAUUGACGGGGACCCGCACAAGUGGUGGAGCAUGUUGCUUAAUUCGACGGUACACGAAAAACCUUACCUAGACUUGA
CAUCGACAGGUGGUGCAUGGUUGUCGUCAGCUCGUGUCGUGAGAUGUUGGGUUAAGUCCGCAACGCGCAACCCUUAUCGU
UAGUUAUCUAACGAGACUGCCAACGCAAGUUGGAGGAAGGUGGGGAUGACGUCAAAUCAUCAUGCCUUAUGUCUAGGGCU
GCAAACGUGCUACAAUGGCCAACAAACAGUUACCAAACCGUAAGGUGGUGAGUAUCUGCUUGGUCUCAGUUCGGAUGAGG
GCUGCAAUUCGCCCUCAGAAGUCGGAAUCACUAGUAAUCGCGAAUCAGCUAUGUCGCGGUGAAUACGUUCUCGGGUCUUG
UACACACCGCCCGUCAAACUACGAGAGUUGAUAGUGUCUAAAACCGUGUGCUAAGCGCAUGUCUAGGACAAGAUUAAUGA
UUGGAGUUAAGUCGUAACAAGGUACCCCUACGAGAACGUGGGGGUG
>DQ860100.1.1501 Bacteria;Bacillota;Bacilli;Mycoplasmatales;Mycoplasmataceae;Spiroplasma;Spiroplasma lineolae
UGGCUCAGGAUUAACGCUGGCGGCAUGCCUAAUACAUGCAAGUCGAACGGGGUGCUUGCACCCAGUGGCGAACGGGUGAG
UAACACGUAUCUAAUCUACCUUUUAGUGGGGGAUAACAGUUGGAAACGACUGCUAAUACCGCAUACGACACCAUUAUGGC
AUCAGAAGGUGUUGAAAGGCCCGUAUGGGUCGCUAGAAGAUGAGGAUGCGGCGUAUUAGCUAGUAGGCGGGGUAAAAGCC
CACCUAGGCAAUGAUACGUAGCCGAACUGAGAGGUUGAUCGGCCACAUUGGGACUGAGAUACGGCCCAGACUCCUACGGG
AGGCAGCAGUAGGGAAUUUUUCACAAUGGGCGAAAGCCUGAUGAAGCAAUGCCGCGUGAGUGAUGACGGUCUUCGGAUUG
UAAAGCUCUGUUGUUAGGGAAGAAAUGCUAGAAGAGGAAAUGCUUUUAGUUUGACGGUACCUAACCAGAAAGCCACGGCU
AACUAUGUGCCAGCAGCCGCGGUAAUACAUAGGUGGCAAGCGUUAUCCGGAUUUAUUGGGCGUAUAGGGUGCGUAGGCGG
UUGCUUAAGUUUGAGGUUAAAGCCUGGAGCUCAACUCCAGUUCGCCUUGAAAACUGGGUAACUAGAAUGCAGGAGAGGUA
GAUGGAAUUCCAUGUGUAGCGGUGAAAUGCGUAGAUAUAUGGAGGAACACCAGUGGCGUAGGCGGUCUACUGGCCUGUAA
UUGACGCUGAGGCACGAAAGCGUGGGGAGCAAAUAGGAUUAGAUACCCUAGUAGUCCACGCCGUAAACGUUGAGUACUAA
GUGUCGGCAUUAGUCGGUGCUGCAGCUAACGCAUUAAGUACUCCGCCUGAGUAGUAUGCUCGCAAGAGUGAAACUCAAAG
GAAUUGACGGGGACCCGCACAAGUGGUGGAGCAUGUGGUUUAAUUCGAAGCAACGCGAAGAACCUUACCAGGGCUUGACA
UCCAGUGCAAAGCUACAGAGAUGUAGUGGAGGUUAACAUUGAGACAGGUGGUGCAUGGUUGUCGUCAGCUCGUGCCGUGA
GGUGUUGGGUUAAGUCCCGCAACGAGCGCAACCCCUAUCGUUAGUUACUAACAUUAAGUUGAGGACUUUAACGAGACUGC
UAGUGUAAGCUAGAGGAAGGUGGGGAUGACGUCAAAUCAUCAUGCCCCUUAUGUCCUGGGCUACACACGUGCUACAAUGG
CUGAUACAAAGAGUCGCAAUCUCGCGAGAGGGAGCUAAUCUCAAAAAGUCAGUCUCAGUUCGGAUUGAAGUCUGCAACUC
GACUUCAUGAAGCCGGAAUCACUAGUAAUCGCGAAUCAGCAACGUCGCGGUGAAUACGUUCUCGGGUCUUGUACACACCG
CCCGUCACACCAUGAGAGUUGGUAAUACCAGAAGCACGUAUCUUAACCGUAAGGAGAGAGCGUACCAAGGUAGGAUUAGC
GAUUAGGGUGAAGUCGUAACAAGGUAUCCGUACGGGAACGUGCGGAUGGAUCACCUCCUUU
>FJ226068.1.1537 Bacteria;Bacillota;Bacilli;Acholeplasmatales;Acholeplasmataceae;Candidatus Phytoplasma;Candidatus Phytoplasma costaricanum
AACGCUGGCGGCGCGCCUAAUACAUGCAAGUCGAACGGGAAUUUAAGCAAUUAAAUUUUAGUGGCGAACGGGUGAGUAAC
GCGUAAGCAAUCUGCCCCUAAGACGAGGAUAACAGUUGGAAACGACUGCUAAGACUGGAUAGGAAAUAAAAAGGCAUCUU
UUUAUUUUAAAAAGACCUAGCAAUAGGUAUGCUUAGGGAGGAGCUUGCGUCACAUUAGUUAGUUGGUAGGGUAAUGGCCU
ACCAAGACAAUGAUGUGUAGCCGGACUGAGAGGUUGAACGGCCACAUUGGGACUGAGACACGGCCCAAACUCCUACGGGA
GGCAGCAGUAGGGAAUUUUCGGCAAUGGAGGAAACUCUGACCGAGCAACGCCGCGUGAACGAUGAAGUAUCUCGGUACGU
AAAGUUCUUUUAUUAAGGAAGAAAAAUUGGUGGAAAAACCAUUCUGACGGUACUUAAUGAAUAAGCCCCGGCUAACUAUG
UGCCAGCAGCCGCGGUAAUACAUAGGGGGCAAGCGUUAUCCGGAAUUAUUGGGCGUAAAGGGUGCGUAGGCGGUUAGGUA
AGUUUAUGGUGUAAGUUCAACGCUUAACGUUGUGAUGCUAUAAAAACUGCCUAACUAGAGUUGGAUAGAGGCAAGUGGAA
UUCCAUGUGUAGUGGUAAAAUGCGUAAAUAUAUGGAGGAACACCAGUGGCGAAGGCGGCUUGCUGGGUCUUAACUGACGC
UGAGGCACGAAAGCGUGGGGAGCAAACAGGAUUAGAUACCCUGGUAGUCCACGCCGUAAACGAUGAGUACUAAACGUUGG
GUCAAACCAGCGUUGAAGUUAACACAUUAAGUACUCCGCCUGAGUAGUACGUACGCAAGUAUGAAACUUAAAGGAAUUGA
CGGGACUCCGCACAAGCGGUGGAUCAUGUUGUUUAAUUCGAAGGUACCCGAAAAACCUCACCAGGUCUUGACAUGCUUCU
GCAAAGCUGUAGAAAUACAGUGGAGGUUAUCAGUUGCACAGGUGGUGCAUGGUUGUCGUCAGCUCGUGUCGUGAGAUGUU
GGGUUAAGUCCCGCAACGAGCGCAACCCCUGUUGUUAGUUACCAGCACGUAAUGGUGGGCACUUUAGCAAGACUGCCAGU
GAUAAAUUGGAGGAAGGUGGGGAUGACGUCAAAUCAUCAUGCCCCUUAUGACCUGGGCUACAAACGUGAUACAAUGGCUG
UUACAAAGGGUGGCUACAACGCAAGUUGAUGGCGAAUCUCAAAAAGGCAGUCUCAGUUUGGAUUGAAGUCUGCAACUCGA
CUUCAUGAAGUUGGAAUCGCUAGUAAUCGCGAAUCAGCAUGUCGCGGUGAAUACGUUCUCGGGGUUUGUACACACCGCCC
GUCAAACCACGAAAGUUGGCAAUACCCAAAGCCGGGGGCCUAACUCGCAAGAGAGGGAGCCGUCUAAGGUAGGGUCGAUG
AUUGGGGUUAAGUCGUAACAAGGUAUCCCUACCGGAAGGUGGGGAUGGAUCACCUCCUUUCUAAGGAAAAAGUUAUCAUC
UUCAGUUUUGACAGACC
>FJ226565.1.1561 Bacteria;Bacillota;Bacilli;Mycoplasmatales;Mycoplasmataceae;Mycoplasmopsis;Mycoplasmopsis fermentans
UUAACGCUGGCUGUGUGCCUAAUACAUGCAUGUCGAGCGAAGGUAGCAAUACCUUAGCGGCGAAUGGGUGAGUAACACGU
GCUCAACGUACCCUUCAGUUUGGCAUAGCGACUGGAAACAGUCGAUAAUUUCAAAUACUCGUAGUUUUCGCAUGAAGAUU
ACGGAAAAGAAGCGUUUGCUUCGCUGGAGGAGCGGGGUGCGUAACAUUAGCUAGUUGGUGAGGUAACGGCCCACCAAGGC
GAUGAUGUUUAGCGGGGUUGAGAGACUGAACCGCCACACUGGGACUGAGAUACGGCCCAGACUCCUACGGGAGGCAGCAG
UAGGGAAUAUUCCACAAUGGGCGAAAGCCUGAUGGAGCGACACAGCGUGAAGGAUGAAGGUCCUAUGGAUUGUAAACUUC
UGUGGUAAGGGAAGAAAAGACAGAAUAGGAAAUGAUUUUGUUUUGACGGUACCUUAUUAGAAAGCAACGGCUAACUAUGU
GCCAGCAGCCGCGGUAAUACAUAGGUUGCAAGCGUUAUCCGGAAUUAUUGGGCGUAAAGCGUCUGUAGGUUGUUUGUUAA
GUCUGGCGUUAAAUUUUGGGGCUCAACCCCAAAACGCGUUGGAUACUGGCAGGCUAGAGUUGUGUAGAGGUUAGCGGAAU
UCCUUGUGAAGCGGUGAAAUGCGUAGAUAUAAGGAAGAACACCAAGAUGGCGAAGGCAGCUAACUGGACAUAUACUGACA
CUGAGAGACGAAAGCGUGGGGAGCAAACAGGAUUAGAUACCCUGGUAGUCCACGCCCUAAACGAUGAUCAUUAGCUGAUG
GGGAACUCAUCGGCGCAGCUAACGCAUUAAAUGAUCCGCCUGAGUAGUACGUUCGCAAGAAUAAAACUUAAAGGAAUUGA
CGGGGAUCCGCACAAGCGGUGGAGCAUGUGGUUUAAUUUGAAGAUACGCGUAGAACCUUACCCACUCUUGACAUCUUCUG
CAAAGCUAUGGAGACAUAGUGGAGGUUAACAGAAUGACAGAUGGUGCAUGGUUGUCGUCAGCUCGUGUCGUGAGAUGUUU
GGUUAAGUCCUGCAACGAGCGCAACCCUUAUCCUUAGUUACUACCAUUYAGUUGAGGACUCUAAGGAGACUGCCCGAGUA
AUCGGGAGGAAGGUGGGGAUGACGUCAAAUCAUCAUGCCUCUUACGAGUGGGGCAACACACGUGCUACAAUGGCCGGUAC
AAAGAGAAGCGAAGUGGUGACAUGGAGCAAACCUCAAAAAACCGGUCUCAGUUCGGAUUGUAGUCUGCAACUCGACUACA
UGAAGUCGGAAUCGCUAGUAAUCGUAGAUCAGCUACGCUACGGUGAAUACGUUCUCGGGUCUUGUACACACCGCCCGUCA
AACCAUGGGAGCUGGUAAUGCCCGAAGUCGGUUUAUAAACAAACUGCCUAAGGCAGGACUGGUGACUGGGGUUAAGUCGU
AACAAGGUAUCCCUACGAGAACGUGGGGAUGGAUCACCUCCUUUCUACGGAGUACAAAAGAGUACUUUUUAAAGUACUAU
UAACCUUAUUUCACUAGACCUAUUUUAUUUAUAUAUUUUUU
>FJ226561.1.1561 Bacteria;Bacillota;Bacilli;Mycoplasmatales;Mycoplasmataceae;Mycoplasmopsis;Mycoplasmopsis fermentans
UUAACGCUGGCUGUGUGCCUAAUACAUGCAUGUCGAGCGAAGGUAGCAAUACCUUAGCGGCGAAUGGGUGAGUAACACGU
GCUCAACGUACCCUUCAGUUUGGCAUAGCGACUGGAAACAGUCGAUAAUUUCAAAUACUCGUAGUUUUCGCAUGAAGAUU
ACGGAAAAGAAGCGUUUGCUUCGCUGGAGGAGCGGGGUGCGUAACAUUAGCUAGUUGGUGAGGUAACGGCCCACCAAGGC
GAUGAUGUUUAGCGGGGUUGAGAGACUGAACCGCCACACUGGGACUGAGAUACGGCCCAGACUCCUACGGGAGGCAGCAG
UAGGGAAUAUUCCACAAUGGGCGAAAGCCUGAUGGAGCGACACAGCGUGAAGGAUGAAGGUCCUAUGGAUUGUAAACUUC
UGUGGUAAGGGAAGAAAAGACAGAAUAGGAAAUGAUUUUGUUUUGACGGUACCUUAUUAGAAAGCAACGGCUAACUAUGU
GCCAGCAGCCGCGGUAAUACAUAGGUUGCAAGCGUUAUCCGGAAUUAUUGGGCGUAAAGCGUCUGUAGGUUGUUUGUUAA
GUCUGGCGUUAAAUUUUGGGGCUCAACCCCAAAACGCGUUGGAUACUGGCAGGCUAGAGUUGUGUAGAGGUUAGCGGAAU
UCCUUGUGAAGCGGUGAAAUGCGUAGAUAUAAGGAAGAACACCAAGAUGGCGAAGGCAGCUAACUGGACAUAUACUGACA
CUGAGAGACGAAAGCGUGGGGAGCAAACAGGAUUAGAUACCCUGGUAGUCCACGCCCUAAACGAUGAUCAUUAGCUGAUG
GGGAACUCAUCGGCGCAGCUAACGCAUUAAAUGAUCCGCCUGAGUAGUACGUUCGCAAGAAUAAAACUUAAAGGAAUUGA
CGGGGAUCCGCACAAGCGGUGGAGCAUGUGGUUUAAUUUGAAGAUACGCGUAGAACCUUACCCACUCUUGACAUCUUCUG
CAAAGCUAUGGAGACAUAGUGGAGGUUAACAGAAUGACAGAUGGUGCAUGGUUGUCGUCAGCUCGUGUCGUGAGAUGUUU
GGUUAAGUCCUGCAACGAGCGCAACCCUUAUCCUUAGUUACUACCAUUCAGUUGAGGACUCUAAGGAGACUGCCCGAGUA
AUCGGGAGGAAGGUGGGGAUGACGUCAAAUCAUCAUGCCUCUUACGAGUGGGGCAACACACGUGCUACAAUGGCCGGUAC
AAAGAGAAGCGAAGUGGUGACAUGGAGCAAACCUCAAAAAACCGGUCUCAGUUCGGAUUGUAGUCUGCAACUCGACUACA
UGAAGUCGGAAUCGCUAGUAAUCGUAGAUCAGCUACGCUACGGUGAAUACGUUCUCGGGUCUUGUACACACCGCCCGUCA
AACCAUGGGAGCUGGUAAUGCCCGAAGUCGGUUUAUAAACAAACUGCCUAAGGCAGGACUGGUGACUGGGGUUAAGUCGU
AACAAGGUAUCCCUACGAGAACGUGGGGAUGGAUCACCUCCUUUCUACGGAGUACAAAAGAGUACUUUUUAAAGUACUAU
UAACCUUAUUUCACUAGACCUAUUUUAUUUAUAUAUUUUUU
>FJ226577.1.2260 Bacteria;Bacillota;Bacilli;Mycoplasmatales;Mycoplasmataceae;Mycoplasmopsis;Mycoplasmopsis gallopavonis
UUAACGCUGGCUGUGUGCCUAAUACAUGCAUGUCGAGCGGAGUUCUUCGGAACUUAGCGGCGAAUGGGUGAGUAACACGU
ACUUAACGUGCCCACUAGAUUGGAAUAACGCUGAGAAAUUAGCGCUAAUGCCGGAUACUUAUUAAUUUCGCAUGAAGUUA
AUAUAAAAGGAGCAAUUGCUUCACUAGUGGAUCGGGGUGCGUAACAUUAGCUAGUUGGUAAGGUAAUGGCUUACCAAGGC
GAUGAUGUUUAGCGGGGUUGAGAGACUGAUCCGCCACACUGGGACUGAGAUACGGCCCAGACUCCUACGGGAGGCAGCAG
UAGGGAAUUUUCCACAAUGGACGAAAGUCUGAUGGAGCGACACAGCGUGCAGGAUGAAGGCCUUCGGGUUGUAAACUGCU
GUUAUAAGGGAAGAAAAAACAAAGGAGUGGAAAGCCUUUGUCUUGACGGUACCUUGUCAGAAAGCAACGGCUAACUAUGU
GCCAGCAGCCGCGGUAAUACAUAGGUUGCAAGCGUUAUCCGGAAUUAUUGGGCGUAAAGCGUCUGUAGGUUGUGUGUUAA
GUCUGACGUCAAAACUUGGGGCUCAACCCCAAAUCGCGUUGGAUACUGGCACGCUAGAAUUGUGUAGAGGUUAGCGGAAU
UCCUAGUGAAGCGGUGAAAUGCGUAGAUAUUAGGAAGAACAUCAACAUGGCGAAGGCAGCUAACUGGGCACAUAUUGACA
CUGAGAGACGAAAGCGUGGGGAGCAAACAGGAUUAGAUACCCUGGUAGUCCACGCCGUAAACGAUGAUGAUUAGCUGAUG
GRGACCAUCGGCGCAGCUAACGCAUUAAAUCAUCCGCCUGAGUAGUAUGCACGCAAGUGUGAAACUUAAAGGAAUUGACG
GGGAUCCGCACAAGCGGUGGAGCAUGUGGUUUAAUUUGAAGAUACGCGUAGAACCUUACCCACUCUUGACAUCUUCCGCA
AAGCUAUAGAGAUAUAGUCGAGGUUAACGGAAUGACAGAUGGUGCAUGGUUGUCGUCAGCUCGUGUCGUGAGAUGUUCGG
UUAAGUCCUGCAACGAGCGCAACCCUUGUCCUUAGUUAGAUGAUCUAAGGAGACUGCCCGAGUAAUUGGGAGGAAGGUGG
GGACGACGUCAAAUCAUCAUGCCUCUUACGAGUGGGGCCACACACGUGCUACAAUGGACGGUACAAAGAGAAGCAAAACG
GCGACGUCAAGCAAAUCUCAAAAAACCGUUCUCAGUUCGGAUUGUAGUCUGCAACUCGACUACAUGAAGUCGGAAUCGCU
AGUAAUCGUAGAUCAGCUACGCUACGGUGAAUACGUUCUCGGGUCUUGUACACACCGCCCGUCACACCAUGGGAGCUGGU
AAUGCCCGAAGUCGGUUUUGUUAACUACGGAAACAACCGCCUAAGGCAGGACUGGUGACUGGGGUGAAGUCGUAACAAGG
UAUCCCUACGAGAACGUGGGGAUGGAUUACCUCCUUUCUACGGAGUACAUUACCUAUCUAAUAGGAUACUUAAAGACUAU
UUUUAUUAAAAUAAUUAAUAAUUGUUACAAUGACACAUGUACUAUGUUAAUAGUCCAUAGAUAUAUCUAGUUUUGAGAGA
ACUUUCUCUCUUGUUCUUUGAAAACUGAAUAGUAAAGAUAUUACAACGACAUCAAAUAAAUAAAUUAAAUUGGUUAAUUU
GUUUUGAUUGAUACCGAGUAAUUAUUACAAUGUAAUAAUUUAUUGAAAUGUCUUUGAAUAUACAUCAACAAUAGGUCGAA
UAUUGUCAACUUUUAAAUAAGUAAGAGUUUGUGGUGGAUGCCUUGGGUCUGGAAGUCGAUGAAGGACGUGAUUACCUGCG
AUAAGCCUCGUGGAGCUGGAUAUAAGCUACGAAGCGGGGAUUUCCGAAUGGGGAAACCUAACUAGAGUAAUUUCUAGUUG
CUAUACGAUGAAUAAAAUAGUCGUAUUUGCGAGACACGUUGUGAACUGAAACAUCUUAGUAGCAACAGGAAGAGAAAAUA
AAAAAUGAUUCCAUUAGUAGCGGCGAGCGAAAGUGGAAGAGCCCAAACCAACAUUAGUUGGGGUUGUAGGACUAUCUACA
UGAAGUUACAAAUCUUUGUUAUAGCAGAAUUAGUUGGGAAACUAAAGCAUAGAGGGUGAUACUCCCGUAUGCGAAAUGGC
AAGGACUUCUGAUAGUAUCCUGAGUAGGGCGGGGCACGUGAAACCCUGUCUGAAUCUGCCGGGACCAUCCGGUAAGGCUA
AAUACUAACCAGACACCGAU
>FJ226566.1.1634 Bacteria;Bacillota;Bacilli;Mycoplasmatales;Mycoplasmataceae;Mesomycoplasma;Mycoplasma sp. LR5794
UUAACGCUGGCUGUGUGCCUAAUACAUGCAUGUUGAACGAAGCAGUGCUUGCACUGACUUAGUAGCGAAUGGGUGAGUAA
CACGUACCUAACCUACCUUUUAGAUUGGGAUAACUACUGGAAACAGUAGCUAAUACCGAAUACGAAUUUCUGUCGCAUGA
UGGAAGUUUAAAAGGAGCCUCAAAGCUUCACUUAAAGAUGGGGGUGCGGAACAUUAGCUAGUUGGUAGGGUAAUGGCCUA
CCAAGGCGAUGAUGUUUAGCCGGGCCGAGAGGCUGUACGGCCACACUGGGACUGAGAUACGGCCCAGACUCCUACGGGAG
GCAGCAGUAGGGAAUUUUCCACAAUGAGCGAAAGCUUGAUGGAGCGACACAGCGUGCAGGAUGAAGGCCUUCGGGUUGUA
AACUGCUGUUGCAAGGGAAGAAAAAAUAGGGUAGGAAAUGAYCCUUAAUUGACGGUACCUUGUUAGAAAGCGAUGGCAAA
CUAUGUGCCAGCAGCCGCGGUAAUACAUAGGUCGCGAGCGUUAUCCGGAAUUAUUGGGCGUAAAGAGUUCGUAGGUUGUU
UGUUAAGUCUGGAGUUAAAUACCGAAGCUCAACUUCGGCCCGCUUUAGAUACUGGCAAGCUAGAAUUACAAAGAGGUUAG
CGGAAUUCCUAGUGAAGCGGUGGAAUGCGUAGAUAUUAGGAAGAACACCAAUAGGCGAAGGCAGCUAACUGGUUGUAUAU
UGACACUGAGGAACGAAAGCGUGGGGAGCAAACAGGAUUAGAUACCCUGGUAGUCCACGCCGUAAACGUUGAUCAUUAGU
UGGUAGGAAGACUUACCGAUGCAGCUAACGCAGUAAAUGAUCCGCCUGAGUAGUAUGCUCGCAAGAGUGAAACUUAAAGG
AAUUGACGGGGACCCGCACAAGCGGAGGAGCAUGUGGUUUAAUUUGAAGAUACGCGUAGAACCUUACCCACUCUUGACAU
CCCUUGCAAUGCUAUAGAGAUAUAGCGGAGGUUAACAAGGUGACAGAUGGUGCAUGGUUGUCGUCAGCUCGUGUCGUGAG
AUGUUAGGUUAAGUCCUGCAACGAGCGCAACCCUUGUCUUUAGUUACUAACAUUUAGUUGAGGACUCUAGAGAGACUGCC
UGGGUAACCAGGAGGAAGGUGGGGACGACGUCAAAUCAUCAUGCCUCUUACGAGUGGGGCAACACACGUGCUACAAUGGU
UGGUACAAAGAGAAGCAAUAUGGUGACAUGGAGCAAACCUCAAAAAACCAAUCUCAGUUCGGAUUGAAGUCUGCAACUCG
ACUUCAUGAAGUCGGAUUCGCUAGUAAUCGCAGAUCAGCUACGCUGCGGUGAAUACGUUCUCGGGUCUUGUACACACCGC
CCGUCACACCAUGGGAGUUGGUAAUGCCCGAAGCCGGUUAGUUAACUUCGGAGACGACUGUCUAAGGCAGGACCGAUGAC
UGGGGUGAAGUCGUAACAAGGUAUCCCUACGAGAACGUGGGGAUGGAUCACCUCCUUUCUACGGAGUACAUAGACAUCUU
UAUAUUUGGCGUAUUUAAAAUCCUUUUUAAUAGCGUAAUUAAUCAUAAAAAGGUAAUUAUGGGCUUAGCCAAAGAGUUUU
GUAUCUAGUUUUGAAAGUUCUAUCUUUCAAAAAA
>DQ861914.1.1505 Bacteria;Bacillota;Bacilli;Mycoplasmatales;Mycoplasmataceae;Spiroplasma;Spiroplasma cantharicola
UCCUGGCUCAGGAUUAACGCUGGCGGCAUGCCUAAUACAUGCAAGUCGAACGGGGUGCUUGCACCCAGUGGCGAACGGGU
GAGUAACACGUAUCUAAUCUACCUUUUAGUGGGGGAUAACAGUUGGAAACGACUGCUAAUACCGCAUACGACAUCAUUAU
CGCAUGAGAAGAUGUUAAAAGGCCCGUUUGGGCCGCUAGAAGAUGAGGAUGCGGCGUAUUAGCUAGUAGGUGGGGUAAAG
GCCCACCUAGGCGAUGAUACGUAGCCGAACUGAGAGGUUGAUCGGCCACAUUGGGACUGAGAUACGGCCCAGACUCCUAC
GGGAGGCAGCAGUAGGGAAUUUUUCACAAUGGACGAAAGUCUGAUGAAGCAAUGCCGCGUGAGUGAUGACGGUCUUCGGA
UUGUAAAGCUCUGUUGUAAGGGAAGAACAGCUAGAAGAGGAAAUGCUUUUAGUUUGACGGUACCUUACCAGAAAGCCACG
GCUAACUAUGUGCCAGCAGCCGCGGUAAUACAUAGGUGGCAAGCGUUAUCCGGAUUUAUUGGGCGUAUAGGGUGCGUAGG
AGGUUAGUUAAGUUUGAGGUUAAAGCCCGGAGCUCAACUCCGGUUCGCCUUGAAAACUGGCUAACUAGAAUGCAGGAGAG
GUAGAUGGAAUUUCAUGUGUAGCGGUGGAAUGCGUAGAUAUAUGAAGGAACACCAGUGGCGAAGGCGGUCUACUGGCCUG
UGAUUGACUCUGAGGCACGAAAGCGUGGGGAGCAAAUAGGAUUAGAUACCCUAGUAGUCCACGCCGUAAACGUUGAGUAC
UAAGUGUCGGCUUUAAGUCGGUGCUGCAGCUAACGCAUUAAGUACUCCGCCUGAGUAGUAUGCUCGCAAGAGUGAAACUC
AAAGGAAUUGACGGGGACCCGCACAAGUGGUGGAGCAUGUGGUUUAAUUCGAAGCAACGCGAAGAACCUUACCAGGGCUU
GACAUCCAGUGCAAAGCUACAGAGAUGUAGUGGAGGCUAACAUUGAGACAGGUGGUGCAUGGUUGUCGUCAGCUCGUGCC
GUGAGGUGUUGGGUUAAGUCCCGCAACGAGCGCAACCCCUAUUAUUAGUUACUAACAUUAAGUUGAGGACUCUAAUGAGA
CUGCUAGUGUAAGCUAGAGGAAGGUGGGGAUGACGUCAAAUCAUCAUGCCCCUUAUGUCCUGGGCUACACACGUGCUACA
AUGGCUGAUACAAAGAGUCGCAAUCCUGCGAGGGGGAGCUAAUCUCAAAAAGUCAGUCUCAGUUCGGAUUGAAGUCUGCA
ACUCGACUUCAUGAAGCCGGAAUCACUAGUAAUCGCGAAUCAGCAAUGUCGCGGUGAAUACGUUCUCGGGUCUUGUACAC
ACCGCCCGUCACACCAUGAGAGUUGGUAAUACCAGAAGCACGUAUCCUAACCGUAAGGAGGGAGCGUACCAAGGUAGGAU
UAGCGAUUAGGGUGAAGUCGUAACAAGGUAUCCGUACGGGAACGUGCGGAUGGAUCACCUCCUUU
>DQ860101.1.1506 Bacteria;Bacillota;Bacilli;Mycoplasmatales;Mycoplasmataceae;Spiroplasma;Spiroplasma platyhelix
UGGCUCAGGAUUAACGCUGGCGGCAUGCCUAAUACAUGCAAGUCGAACGAAGUAGUUUACUACUUAGUGGCGAACGGGUG
AGUAACACGUAUCUAAUCUACCAUUUAGUGGGGAAUAACUGUUGGAAACGACAGCUAAUACCGCAUGUUGUUCCUAGGAU
GAUUUUCUAGGAAUGAAAGGAGCUUUCAAGCUUCGCUAUUUGAUGAGGAUGCGGCGCAUUAGCUAGUUGGUAGGGUAAUG
GCCUACCAAGGCAAUGAUGCGUAGCCGAUCUGAGAGGAUGAACGGCCACAUUGGGACUGAGACACGGCCCAAACUUCUAC
GGAAGGCAGCAGUAGGGAAUUUUUCACAAUGGGCGAAAGCCUGAUGGAGCAAUGCCGCGUGACUGAUGAAGGUCUUUGGA
UUGUAAAGGUCUGUUGUAAGGGAAGAAAUAGUAGGACAGGAAAUGGUUCUACUUAUGACGGUACCUUACCUAGAAAGCCA
CGGCUAACUAUGUGCCAGCAGCCGCGGUAAUACAUAGGUGGCAAGCGUUAUCCGGAUUUAUUGGGCGUAAAGGGUGCGUA
GACGGUUUUGUAAGUCUGAGGUUAAAUAUGAGAGCUCAACUCUCAUUCGCCUUGGAAACUGCAAGGCUAGAGUAUAGGAG
AGGCUAGUGGAAUUCCAUGUGUAGCGGUGGAAUGUGUAGAUAUAUGGAGGAACACCAGUGGCGAAGGCGGCUAGCUGGCC
UAUUACUGACGUUGAAGCACGAAAGCGUGGGGAGCAAAUAGGAUUAGAUACCCUAGUAGUCCACGCUGUAAACGAUGAGU
ACUAAGUGUUGCCAAAAGGCAGUGCUGUAGCUAACGCAUUAAGUACUCCGCCUGAGUAGUAUGCUCGCAAGAGUGAAACU
CAAAGGAAUUGACGGGGACCCGCACAAGCGGUGGAGCAUGUGGUUUAAUUCGAAGCAACGCGAAGAACCUUACCAGGCCU
UGACAUACCUUGCAAUGCUAUAGAGAUAUAGUGGAGGUUAACAGGGAUACAGGUGGUGCAUGGUUGUCGUCAGUUCGUGU
CGUGAGAUGUUUGGUUAAGUCCAGCAACGAACGCAACCCUUGUCCUUAGUUGCCAGCAUUAAGUUGGGGACUCUAAGGAG
ACUGCUAGUGUAAGCUAGAGGAAGGUGGGGAUGACGUCAAAUCAUCAUGCCCCUUAUGGCCUGGGCUACACACGUGCUAC
AAUGGCUGAUACAAAGAGUCGCAAAAUCGCGAGAUCGAGCUAAUCUCAAAAAAUCAGUCUCAGUCCGGAUUGAAGUCUGA
AACUCGACUUCAUGAAGUCGGAAUCGCUAGUAAUCGUGAAUCAGCAAUGUCACGGUGAAUACGUUCUCGGGUCUUGUACA
CACCGCCCGUCAAAGCACGAGAGUCGGCAAUGCCAGAAGUUGGUGUCCUAACCGCAAGGAGGGAGCUACCCAAGGCAGUG
GUGGCAAUUGGGCUUAAGUCGUAACAAGGUACCUGUAUCGGAAGAUGUGGAUGGAUCACCUCCUUU
>AJ539178.1.1252 Bacteria;Bacillota;Bacilli;Acholeplasmatales;Acholeplasmataceae;Candidatus Phytoplasma;Sugarcane phytoplasma (uncharacterized)
GAAACGACUGCUAAGACUGGAUAGGAAAUAAAAAGGCAUCUUUUUAUUUUUAAAAGACCUUUUUCGGAAGGUAUGCUUAA
AGAGGGGCUUGCGUCACAUUAGUUAGUUGGUAGGGUAAAGGCCUACCAAGACGAUGAUGUGUAGCUGGACUGAGAGGUUG
AACAGCCACAUUGGGACUGAGACACGGCCCAAACUCCUACGGGAGGCAGCAGUAGGGAAUUUUCGGCAAUGGAGGAAACU
CUGACCGAGCAACGCCGCGUGAACGACGAAGUACUUCGGUAUGUAAAGUUCUUUUAUUGAAGAAGAAACAAUAGUGGAAA
AACUAUCUUGACGUUAUUCAAUGAAUAAGCCCCGGCUAACUAUGUGCUAGCAGCCGCGGUAAUACAUAGGGGGCGAGCGU
UAUCCGGAAUUAUUGGGCGUAAAGGGUGCGUAGGCGGUUUAAUAAGUCUCUAGUUUAAUUUCAACGCUUAACGUUGUCCU
GCUAGAGAAACUGUUUAACUAGAGUGAGAUAGAGGUAAGCGGAAUUCCAUGUGUAGCGGUAAAAUGUGUAAAUAUAUGGA
GGAACACCAGAGGCGUAGGCGGCUUACUGGGUCUUUACUGACGCUGAUGCACGAAAGCGUGGGGAGCAAACAGGAUUAGA
UACCCUGGUAGUCCACGCCGUAAACUAUGAGUACUAAGUGUCGGGGUUAAACUCGGUACUGAAGUUAACACAUUAAGUAC
UCCGCCUGAGUAAUACGUACGCAAGUAUGAAACUUAAAGGAAUUGACGGGAUCCCGCACAAGCGGUGGAUCAUGUUGUUU
AAUUCGAAGAUACACGAAAAACCUUACCAGGUCUUGACAUACUCUGCAAAGCUAUAGAAAUAUAGUGGAGGUUAUCAGGG
AUACAGGUGGUGCAUGGUUGUCGUCAGCUCGUGUCGUGAGAUGUUAGGUUAAGUUCUAAAACGAGCGCAACCCCUGUCGU
UAAUUGCCAGCACGUUAUGGUGGGGACUUUAGCGAGACUGCCAAUGAAAAAUUGGAGAAAGGUGGGGAUUACGUCAAAUC
AUCAUGCCCCUUAUGAUCUGGGCUACAAACGUGAUACAAUGGCUAUUACAAAGAGUAGCUGAAACGCGAGUUUUUGUCAA
AUCUCAAAAAAAUAGUCUCAGUUCGGAUUGAAGUCUGCAACUCGACUUCAUGAAGUUGGAAUCGCUAGUAAUCGCGAAUC
AGCAUGUCGCGGUGAAUACGUUCACGGGGUUUGGUACACAAAUCACUAGUCA
>KY778011.1.1497 Bacteria;Bacillota;Bacilli;Acholeplasmatales;Acholeplasmataceae;Candidatus Phytoplasma;Mexican Naolinco periwinkle virescence phytoplasma
AACGCUGGCGGCGCGCCUAAUACAUGCAAGUCGAACGGAAACCUUCGGGUUUUAGUGGCGAACGGGUGAGUAACACGUAA
GCAACCUGCCCUUAAGACGAGGAUAACAAUUGGAAACAGUUGCUAAGACUGGAUAGGAAAAGCAAAGGCAUCUUUACUUU
UUUAAAAGACCUUCUUUGAAGGUAUGCUUUAGGAGGGGCUUGCGACACAUUAGUUAGUUGGCAGGGUAAAGGCCUACCAA
GACUAUGAUGUGUAGCUGGACUGAGAGGUUGAACAGCCACAUUGGGACUGAGACACGGCCCAAACUCCUACGGGAGGCAG
CAGUAGGGAAUUUUCGGCAAUGGAGGAAACUCUGACCGAGCAACGCCGCGUGAACGAUGAAGUACCUCGGUAUGUAAAGU
UCUUUUAUUAAGGAAGAAAAAAGAGUGGAAAAACUCCCUUGACGGUACUUAAUGAAUAAGCCCCGGCUAAUUAUGUGCCA
GCAGCCGCGGUAAUACAUAAGGGGCGAGCGUUAUCCGGAAUGAUUGGGCGUAAAGGGUGCGUAGGCGGUUUAAUAAGUCU
AUAGUUUAAUUUCAGUGCUUAACGCUGUUGUGCUAUAGAAACUGUUUUACUAGAGUGAGAUAGAGGCAAGCGGAAUUCCA
UGUGUAGCGGUAAAAUGCGUAAAUAUAUGGAGGAACACCAGAGGCGUAGGCGGCUUGCUGGGUCUUUACUGACGCUGAGG
CACGAAAGCGUGGGGAGCAAACAGGAUUAGAUACCCUGGUAGUCCACGCCGUAAACGAUGAGUACUAAGUGUCGGAUAAA
ACCGGUACUGAAGUUAACACAUUAAGUACUCCGCCUGAGUAGUACGUACGCAAGUAUGAAACUUAAAGGAAUUGACGGGA
CUCCGCACAAGCGGUGGAUCAUGUUGUUUAAUUCGAAGAUACACGAAAAACCUUACCAGGUCUUGACAUUUUCUUGCGAA
GUUAUAGAAAUAUAAUAGAGGUUAUCAGGAAAACAGGUGGUGCAUGGUUGUCGUCAGCUCGUGUCGUGAGAUGUUAGGUU
AAGUCCUAAAACGAGCGCAACCCUUGUCGUUAAUUGCCAGCAUGUAAUGAUGGGGACUUUAACGAGACUGCCAAUGAAAA
AUUGGAGGAAGGUGGGGAUUACGUCAAAUCAUCAUGCCCCUUAUGAUCUGGGCUACAAACGUGAUACAAUGGUUGAUACA
AAGAGUAGCUGAAAUGCGAGUUUUUAGCCAAUCUCACAAAAUCAAUCUCAGUUCGGAUUGAAGUCUGCAACUCGACUUCA
UGAAGUCGGAAUCGCUAGUAAUCGCGAAUCAGCAUGUCGCGGUGAAUACGUUCUCGGGGUUUGUACACACCGCCCGUCAA
ACCACGAAAGUUGGCAAUACCCUAAAGCGGUCGCCUAACUUCGUAAGAAGAAGGAUCCGUCUAAGGUAGGGUCGAUAAUU
GGGGUUAAGUCGUAACAAGGUAUCCCUACCGGAAGGUGGGGAUGGAUCACCUCCUUU
>AJ539180.1.1246 Bacteria;Bacillota;Bacilli;Acholeplasmatales;Acholeplasmataceae;Candidatus Phytoplasma;Sugarcane phytoplasma (uncharacterized)
GAAACGACUGCUAAGACUGGAUAGGAACAAGAAGGCAUCUUCUUGUUUUUAAAAGACCUAGUAAUAGGUAUGCUUAGGGA
GGAGCUUGCGUCACAUUAGUUAGUUGGUGGGGUAAAGGCCUACCAAGACUAUGAUGUGUAGCCGGGCUGAGAGGUUGAAC
GGCCACAUUGGGACUGAGACACGGCCCAAACUCCUACGGGAGGCAGCAGUAGGGAAUUUUCGGCAAUGGAGGAAACUCUG
ACCGAGCAACGCCGCGUGAACGAUGAAGUAUUUCGGUACGUAAAGUUCUUUUAUUAGGGAAGAAUAAAUGAUGGAAAAAU
CAUUCUGACGGUACCUAAUGAAUAAGCCCCGGCUAACUAUGUGCCAGCAGCCGCGGUAAUACAUAGGGGGCGAGCGUUAU
CCGGAAUUAUUGGGCGUAAAGGGUGCGUAGGCGGUUUAAUAAGUCUCUAGUUUAAUUUCAACGCUUAACGUUGUCCUGCU
AGAGAAACUGUUUAACUAGAGUGAGAUAGAGGUAAGCGGAAUUCCAUGUGUAGCGGUAAAAUGUGUAAAUAUAUGGAGGA
ACACCAGAGGCGUAGGCGGCUUACUGGGUCUUUACUGACGCUGAUGCACGAAAGCGUGGGGAGCAAACAGGAUUAGAUAC
CCUGGUAGUCCACGCCGUAAACUAUGAGUACUAAGUGUCGGGGUUAAACUCGGUACUGAAGUUAACACAUUAAGUACUCC
GCCUGAGUAGUACGUACGCAGGUAUGAAACUUAAAGGAAUUGACGGGACCCCGCACAAGCGGUGGAUCAUGUUGUUUAAU
UCGAAGAUACACGAAAAACCUUACCAGGUCUUGACAUACUCUGCAAAGCUAUAGAAAUAUAGUGGAGGUUAUCAGGGAUA
CAGGUGGUGCAUGGUUGUCGUCAGCUCGUGUCGUGAGAUGUUAGGUUAAGUUCUAAAACGAGCGCAACCCCUGUCGUUAA
UUGCCAGCACGUUAUGGUGGGGACUUUAGCGAGACUGCCAAUGAAAAAUUGGAGGAAGGUGGGGAUUACGUCAAAUCAUC
AUGCCCCUUAUGAUCUGGGCUACAAACGUGAUACAAUGGCUAUUACAAAGAGUAGCUGAAACGCGAGUUUUUGGCAAAUC
UCAAAAAAAUAGUCUCAGUUCGGAUUGAAGUCUGCAACUCGACUUCAUGAAGUUGGAAUCGCUAGUAAUCGCGAAUCAGC
AUGUCGCGGUGAAUACGUUGACGGGGUUUGUACACACCGCCCGUCA
>LM995445.967660.969170 Bacteria;Bacillota;Bacilli;Mycoplasmatales;Mycoplasmataceae;[Mycoplasma] group;Mycoplasma capricolum subsp. capripneumoniae
AGAGUUUGAUCCUGGCUCAGGAUAAACGCUGGCGGCAUGCCUAAUACAUGCAAGUCGAACGGGGGUGCUUGCACCUCAGU
GGCGAACGGGUGAGUAACACGUAUCUAACCUACCUUAUAGCGGGGGAUAACUUUUGGAAACGAAAGAUAAUACCGCAUGU
AGAUCUUAUUAUCACAUGAGAAAAGAUCAAAAGAACCGUUUGGUUCACUAUGAGAUGGGGAUGCGGCGUAUUAGCUAGUA
GGUGAGAUAAUAGCCCACCUAGGCGAUGAUACGUAGCCGAACUGAGAGGUUGAUCGGCCACAUUGGGACUGAGAUACGGC
CCAGACUCCUACGGGAGGCAGCAGUAGGGAAUUUUUCACAAUGGACGAAAGUCUGAUGAAGCAAUGCCGCGUGAGUGCUG
ACGGCCUUCGGGUUGUAAAGCUCUGUUGUAAGGGAAGAAAAAAUAGAGUAGGAAAUGACUUUAUCUUGACAGUACCUUAC
CAGAAAGCCACGGCUAACUAUGUGCCAGCAGCCGCGGUAAUACAUAGGUGGCAAGCGUUAUCCGGAUUUAUUGGGCGUAU
AGGGUGCGUAGGCGGUUUUGCAAGUUUGAGGUUAAAGUCCGGAGCUCAACUCCGGUUCGCCUUGAAAACUGUUUUACUAG
AAUGCAAGAGAGGUAAGCGGAAUUCCAUGUGUAGCGGUGAAAUGCGUAGAUAUAUGGAAGAACACCUGUGGCGAAAGCGG
CUUACUGGCUUGUUAUUGACGCUGAGGCACGAAAGCGUGGGGAGCAAAUAGGAUUAGAUACCCUAGUAGUCCACGCCGUA
AACGAUGAGUACUAAGUGUUGGGGUAACUCAGCGCUGCAGCUAACGCAUUAAGUACUCCGCCUGAGUAGUAUGCUCGCAA
GAGUGAAACUCAAAGGAAUUGACGGGGACCCGCACAAGUGGUGGAGCAUGUGGUUUAAUUCGAAGCAACACGAAGAACCU
UACCAGGGCUUGACAUCCAGUGCAAAGCUAUAGAGAUAUAGUAGAGGUUAACAUUGAGACAGGUGGUGCAUGGUUGUCGU
CAGUUCGUGCCGUAAGGUGUUGGGUUAAGUCCCGCAACGAACGCAACCCUUGUCGUUAGUUACUAACAUUAAGUUGAGAA
CUCUAACGAGACUGCUAGUGUAAGUUAGAGGAAGGUGGGGAUGACGUCAAAUCAUCAUGCCCCUUAUGUCCUGGGCUACA
CACGUGCUACAAUGGCUGGUACAAAGAGUUGCAAUCCUGUGAAGGGGAGCUAAUCUCAAAAAACCAGUCUCAGUUCGGAU
UGAAGUCUGCAACUCGACUUCAUGAAGCCGGAAUCACUAGUAAUCGCGAAUCAGCUAUGUCGCGGUGAAUACGUUCUCGG
GUCUUGUACACACCGCCCGUCACACCAUGAGAGUUUGUAAUACCAGAAGUAGGUAGCUUAACCAUUUGGAGAGCGCUUCC
CAAGGUAGGACUAGCGAUUGGGGUGAAGUCGUAACAAGGUAUCCGUACGGGAACGUGCGGAUGGAUCACCU
>LM995445.486842.488352 Bacteria;Bacillota;Bacilli;Mycoplasmatales;Mycoplasmataceae;[Mycoplasma] group;Mycoplasma capricolum subsp. capripneumoniae
AGAGUUUGAUCCUGGCUCAGGAUAAACGCUGGCGGCAUGCCUAAUACAUGCAAGUCGAACGGGGGUGCUUGCACCUCAGU
GGCGAACAGGUGAGUAACACGUAUCUAACCUACCUUAUAGCGGGGGAUAACUUUUGGAAACGAAAGAUAAUACCGCAUGU
AGAUCUUAUUAUCGCAUGAGAAAAGAUCAAAAGAACCGUUUGGUUCACUAUGAGAUGGGGAUGCGGCGUAUUAGCUAGUA
GGUGAGAUAAUAGCCCACCUAGGCGAUGAUACGUAGCCGAACUGAGAGGUUGAUCGGCCACAUUGGGACUGAGAUACGGC
CCAGACUCCUACGGGAGGCAGCAGUAGGGAAUUUUUCACAAUGGACGAAAGUCUGAUGAAGCAAUGCCGCGUGAGUGAUG
ACGGCCUUCGGGUUGUAAAGCUCUGUUGUAAGGGAAGAAAAAAUAAAGUAGGAAAUGACUUUAUCUUGACAGUACCUUAC
CAGAAAGCCACGGCUAACUAUGUGCCAGCAGCCGCGGUAAUACAUAGGUGGUAAGCGUUAUCCGGAUUUAUUGGGCGUAU
AGGGUGCGUAGGCGGUUUUGCAAGUUUGAGGUUAAAGUCCGGAGCUCAACUCCGGUUCGCCUUGAAAACUGUUUUACUAG
AAUGCAAGAGAGGUAAGCGGAAUUCUAUGUGUAGCGGUGAAAUGCGUAGAUAUAUGGAAGAAUACCUGUGGCGAAAGCGG
CUUACUGGCUUGUUAUUGACGCUGAGGCACGAAAGCGUGGGGAGCAAAUAGGAUUAGAUACCCUAGUAGUCCACGCCGUA
AACGAUGAGUACUAAGUGUUGGGGUAACUCAGCGCUGUAGCUAACGCAUUAAGUACUCCGCCUGCGUAGUAUGCUCGCAA
GAGUGAAACUCAAAGGAAUUGACGGGGACCCGCACAAGUGGUGGAGCAUGUGGUUUAAUUCGAAGCAACACGAAGAACCU
UACCAGGGCUUGACAUCCAGUGCAAAGCUAUAGAGAUAUAGUAGAGGUUAACAUUGAGACAGGUGGUGCAUGGUUGUCGU
CAGUUCGUGCCGUGAGGUGUUGGGUUAAGUCCUACAACGAACGCAACCCUUGUCGUUAGUUACUAACAUUAAGUUGAGAA
CUCUAACGAGACUGCUAGUAUAAGCUAGAGGAAGGUGGGGAUGACGUCAAAUCAUCAUGCCCCUUAUGUCCUGGGCUACA
CACGUGCUACAAUGGCUGGUACAAAGAGUUGCAAUCCUGUGAAGGGGAGCUAAUCUCAAAAAACCAGUCUCAGUUCGGAU
UGAAGUCUGCAACUCGACUUCAUGAAGCCGGAAUCACUAGUAAUCGCGAAUCAGCUAUGUCGCGGUGAAUACGUUCUCGG
GUCUUGUACACACCGCCCGUCACACCAUGAGAGUUGGUAAUACCAGAAGUAGGUAGCUUAACCAUUUGGAGAGCGCUUUC
CAAGGUAGGACUAGCGAUUGGGGUGAAGUCGUAACAAGGUAUCCGUACGGGAACGUGCGGAUGGAUCACCU
>AJ539179.1.1248 Bacteria;Bacillota;Bacilli;Acholeplasmatales;Acholeplasmataceae;Candidatus Phytoplasma;Sugarcane phytoplasma (uncharacterized)
GAAACGACUGCUAAGACUGGAUAGGAAAUAAAAAGGCAUCUUUUUAUUUUUAAAAGACCUUUUUCGGAAGGUAUGCUUAA
AGAGGGGCUUGCGUCACAUUAGUUAGUUGGUUGGGUAAAGGCCUACCAAGACGAUGAUGUGUAGCUGGACUGAGAGGUUG
AACAGCCACAUUGGGACUGAGACACGCCCAAACUCCUACGGGAGGCAGCAGUAGGGAAUUUUCGGCAAUGGAGGAAACUC
UGACCGAGCAACGCCGCGUGAACGACGAAGUAUUUUGGUACGUAAAGUUCUUUUAUUAGGGAAGAAUAAAUGAUGGAAAA
AUCAUUCUGACGGUACCUAAUGAAUAAGCCCCGGCUAACUAUGUGCCAGCAGCCGCGGUAAUACAUAGGGGGCAAGCGUU
AUCCGGAAUUAUUGGGCGUAAAGGGUGCGUAGGCGGUUAAAUAAGUUUAUGGUCUAAGUGCAAUGCUCAACAUUGUGAUG
CUAUAAAAACUGUUUAGCUAGAGUAAGAUAGAGGCAAGUGGAAUUCCAUGUGUAGUGGUAAAAUGCGUAAAUAUAUGGAG
GAACACCAGAGGCGUAGGCGGCUUACUGGGUCUUUACUGACGCUGAUGCACGAAAGCGUGGGGAGCAAACAGGAUUAGAU
ACCCUGGUAGUCCACGCCGUAAACUAUGAGUACUAAGUGUCGGGGUUAAACUCGGUACUGAAGUUAACACAUUAAGUACU
CCGCCUGAGUAGUACGAACGCAAGUAUGAAACUUAAAGGAAUUGACGGGAUCCCGCACAAGCGGUGGAUCAUGUUGUUUA
AUUCGAAGAUACACGAAAAACCUUACCAGGUCUUGACAUACUCUGCAAAGCUAUAGAAAUAUAGUGGAGGUUAUCAGGGA
UACAGGUGGUGCAUGGUUGUCGUCAGCUCGUGUCGUGAGAUGUUAGGUUAAGUUCUAAAACGAGCGCAACCCCUGUCGCU
AAUUGCCAGCACGUUAUGGUGGGGACUUUAGCGAGACUGCCAAUGAAAAAUUGGAGGAAGGUGGGGAUUACGUCAAAUCA
UCAUGCCCCUUAUGAUCUGGGCUACAAACGUGAUACAAUGGCUAUUACAAAGAGUAGCCGAAACGCGAGUUUUUGGCAAA
UCUCAAAAAAAUAGUCUCAGUUCGGAUUGAAGUCUGCAACUCGACUUCAUGAAGUUGGAAUCGCUAGUAAUCGCGAAUCG
GCAUGUCGCGGUGAAUACGUUCACGGGGUUUGUACACACCGCCCGUCA
>KP053907.1.1532 Bacteria;Bacillota;Bacilli;Acholeplasmatales;Acholeplasmataceae;Candidatus Phytoplasma;Candidatus Phytoplasma noviguineense
AAGAGUUUGAUCCUGGCUCAGGAUUAACGCUGGCGGCGUGCCUAAUACAUGCAAGUCGAACGGAAACCUUUCGGGGUUUU
AGUGGCGAACGGGUGAGUAGCACGUAAGCAACCUGCCUUUAAGACGAGAAUAACAAUUGGAAACAGUUGCUAAGGCUGGA
UAGGAAACACUAAGGCAUCUUAGUGUUUUUAAAAGACCUUUUUCGAAAGGUAUACUUAAAGAGGGGCUUGCGCCACAUUA
GUUAGUUGGUAGGGUAAAAGCCUACCAAGACGAUGAUGUGUAGCUGAACUGAGAGGUUGAACAGCCACAUUGGGACUGAG
ACACGGCCCAAACUCCUACGGGAGGCAGCAGUAGGGAAUUUUCGGCAAUGGAGGAAACUCUGACCGAGCAACGCCGCGUG
AACGAUGAAGUACUUCGGUAUGUAAAGUUCUUUUAUCGAAGAAGAAAACGUAGUGGAAAAACUACCUUGACGCUAUUCGA
UGAAUAAGCCCCGGCUAACUAUGUGCCAGCAGCCGCGGUAAUACAUAGGGGGCGAGCGUUAUCCGGAAUUAUUGGGCGUA
AAGGGUGCGUAGGCGGUUUGAUAAGUCUCUAGUUUAAAUUCAGUGCUUAACGCUGUCCUGCUAGAGAAACUGUCUGACUU
GAGUAAGAUAGAGGCAAGCGGAAUUCCAUGUGUAGCGGUAAAAUGUGUAAAUAUAUGGAGGAACACCAGAGGCGUAGGCG
GCUUGCUGGGUCUUUACUGACGCUGAGGCACGAAAGCGUGGGGAGCAAACAGGAUUAGAUACCCUGGUAGUCCACGCCGU
AAACGAUGAGUACUAAGUGUCGGGGUUCAUCCCUCGGUACUGAAGUCAACACAUUAAGUACUCCGCCUGAGUAGUACGUA
CGCAAGUAUGAAACUUAAAGGAAUUGACGGGAUCCCGCACAAGCGGUGGAUCAUGUUGUUUAAUUCGAAGAUACACGAAA
AACCUUACCAGGUCUUGACAUACUCUGCAAAGCUAUAGAAAUAUAGUGGAGGUUAUCAGGGAUACAGGUGGUGCAUGGUU
GUCGUCAGCUCGUGUCGUGAGAUGUUAGGUUAAGUCCUAAAACGAGCGCAACCCUUGUCGUUAGUUGCCAGCAUGUAAUG
AUGGGGACUUUAACGAGACUGCCAGUGAAAAAAUUGGAGGAAGGUGAGGAUUACGUCAAAUCAUCAUGCCCCUUAUGAUC
UGGGCUACAAACGUGAUACAAUGGCUAUGACAAAGAGCAGCUGAAACGUGAGUUUUUAGCAAAUCUCAAAAAAAUAGUCU
CAGUUCGGAUUGAAGUCUGCAACUCGACUUCAUGAAGUUGGAAUCGCUAGUAAUCGCGAAUCAGCAUGUCGCGGUGAAUA
CGUUCUCGGGGUUUGUACACACCGCCCGUCAAACCAUGAAAGUUGACAAUACCCAAAAACGGUAGCCUAACUACGCAAGU
AGAGGGAUCCGUCUAAGGUAGGGUCGAUGAUUGGGGUUAAGUCGUAACAAGGUAUCCCUACCGGAAGGUGGGGAUGGAUC
ACCUCCUUUCUA
>AJ539181.1.1246 Bacteria;Bacillota;Bacilli;Acholeplasmatales;Acholeplasmataceae;Candidatus Phytoplasma;Sugarcane phytoplasma (uncharacterized)
GAAACGACUGCUAAGACUGAAUAGGAGAUAAGAAGGCAUCUUUUUAUUUUUAAGAGACCUAGCAAUAGGUAUGCUUAGGG
AAGAGCUUGCGUCACAUUAGUUAGUUGGUGGGGUAAUGGCCUACCAAGACGAUGAUGUGUAGCCGGGCUGAGAGGUCGAA
CGGCCACAUUGGGACUGAGACACGGCCCAAACUCCUACGGGAGGCAGCAGUAAGGAAUUUUCGGCAAUGGAGGAAACUCU
CCCCGAGAAAUGCCGCGUGAACGAUGAAGUAUUUCGGUACGUAAAGUUCUUUUAUUAGGGAAGAAAAGAUGGUGGAAAAA
CCAUUAUGACGGUACCUAAUGAAUAAGCCCCGGCUAACUAUGUGCCAGCAGCCGCGGUAAUACAUAGGGGGCAAGCGUUA
UCCGGAAUUAUUGGGCGUAAAGGGUGCGUAGGCGGUUAAAUAAGUUUAUGGUCUAAGUGCAACGCUCAACGUUGUGAUGC
UAUAAAAACUGUUUAGCUAGAGUUUGAUAGAGGCAAGUGGAAUUCCGUGUGUAGUGGUAAAAUGCGUAAAUAUACGGAGG
AACACCAGAAGCGAAAGCGGCUUGCUGGGUCUUAACUGACGCUGAGGCACGAAAGCGUGGGGAGCAAACAGGAUUAGAUA
CCCUGGUAGUCCACGCCCUAAACGAUGAGUACUAAACGUUGGAUAAAACCAGUGUUGAAGUUAACACAUUAAGUACUCCG
CCUGAGUAGUACGUACGCAAGUAUGAAACUUAAAGGAAUUGACGGGACUCCGCACAAGCGGUGGAUCAUGUUGUUUAAUU
CGAAGGUACCCGAAAAACCUCACCAGGUCUUGACAUGCUUUUGCAAAGCUGUAGAAAUACAGUGGAGGCUAUCAGAAGCA
CAGGUGGUGCAUGGUUGUCGUCAGCUCGUGUCGUGAGAUGUUGGGUUAAGUCCCGCAACGAGCGCAACCCUUGUUGUUAA
UUGCCAUCAUUAAGUUGGGGACUUUAGCAAGACUGCCAAUGAUAAAUUGGAGGAAGGUGGGGACAACGUCAAAUCAUCAU
GCCCCUUAUGACCUGGGCUACAAACGUGGUACAAUGGCUGUUACAAAGGGUAGCUAAAGCGUAAGCUUCCGGCGAAUCUC
AAAAAAGCAGUCUCAGUUCGGAUUGAAGUCUGCAACUCGACUUCAUGAAGUUGGAAUCGCAUAGUAAUCGCGAAUCAAGC
AUGUCGCGGUGAAUACGAUGACGGGGUUUGUACACACCGCCCGUCA
>AJ539182.1.1251 Bacteria;Bacillota;Bacilli;Acholeplasmatales;Acholeplasmataceae;Candidatus Phytoplasma;Sugarcane phytoplasma (uncharacterized)
AACGACUGCUAAGACUGGAUUUUAUGGAGAUAAGAAGGCAUCUUUUUAUUUUUAAAAGCACCUAGCAAUAGGUAUGCUUA
GGGAAGAGCUUGCGUCACAUUAGUUAGUUGGUGGGGUAAUGGCCUCACCAAGACACGAUGUAUGUGUAGCCGGGCUGAGA
GGUCGAACGGCCACAUUGGGACUGAGACACGGCCCAAACUCCUACGGGAGGCAGCAGUAAGGAAUUUUCGGCAAUGGAGG
AAACUCUGACCGAGCAAUGCCGCGUGAACGAUGAAGUAUUUCGGUACGUAAAGUUCUUUUAUUAGGGAAGAAAAGAUGGU
GGAAAAACCAUUAUGACGGUACCUAAUGAAUAAGCCCCGGCUAACUAUGUGCCAGCAGCCGCGGUAAUACAUAGGGGGCA
AGCGUUAUCCGGAAUUAUUGGGCGUAAAGGGUGCGUAGGCGGUUAAAUAAGUUUAUGGUCUAAGUGCAACGCUCAACGUU
GUGAUGCUAUAAAAACUGUUUAGCUAGAGUUGGAUAGAGGCAAGUGGAAUUCCGUGUGUAGUGGUAAAAUGCGUAAAUAU
ACGGAGGAACACCAGAAGCGAAAGCGGCUUGCUGGGUCUUAACUGACGCUGAGGCACGAAAGCGUGGGGAGCAAACAGGA
UUAGAUACCCUGGUAGUCCACGCCCUAAACGAUGAGUACUAAACGUUGGAUAAAACCAGUGUUGAAGUUAACACAUUAAG
UACUCCGCCUGAGUAGUACGUACGCAAGUAUGAAACUUAAAGGGAUUGACGGGACUCCGCACAAGCGGUGGAUCAUGUUG
UUUAAUUCGAAGGUACCCGAAAAACCUCACCAGGUCUUGACAUGCUUUUGCAAAGCUGUAGAAAUACAGUGGAGGUUAUC
AGAAGCACAGGUGGUGCAUGGUUGUCGUCAGCACGUGUCGUGAGAUGUUGGGUUAAGUCCCGCAACGAGCGCAACCCUUG
UUGUUAAUUGCCAUCAUUAAGUUGGGGACUUUAGCAAGACUGCCAAUGAUAAAUUGGAGGAAGGUGGGGACGACGUCAAA
UCAUCAUGCCCCUUAUGACCUGGGCUACAAACGUGAUACAAUGGCUGUUACAAAGGGUAGCUAAAGCGUAAGCUUCUGGU
GAAUCUCAAAAAAGCAGUCUCAGUUCGGAUUGAAGUCUGCAACUCGACUUCAUGAAGUUGGAAUCGCUAGUAAUCGCGAA
UCAGCAUGUCGCGGUGAAUACGUUCACGGGGUUUGUACACACCGCCCGUCA
>AB015266.1.1479 Bacteria;Bacillota;Bacilli;Acholeplasmatales;Acholeplasmataceae;Anaeroplasma;uncultured Cytophaga sp.
AGAGUUUGAUCCUGGCUCAGGAUGAACGCUGGCUGCAUGCCUGAUACAUGCAAGUCGAACGAAAGUUACUUCGGUAACUU
UAGUGGCGAACGGGUGAGUAAUACGUAGGUAAUCAACCCUUAAGACGAGGAUACCGUUUGGAAACGAACGUUAAUACUGG
AUAGGAUAUCAUAAACCGCAUGGUUAGAUAUUUAAAGGAGCAAUCCACUUAGGGACGAGCCUGCGGCGCAUUAGUUAGUU
GGUAAGGUAAUGGCUUACCAAGACCGCGAUGCGUAGCCGGACUGAGAGGUUGAACGGCCACAUUGGGACUGAGACACGGC
CCAAACUCCUACGGGAGGCAGCAGUAGGGAAUUUUCGGCAAUGGACGAAAGUCUGACCGAGCAAUGCAGCGUGAACGAAG
AAGUAUUUCGGUAUGUAAAGUUCUUUUAUUAGGGACGAAAAAGUCGUAAGACAAUUGACGGUACCUAAUGAAUAAGCUCC
GGCUAACUACGUGCCAGCAGCCGCGGUAAUACGUAGGGAGCGAGCGUUAUCCGGAAUUAUUGGGCGUAAAGGGUUCGUAG
GUGGCAUAAUAAGUCUAUAGUUAAAGUUCGGGGCUCAACCCCGUGAUGCUAUAGAAACUGUUAAGCUUGAAUAUAGGAGA
GGAUAAUGGAAUUCCAUGUGUAGCGGUAAAAUGCGUAAAUAUAUGGAGGAACACCAGUGGCGAAGGCGGUUAUCUGGACU
AAGAUUGACACUAAGGAACGAAAGCGUGGGGAGCAAACAGGAUUAGAUACCCUGGUAGUCCACGCCGUAAACGAUGAGUA
UUAAGUGUUACCGUGAGGUAGUGCUGAAGUUAACGCAUUAAAUACUCCGCCUGAGUAGUACGUACGCAAGUAUGAAACUU
AAAGGAAUUGACGGGAACCUGCACAAGCGGUGGAACAUGUUGUUUAAUUCGAUGAUACGCGAUAAACCUUACCAGGCCUU
GACAUACUGAGCAAAGCUAUAGAGAUAUAGUGGAGGUUAUCUCAGAUACAGGUGGUGCAUGGUUGUCGUCAGCUCGUGUC
GUGAGAUGUUGGGUUAAGUCCCAUAACGAGCGCAACCCCUAUUGCUAGUUGCCAUCAUUAAGUUGGGGACUCUAGUGAGA
CUGCCAGCGACAAGUUGGAGGAAGGUGGGGAUGACCUCGAAUUCAUUCAUGCCCCUUAUGGCCUGGGCUAACAAACGUGU
AACAAUGGCUGGAACAAAGAGAUGCUACCUCGCGAGAGCAAGCAAAACUUCAUAAAGACAGUCUCAGUUCGGAUUGAAGU
CUGCAACUCGACUUCAUGAAGUUGGAAUCGCUAGUAAUCGUGGAUCAGAAUGCCACGGUGAAUACGUUCUCAGGUUUUGU
ACACACCGCCCGUCAAACCAUGAGAGUUUAUAAUACCCGAAGCCGGUGGUCUAACCAGCAAUGGAAGAAGCCGUCUAAGG
UAGGAUAGAUGAUUAGGGUGAAGUCGUAACAAGGUAACC
>X90591.1.1484 Bacteria;Bacillota;Bacilli;Acholeplasmatales;Acholeplasmataceae;Candidatus Phytoplasma;Mollicutes bacterium
CUAAUACAUGCAAGUUGAACGGAAACCUUCGGGUUUUAGUGGCGAACGGGUGAGUAACACGUAAGCAACCUACCCUAAAG
ACGAGGAUAACCAUUGGAAACAGUGGCUAAGACUGGAUAGGAAGAUAGAAGGCAUCUUGUAUCUUUUAAAAGACCUAGUA
AUAGGUAUGCUUUAGGAGGGGCUUGCGCCAUAUUAGUUAGUUGGUAGGGUAAUGGCCUACCAAGACGAUGAUGUGUAGCU
GGACUGAGAGGUUGAACAGCCACAUUGGGACUGAGACACGGCCCAAACUCCUACGGGAGGCAGCAGUAGGGAAUUUUCGG
CAAUGGAGGAAACUCUGACCGAGCAACGCCGCGUGAAUGAUGAAGUACUUCGGUAUGUAAAGUUCUUUUAUCAAGGAAGA
AAAGCAAAUGGCGAACCAUUUGUUUGCCGGUACUUGAUGAAUAAGCCCCGGCUAAUUAUGUGCCAGCAGCCGCGGUAAGA
CAUAAGGGGCAAGUGUUAUCCGGAAUUAUUGGGCGUAAAGGGUGCGUAGGCGGUCUAGUAAGUCAGUGGUGUAAUGGCAA
CGCUUAACGUUGUCCGGCUAUUGAAACUGCUAAACUUGAGUUAGAUAGAGGCGAGUGGAAUUCCAUGUGUAGCGGUAAAA
UGCGUAAACUAUAUGGAGGAACACCAGAGGCGUAGGCGGCUCGCUGGGUCUUAACUGACGCUGAGGCACGANANAAGGUG
GGGAGCAAACAGGAUUAGAAUACCCUGGUAGUCCACGCCGUAAACGAUGAGUACUAAGUGUCGGGUUAAAGUGUACUGAA
GUUAACACAUUAAGUACUCCGCCUGAGUAGUACGUACGCAAGUAUGAGACUUAAAGGAAUUGACGGGACUCCGCACAACG
CGGUGGAUCAUGUUGUUUAAUUCGAAGAUACCCGAAAAACCUUACCAGGUCUUGACAUGUUUUUGCAAAAUGGUAGUAAU
AUCAUGGAGGUUAUCAGAAACACAGGUGGUGCAUGGUUGUCGUCAGCUCGUGUCGUGAGAUGUUAGGUUAAGUCCUAAAA
CGAGCGAAACCCUUGUCGUUAGUUGCCAGCACGUUAUGGUGGGGACUUUAACACUGCCAAUGAUAAAUUGGAGGAAGGUG
AGGAUCACGUCAAAUCAGCAUGCCCCUUAUGACCUGGGCUACAAACGUGAUACAAUGGCUGUUACAAAGGGUAGCUGAAA
CGGCAAGUUCUUGGCCAAUCCCCAAAAACAGUCUCAGUCCGGAUUGAAGUCUGCAACUCGACUUCAUGAAGUUGGAAUCG
CUAGUAAUCGCGAAUCAGCAUGUCGCGGUGAAUACGUUCUCGGGGUUUGUACACACCGCCCGUCAAACCACGAAAGUUGG
CAAUACCCCAAAACGGUAGCCUAACUCGUUUAUUCGAGAGGGCGCCGUCUAAGGUAGGGUCGAUGAUUGGGGUUAAGUCG
UAACAAGGUAUCCUACCGGAAGGUGGGGAUGGAUCACCUCCUUU
>FJ263630.1.1245 Bacteria;Bacillota;Bacilli;Acholeplasmatales;Acholeplasmataceae;Candidatus Phytoplasma;'Dioscorea oppositifolia' yellows phytoplasma
AUUACGACUGCUAAGACUGGAUAGGAGACAAGAAGGCAUCUUCUUGUUUUUAAAAGACCUAGCAAUAGGUAUGCUUAGGU
AGGAGCUUGCGUCACAUUAGUUAGUUGGUGGGGUAAAGGCCUACCAAGAUUAUGAUGUGUAGCCGGGCUGAGAGGUUGAA
CGGCCACAUUGGGACUGAGACACGGCCCAAACUCCUGCGGGAGGCAGCAGUAGGGAAUUUUCGGCAAUGGAGGAAACUCU
GACCGAGCAACGCCGCGUGAACGAUGAAGUACUUCGGUACGUAGAGUUCUUUUAUUAGGGAAGAAUAAAUGAUGGAAAAA
UCAUUCUGACGGUACCUAAUGAAUAAGCCCCGGCUAACUAUGUGCAGCAGCCGCGGUAAUACAUAGGGGGCAAGCGUUAU
CCGGAAUUAUUGGGCGUAAAGGGUGCGUAGGCGGUUAAAUAAGUUUGUGGUCUAAGUGCAAUGCUCAACAUUGUGAUGCU
AUAAAAACUGUUUAGCUAGAGUAAGAUAGAGGCAAGUGGAAUUCCAUGUGUAGUGGUAAAAUGCGUAAAUAUAUGGAGGA
ACACCAGUAGCGAANNCGGCUUGCUGGGUCUUUACUGACGCUGAGGCACGAAGGCGAGGGGAGCAGACAGGAUUAGAUAC
CCUGGUAGUCCACGCCGUAAACGAUGAGUACUAAACGUUGGGUAAAACCAGUGUUGAAGUUAACACAUUAAGUACUCCGC
CUGAGUAGUACGUACGCAAGUAUGAAACUUAAAGGAAUUGACGGGACUCCGCACAAGCGGUGGAUCAUGUUGUUUAAUUC
GAAGGUACCCGAAAAACCUCACCAGGUCUUGACAUGCUUCUGCAAAGCUGUGGAAACACAGUGGAGGUUAUCAGUUGCAC
AAGUGGUGCAUGGUUGUCGUCAGCUCGUGUCGUGAGAUGUUGGGUUAAGUCCCGCAACGAGCGCAACCCUUAUUGUUAGU
UACCAGCACGUAAUGGUGGGGACUUUAGCAAGACUGCCAGUGAUAAAUUGGAGGAAGGUGGGGACGACGUCAAAUCAUCA
UGCCCCUUAUGACCUGGGCUACAAACGUGAUACAAUGGCUGUUACAAAGGAUAGCUGAAGCGCAAGUUUUUGGCGAAUCU
CAAAAAAACAGUCUCAGUUCGGAUUGAAGUCUGCAACUCGACUUCAUGAAGUUGGAAUCGCUAGUAAUCGCGAAUCAGCA
UGUCGCGGUGAAUACGUUCGCGGGGUUUGUACACACCGCAAUCUC
>KJ948653.1.1247 Bacteria;Bacillota;Bacilli;Acholeplasmatales;Acholeplasmataceae;Candidatus Phytoplasma;Lime witches'-broom phytoplasma
GAAACGACUGCUCAGACUGGAUAGGAAGAAAUACGGCAUCUUUUUUCUUUUAAAAGACCUAGUGAUAGGUAUACUUUAGG
AGGGGCUUGCGCCAUAUUAGUUAGUUGGUAGGGUAAUGGCCUACCAAGACGAUGAUGUGUAGCUGGACUGAGAGGUUGAA
CAGCCACAUUGGGACUGAGACACGGCCCAAACUCCUACGGGAGGCAGCAGUAGGGAAUUUUCGGCAAUGGAGGAAACUCU
GACCGAGCAACGCCGCGUGAACGACGAAGUACUUUGGUAUGUAAAGUUCUUUUAUCAAGGAAGAAAAGCAAGUGGUGAAC
CAUUUGUUUGCCGGUACUUGAUGAAUAAGCCCCGGCUAAUUAUGUGCCAGCAGCCGCGGUAAGACAUAAGGGGCAAGUGU
UAUGCGGAAUUAUUGGGCGUAAAGGGUGCGUAGGCGGUCUAGUAAGUCAGUGGUGUAAUGGCAACGCUCAACGUUGUCCG
GCUAUUGAAACUGCUAAACUUGAGUUAGAUAGAGGCGAGUGGAAUUCCAUGUGUAGCGCUAAAAUGCGUAAAUAUAUGGA
GGAACACCAGAGGCGUAGGCGGCUCGCUGGGUCUUAACUGACGCUGAGGCACGAAAGCGUGGGGAGCAAACAGGAUUAGA
UACCCUGGUAGUCCACGCCGUAAACGAUGAGUACUAAGUGUCGGGUUAAACCGGUACUGAAGUUAACACAUUAAGUACUC
CGCCUGAGUAGUACGUACGCAAGUAUGAAACUUAAAGGAAUUGACGGGACUCGGCACAAGCGGUGGAUCAUGUUGUUUAA
UUCGAAGAUACCCGAAAAACCUUACCAGGUCUUGACAUGUUUUUGCGAAACGGUAGUAAUAUCGUGGAGGUUAUCAGAAA
CACAGGUGGUGCAUGGUUGUCGUCAGCUCGUGUCGUGAGAUGUUAGGUUAAGUCCUAAAACGAGCGAAACCCUUAUCGUU
AGUUGCCAGCACGUUAUGGUGGGGACUUUAACGAGACUGCCGGUGAUAAAUUGGAGGAAGGUGAGGAUCACGUCAAAUCA
GCAUGCCCCUUAUGACCUGGGCUACAAACGUGAUACAAUGGCUGUUACAAAGGGUAGCUGAAACGCAAGUUCUUGGCCAA
UCCCCAAAAACAGUCUCAGUCCGGAUUGAAGUUUGCAACUCGACUUCAUGAAUUUGGAAUCGCUAGUAAUCGCGAAUCAG
CAGGUCGCGGUGGAUACGUUCUCGGGGUUUGUACACACCGCCGGUCA
>AY231458.1.1496 Bacteria;Bacillota;Bacilli;Mycoplasmatales;Mycoplasmataceae;Mesoplasma;Mesoplasma syrphidae
CUCAGGAYRAACGCUGGCGGCAUGCCUAAUACAUGCAAGUCGAACGGGGGUGCUUGCACCCCAGUGGCGAACGGGUGAGU
AACACGUAUCUAAUCUACCUUAUAGCGGGGGAUAGCCUUUGGAAACGAAGGGUAAUACCGCAUGAGAAUUUCAUUAUCGC
AUGAGAAGAAAUUGAAAGCACCGUUUGGUGCACUAUAAGAUGAGGAUGCGGCGUAUUAGCUAGUAGGCGGGGUAAAGGCC
CACCUAGGCAAUGAUACGUAGCCGAACUGAGAGGUUGAUCGGCCACAUUGGGACUGAGAUACGGCCCAGACUCCUACGGG
AGGCAGCAGUAGGGAAUUUUUCACAAUGGACGAAAGUCUGAUGAAGCAAUGCCGCGUGAGUGAUGACGGUCUUCGGAUUG
UAAAGCUCUGUUGUAAGGGAAGAACACUUAGGAGAGGAAAUGCUCUUAAGCUGACGGUACCUUACCAGAAAGCCACGGCU
AACUAUGUGCCAGCAGCCGCGGUAAUACAUAGGUGGCAAGCGUUAUCCGGAUUUAUUGGGCGUAUAGGGUGCGUAGGCGG
AUUUGCAAGUUUGAGGUUAAAGCCCGGGGCUCAACCCCGGUUCGCCUUGAAAACUGCAGUUCUAGAAUACAAGAGAGGUA
AGCGGAAUUCCAUGUGUAGCGGUGAAAUGCGUAGAUAUAUGGAAGAACACCUGUGGCGAAAGCGGCUUACUGGCUUGUUA
UUGACGCUGAGGCACGAAAGCGUGGGGAGCAAAUAGGAUUAGAUACCCUAGUAGUCCACGCCGUAAACGUUGAGUACUAA
GUGUCGGGGGUUAUACCUCGGUGCUGCAGCUAACGCAUUAAGUACUCCGCCUGAGUAGUAUGCUCGCAAGAGUGAAACUC
AAAGGAAUUGACGGGGACCCGCACAAGUGGUGGAGCAUGUGGUUUAAUUCGAAGCAACACGAAGAACCUUACCAGGGCUU
GACAUCCAGUGCAAAGCUACAGAGAUGUAGUGGAGGCUAACAUUGAGACAGGUGGUGCAUGGUUGUCGUCAGUUCGUGCC
GUGAGGUGUUGGGUUAAGUCCCGCAACGAACGCAACCCUUGUCGUUAGUUACUAACAUUUAGUUGAGGACUUUAACGAGA
CUGCUAGUGUAAGCUAGAGGAAGGUGGGGAUGACGUCAAAUCAUCAUGCCCCUUAUGUCCUGGGCUACACACGUGCUACA
AUGGCAGAUACAAAGAGUCGCAAUCUCGCGAGGGGGAGCUAAUCUCAAAAAGUCUGUCUCAGUUCGGAUUGAAGUCUGCA
ACUCGACUUCAUGAAGCCGGAAUCACUAGUAAUCGCGAAUCAGCUAUGUCGCGGUGAAUACGUUCUCGGGUCUUGUACAC
ACCGCCCGUCACACCACGAGAGUUGGUAAUACCAGAAGUAGGUAGCUUAACCGUAAGGAGAGCGCUUCCCAAGGUAGGAU
UAGCGAUUGGGGUGAAGUCGUAACAAGGUAUCCGUACGGGAACGUGCGGRUGGAUC
>X92869.1.1515 Bacteria;Bacillota;Bacilli;Acholeplasmatales;Acholeplasmataceae;Candidatus Phytoplasma;Candidatus Phytoplasma sp.
AGAGUUUGAUCCUGGCUCAGGAUUAACGCUGGCGGCGUGCCUAAUACAUGCAAGUCGAACGGAAACUUUUAGUUUUAGUG
GCGAACGGGUGAGUAACACGUAAGUAAUCUGCCUCUCAGACGAGGAUAACAGUUGGAAACGACUGCUAAGACUGGAUAGG
AAGUUUUAAGGCAUCUUGAAACUUUUAAAAGACCUGAAAGGGUAUGCUGAGAGAUGAGCUUGCGGCACAUUAGUUAGUUG
GUAAGGUAAAGGCUUACCAAGACUAUGAUGUGUAGCUGGACUGAGAGGUUGAACGGCCACAUUGGGACUGAGAUACGGCC
CAAACUCCUACGGGAGGCAGCAGUAAGGAAUUUUCGGCAAUGGAGGAAACUCUGACCGAGCAACGCCGCGUGAACGAUGA
AGUAUUUCGGUAUGUAAAGUUCUUUUAUUAAAGAAGAAAAAAUGGUGGAAAAAUCAUUCUGACGGUAUUUAAUGAAUAAG
CCCCGGCUAACUAUGUGCCAGCAGCUGCGGUAAUACAUAGGGGGCAAGCGUUAUCCGGAUUUAUUGGGCGUAAAGGGUGU
GUAGGCGGUUUAAUAAGUCUAUGGUGUAAGUGCAACGCUCAACGUUGUGAAGCUAUAGAAACUGUUAGACUUGAGUUGGA
UAGAGGCAAGUGGAAUUCCAUGUGUAGCGGUAAAAUGCGUAAAGAUAUGGAGGAACACCAGUAGCGAAGGCGGCUUGCUG
GGUCUUAACUGACGCUGAGGCACGAAAGCGUGGGGAGCAAACAGGAUUAGAUACCCUGGUAGUCCACGCCGUAAACGAUG
AGUACUAAGUGUUGGGUUAAACCAGUGCUGAAGUUAACACAUUAAGUACUCCGCCUGAGUAGUACGUACGCAAGUAUGAA
ACUUAAAGGAAUUGACGGGACUCCGCACAAGCGGUGGAUCAUGUUGUUUAAUUCGAAGAUACGCGAAAAACCUUACCAGG
UCUUGACAUAACGUGGCAAAGCUAUUGAAAGAUAGUGGAGGUUAUCCGCGUUACAGGUGGUGCAUGGUUGUCGUCAGCUC
GUGUCGUGAGAUGUUGGGUUAAGUCCCGCAACGAGCGCAACCCUUAUUGCUAGUUACCAUCAUUUAGUUGGGCACUUUAG
UGAGACUGCCAAUGAUAAAUUGGAGGAAGGUGGGGAUUACGUCAAAUCAUCAUGCCCCUUAUGACCUGGGCUACAAACGU
GAUACAAUGGCUGUUACAAAGAGUAGCUGAAACGUGAGUUCUUAGCCAAUCUCAAAAAAACAGUCUCAGUUCGGAUUGAA
GUCUGCAACUCGACUUCAUGAAGUCGGAAUCGCUAGUAAUCGCGAAUCAGCAUGUCGUGGUGAAUACGUUCUCGGGGUUU
GUACACACCGCCCGUCAAACCACGAAAGUUGACAAUACCCGAAACCAGUGGCCUAACUUGUAAAAGAGGGAACUGUCUAA
GGUAGGGUUGAUGAUUGGGGUUAAGUCGUAACAAGGUAUCCCUACCGGAAGGUGGGGAUGGAUCACCUCCUUUCU
>FJ357165.1.1248 Bacteria;Bacillota;Bacilli;Acholeplasmatales;Acholeplasmataceae;Candidatus Phytoplasma;'Amaranthus hypochondriacus' phytoplasma
GAAACGACUGCUAAGACUGGAUAGGAAGAAAUAAGGCAUCUUAUUUCUUUUAAAAGACCUAGUAAUAGGUAUACUUUAGG
AGGGGCUUGCGCCAUAUUAGUUAGUUGGUAGGGUAAUGGCCUACCAAGACGACGAUGUGUAGCUGGACUGAGAGGUUGAA
CAGCCACAUUGGGACUGAGACACGGCCCAAACUCCUACGGGAGGCAGCAGUAAGGAAUUUUCGGCAAUGGAGGAAACUCU
GACCGAGCAACGCCGCGUGAACGACGAAGUACUUUGGUAUGUAAAGUUCUUUUAUCAAGGAAGAAAAGCAAGUGGCGAAC
CAUUUGUUUGCCGGUACUUGAUGAACAAGCCCCGGCUAAUUAUGUGCCAGCAGCCGCGGUAAGACAUAAGGGGCAAGUGC
UAUCCGGAAUUAUUGGGCGUAAAGGGUGCGUAGGCGGUCUAGUAAGUCAGUGGUGUAAUGGCAACGCUCAACGUUGUCCG
GCUAUUGAAGCUGCUAAACUUGAGUUAGAUAGAGGCGAGUGGAAUUCCAUGUGUAGCGGUAAAAUGCGUAAAUAUAUGGA
GGAACACCAGAGGCGUAGGCGGCUCGCUGGGUCUUAACUGACGCUGAGGCACGAAAGCGUGGGGAGCAAACAGGAUUAGA
UACCCUGGUAGUCCACGCCGUAAACGAUGAGUACUAAGUGUCGGGUUAAACCGGUACUGAAGGUAACACAUUAAGUACUC
CGCCUGAGUAGUACGUACGCAAGUAUGAAACUUAAAGGAAUUGACGGGACUCCGCACAAGCGGUGGAUCAUGUUGUUUAA
UUCGAAGAUACCCGAAAAACCUUACCAGGUCUUGACAUGUUUUUGCGAAACGGUAGUAAUAUCGUAGAGGUUAUCAGAAA
CACAGGUGGUGCAUGGUUGUCGUCAGCUCGUGUCGUGAGAUGUUAGGUUAAGUCCUAAAACGAGCGAAACCCUUAUCGUU
AGUUGCCAGCACGUUAUGGUGGGUACUUUAACGAGACUGCCAGUGAUAAACUGGAGGAAGGUGAGGAUCACGUCAAAUCA
GCAUGCCCCUUAUGACCUGGGCUACAAACGUGAUACAAUGGCUGUUACAAAGGGUAGCUGAAACGUAAGUUCUUGGCCAA
UCCCCAAAAACAGUCUCAGUCCGGAUUGAAGUCUGCAACUCGACUUCAUGAAGUUGGAAUCGCUAGUAAUCGCGAAUCAG
CAUGUCGCGGUGAAUACGUUCGCGGGGUUUGUACACACCGCCCGUCAA
>DQ913090.1.1485 Bacteria;Bacillota;Bacilli;Acholeplasmatales;Acholeplasmataceae;Candidatus Phytoplasma;'Phoenix dactylifera' phytoplasma
AUAGUAGAUAAGAGGGCAUCUUCUUGUUUUUAAAAGACCUAGCAAUAGGUAUGCUUAGGGAGGAGCUUGCGUCACAUUAG
UUAGUUGGUGGGGUAAAGGCCUAACAAGACUAUGAUGUGUAGCCGGGCUGAGAGGUUGAACGGCCACAUUGGGACUGAGA
CACGGCCCAAACUCCUACGGGAGGCAGCAGUAGGGAAUUUUCGGCAAUGGAGGAAACUCUGACCGAGCAACGCCGCGUGA
ACGAUGAAGUAUUUCGGUACGUAAAGUUCUUUUAUUAGGGAAGAAUAAAUGAUGGAAAAAUCAUUCUGACGGUACCUAAU
GAAUAAGCCCCGGCUAACUAUGUGCCAGCAGCCGCGGUAAUACAUAGGGGGCAAGCGUUAUCCGGAAUUAUUGGGCGUAA
AGGGUGCGUAGGCGGUUAAAUAAGUUUAUGGUCUAAGUGCAAUGCUCAACAUUGUGAUGCUAUAAAAACUGUUUAGCUAG
AGUAAGAUAGAGGCAAGUGGAAUUCCAUGUGUAGUGGUAAAAUGCGUAAAUAUAUGGAGGAACACCAGUAGCGAAGGCGG
CUUGCUGGGUCUUUACUGACGCUGAGGCACGAAAGCGUGGGGAGCAAACAGGAUUAGAUACCCUGGUAGUCCACGCCGUA
AACGAUGAGUACUAAACGUUGGGUAAAACCAGUGUUGAAGUUAACACAUUAAGUACUCCGCCUGAGUAGUACGUACGCAA
GUAUGAAACUUAAAGGAAUUGACGGGACUCCGCACAAGCGGUGGAUCAUGUUGUUUAAUUCGAGGGUACCCGAAAAACCU
CACCAGGUCUUGACAUGCUUCUGCAAAGCUGUAGAAACACAGUGGAGGUUAUCAGUUGCACAGGUGGUGCAUGGUUGUCG
UCAGCUCGUGUCGUGAGAUGUUGGGUUAAGUCCCGCAACGAGCGCAACCCUUAUUGUUAGUUACCAGCACGUAAUGGUGG
GGACUUUAGCAAGACUGCCAGUGAUAAAUUGGAGGAAGGUGGGGACGACGUCAAAUCAUCAUGCCCCUUAUGACCUGGGC
UACAAACGUGAUACAAUGGCUGUUACAAAGGGUAGCUGAAGCGCAAGUUUUUGGCGAAUCUCAAAAAAACAGUCUCAGUU
CGGAUUGAAGUCUGCAACUCGACUUCAUGAAGUUGGAAUCGCUAGUAAUCGCGAAUCAGCAUGUCGCGGUGAAUACGUUC
UCGGGGUUUGUACAAACCGCCCGUCAAACCACGAAAGUAGGUAAUACCCAAAGCCGAUGGCCUAACUUCCUAAGAAGAGG
GAACCGUCUAAGGUAGGGUCCAUGAUUGGGGUUCAGUCGUAACAAGGUAUCCGUACCCUAAGGUGGGGAUGGAUCACCUG
CUUUCUAAGGAAACAAUCAUCAUCUUCAGUUUUAAGAAACUUAAGAUAGUUUUUCAUUGUAACUUACUUGCAAAUUGUAU
UUGCAACAUUUUAAUCUUUUUAAGAUAUUGGGCCUUUAGCUCAAU
>DQ917753.1.1430 Bacteria;Bacillota;Bacilli;Mycoplasmatales;Mycoplasmataceae;Spiroplasma;Spiroplasma eriocheiris CCTCC M 207170
GGGUGAGUAACACGUAUCUAAUCUACCCAUUAGCGGGGGAUAACAGUUGGAAACGACUGCUAAUACCGCAUGAUAUCUUU
GGAGGCAUCUUUGAAGGUUGAAAGGUCCGUUUGGACCACUAAUGGAUGAGGGUGCGGCGUAUUAGCUUGUUGGUGGGGUA
AUGGCCUACCAAGGCGAUGAUACGUAGCCGACCUGAGAGGGUGAUCGGCCACAUCGGGACUGAGACACGGCCCGAACUCC
UACGGGAGGCAGCAGUAGGGAAUUUUUCACAAUGGGCGAAAGCCUGAUGGAGCAAUGCCGCGUGACUGAAGACGGUCUUC
GGAUUGUAAAGGUCUGUUGUAAGGGAAGAACAGCAAAUAUAGGAAAUGCUAUUUGUUUGACGGUACCUUACCAGAAAGCC
ACGGCUAACUAUGUGCCAGCAGCCGCGGUAAUACAUAGGUGGCAAGCGUUAUCCGGAUUUAUUGGGCGUAAAGCGUGCGC
AGACGGUUUAGCAAGUUUGGGGUUAAAGACUGGGGCUCAACUCCAGUUCGCCUUGAAAACUGUUAGACUAGAGUGUAGGA
GAGGUUGAUGGAAUUCCAUGUGUAGCGGUGAAAUGCGUAGAUAUAUGGAGGAACACCAGUGGCGAAGGCGGUCAACUGGC
CUAUCACUGACGUUUAGGCACGAAAGCGUGGGGAGCAAAUAGGAUUAGAUACCCUAGUAGUCCACGCCGUAAACGAUGAG
UACUAAGUGUCGGACUAAGUUCGGUGCUGCAGCUAACGCAUUAAGUACUCCGCCUGAGUAGUAUGCUCGCAAGAGUGAAA
CUCAAAGGAAUUGACGGGGACCCGCACAAGCGGUGGAGCAUGUGGUUUAAUUCGAAGCAACGCGAAGAACCUUACCAAGG
CUUGACAUCCAGUGCAAAGCUGUAGAGAUACAGUAGAGGUUAACAUUGAGACAGGUGGUGCAUGGUUGUCGUCAGCUCGU
GCCGUGAGGUGUUUGGUUAAGUCCAGUAACGAGCGCAACCCUUGUCGUUAGUUACUCCAUUAAGUUGAGAUACUCUAACG
AGACUGCUAGUGUAAGCUAGAGGAAGGUGGGGAUGACGUCAAAUCAUCAUGCCCCUUAUGUCUUGGGCUACACACGUGCU
ACAAUGGCCGGUACAAACAGUUGCGAUCUCGCAAGAGGGAGCUAAUCUGAAAAAGCCGGUCUCAGUUCGGAUUGAGGGCU
GCAACUCGCCCUCAUGAAGUCGGAAUCGCUAGUAAUCGCGGAUCAGCAAUGCCGCGGUGAAUACGUUCUCGGGUCUUGUA
CACACCGCCCGUCACACCAUGAGAGUUGGUAAUGCCAGAAGUCGGUAUCCUAACCGCAAGGAGGGAGCUGCCCAAGGCAG
GACUGAUGAUUAGGGUGAAGUCGUAACAAGGUAUCCGUACCGGAAGGUGCGGAUGGAUCACCUCCUUUCU
>Y08173.1.1488 Bacteria;Bacillota;Bacilli;Acholeplasmatales;Acholeplasmataceae;Candidatus Phytoplasma;Candidatus Phytoplasma sp.
CUGGCGGCGUCGCCUAAAUACAUGCAAGUCGAACGGAAACCUUCGGGUUUUAGUGGCGAACGGGUGAGUAACACGUAAGC
AACCUACCCUAAAGACGAGGAUAACCAUUGGAAACAGUGGCUAAGACUGGAUAGGAAGAUAAAAGGCAUCUUUUAUCUUU
UAAAAGACCUAGUAAUAGGUAUGCUUUAGGAGGGGCUUGCGCCAUAUUAGUUAGUUGGUAGGGUAAUGGCCUACCAAGAC
GAUGAUGUGUAGCUGGACUGAGAGGUUGAACAGCCACAUUGGGACUGAGACACGGCCAAACUCCUACGGGAGGCAGCAGU
AGGGAAUUUUCGGCAAUGGAGGAACUCUGACCGAGCAACGCCGGUGAAUGACGAAGUACUUCGGUAUGUAAAGUUCUUUU
AUCAAGGAAGAAAAGCAAAUGGCGAACCAUUUGUUUGCCGGUACUUGAUGAAUAAGCCCCGGCUAAUUAUGUGCCAGCAG
CCGCGGUAAGACAUAAGGGGCAAGUGUUAUCCGGAAUUAUUGGGCGUAAAGGGUGCGUAGGCGGUCUAGUAAGUCAGUGG
UGUAAUGGCAACGCUUAACGUUGUCCGGCUAUUGAGACUGCUAAACUUGAGUUAGAUAGAGGCGAGUGGAAUUCCAUGUG
UAGCGGUAAAAUGCGUAAACUAUAUGGAGGAACACCAGAGGCGUAGGCGGCUCGCUGGGUCUUAACUGACGCUGAGGCAC
GAAAGCCUGGGGAGCAAACAGGAUUAGAUACCCUGGUAGUCCACGCCGUAAACGAUGAGUACUAAGUCUCGGGUUAAACC
GGUACUGAAGUUAACACAUUAAGUACUCCGCCUGAGUAGUACGUACGCAAGUAUGACACUUAAAGGAAUUGACGGGACUC
CGCACAAGCGGUGGAUCAUGUUGUUUAAUUCGAAGAUACCCGAAAAACCUUACCAGGUCUUGACAUGUUUUUGCAAAAUG
AUAGUAAUAUCGUGGAGGUUACCAGAAACACAGGUGGUGCAUGGUUGUCGUCAGCUCGUGUCGUGAGAUGUUAGGUUAAG
UCCUAAAACGAGCGAAACCCUUAUCGUUAGUUGCCAGCACGUUAUGGUGGGGACUUUAACGAGACUGCCAAUGAUAAAUU
GGAGGAAGGUGAGGAUCACGUCAAAUCAGCAUGCCCCUUAUGACCUGGGCUACAAACGUGAUACAAUGGCGUGUUACAAA
GGGUAGCUGAAACGCAAGUUCUUGGCCAAUCCCCAAAAACAGUCCCAGUCCGGAUUGAAGUCUGCAACUCGACUUCAUGA
AGUUGGAAUCGCUAGUAAUCGCGAAUCAGCAUGUCGCGGUGAAUACGUUCUCGGGGUUUGUACACACCGCCCGUCAAACC
ACGAAAGUUGGCAAUACCCCAAAACGGUAGCCUAACUCGUUUAUUCGAGAGGGCGCCGUCUAAGGUAGGGUCGAUGAUUG
GGGUUAAGUCGUAACAAGGUAUCCUACCGGAAGGUGGGGAUGGAUCAC
>Y00149.1.1537 Bacteria;Bacillota;Bacilli;Mycoplasmatales;Mycoplasmataceae;Mesomycoplasma;Mesomycoplasma hyopneumoniae
CGCAAUCAUGAGAGUUUGAUCCUGGCUCAGGAUAAACGCUAGCUGUGUGCUUAAUACAUGCAUGUUGAACGGAAUAUUUU
AGUUCGCUAAAAUAUUUAGUAGCAAAUGGGUGAGUAACACGUACCUAACCUACCUUUUGGACUGGGAUAACCAUUGGAAA
CAGUGGCUAAUACCAGAUAUGAUAAAAAUUUGCAUGAAUUUUUAUUCAAAGGAGCCUUCAAGCUUCACCAAGAAAUGGGG
GUGCGCAACAUUAGUUAGUUGGUAGGGUAAAAGCCUACCAAGACGAUGAUGUUUAGCGGGGCCAAGAGGUUGUACCGCCA
CACUGGGAUUGAGAUACGGCCCAGACUCCUACGGGAGGCAGCAGUAAGGAAUAUUCCACAAUAAGCGAAAGCUUGAUGGA
GCGACACAGCGUGCAGGAUGAAGUCUUUCGGGAUGUAAACUGCUGUUGUAAGGGAAGAAAAAACUAGAUAGGAAAUGCUC
UAGUCUUGACGGUACCUUAUUAGAAAGCGACGGCAAACUAUGUGCCAGCAGCCGCGGUAAUACAUAGGUCGCAAGCGUUA
UCCGGAAUUAUUGGGCGUAAAGCGUCCGUAGGUUUUUUGUUAAGUUUAAAGUUAAAUGCUAAAGCUCAACUUUAGUCCGC
UUUAGAUACUGGCAAAAUAGAAUUAUGAAGAGGUUAGCGGAAUUCCUAGUGGAGUGGUGGAAUACGUAGAUAUUAGGAAG
AACACCAAUAGGCGAAGGCAGCUAACUGGUCAUAUAUUGACACUAAGGGACGAAAGCGUGGGGAGCAAACAGGAUUAGAU
ACCCUGGUAGUCCACGCCGUAAACGAUGAUCAUUAGUUGGUGGCAAAAGUCACUAACACAGCUAACGCGUUAAAUGAUCC
GCCUGAGUAGUAUGCUCGCAAGAGUGAAACUUAAAGGAAUUGACGGGAACCCGCACAAGCGGUGGAGCAUGUGGUUUAAU
UUGAAGAUACGCGUAGAACCUUACCCACUCUUGACAUUCUCGCAAAACUAUAGAGAUAUAGCCGAGGCUAACGAGAUCAC
AGAUGGUGCAUGGUUGUCGUCAGCUCGUGUCGUGAGAUGUUAGGUUAAGUCCUGCAACGAGCGCAACCCUUUUCUUUAGU
UGCUAACAUUUAGUUGAGAACCCUAAAGAUACUGCCGGCGCAAGCCGGAGGAAGGUGGGGACGACGUCAAAUCAUCAUGC
CUCUUACGAGUGGGGCAACACACGUGCUACAAUGGCUACUACAAAGAGCAGCAAAACAGUGAUGUCAAGCUAAUCUCAAA
AAAGUAGUCUCAGUUCGGAUUGAAGUCUGCAACUCGACUUCAUGAAGUCGGAAUCGCUAGUAAUCGCAGGUCAGCUAUAC
UGCGGUGAAUACGUUCUCGGGUUUUGUACACACCGCCCGUCACACCAUGGGAGUUGGUAAUGCCCAAAGUCGGUGAGUUA
ACUUCGGAGACCAUUGCCUAAGGCAGGACCGAUGACUGGGGUGAAGUCGUAACAAGGUAUCCCUACGAGAACGUGGGGAU
GGAACACCUCCUUUCUA
>EU544228.1.1373 Bacteria;Bacillota;Bacilli;Mycoplasmatales;Mycoplasmataceae;Mycoplasmopsis;Mycoplasma sp. SF9
UGCAUGUCGAGCGGAGUUCUUCGGAACUUAGCGGCGAAUGGGUGAGUAACACGUACUUAACGUACCUCUUAGAUUGGGAU
AACGGUGAGAAAUCACCGCUAAUACCGGAUACUUAUAAAGAAGGCAUCUUCUUUAUAUAAAAGGAGCUCUCAAGCUCCAC
UAGGAGAUCGGGGUGCGGAACAUUAGUUAGUUGGUGAGGUAAUGGCUCACCAAGACUAUGAUGUUUAACGGGGUUGAGAG
ACUGAUCCGUCACACUGGGACUGAGAUACGGCCCAGACUCCUACGGGAGGCAGCAGUAGGGAAUUUUCCACAAUGGGCGA
AAGCCUGAUGGAGCGACACAGCGUGCAGGAUGAAGGCCUUCGGGUUGUAAACUGCUGUUAUUUAGGAUGAAAAAAUAGUA
GAGGAAAUGCUAUUAUCUUGACAGUACUAAAUCAGAAAGCAACGGCUAACUAUGUGCCAGCAGCCGCGGUAAUACAUAGG
UUGCAAGCGUUAUCCGGAAUUAUUGGGCGUAAAGCGUCUGUAGGUUGUUUAUUAAGUCUGGCGUCAAAACUUGGGGCUCA
ACCCCAAAUCGCGUUGGAUACUGAUAAACUAGAAUUGUGUAGAGGUUAACGGAAUUCCUUGUGAAGCGGUGAAAUGCGUA
GAUAUAAGGAAGAACAUCAACUUGGCGAAGGCAGUUAACUGGGCACAUAUUGACACUGAGAGACGAAAGCGUGGGGAGCA
AACAGGAUUAGAUACCCUGGUAGUCCACGCCGUAAACGAUGAUGAUUAGCUGAUGGGAACCAUCGGCGCAGCUAACGCAU
UAAAUCAUCCGCCUGAGUAGUAUGCUCGCAAGAGUGAAACUUAAAGGAAUUGACGGGGAUCCGCACAAGCGGUGGAGCAU
GUGGUUUAAUUUGAAGAUACGCGUAGAACCUUACCCACUCUUGACAUCUUCUGCAAAGCUAUAGAGAUAUAGUGGAGGUU
AACAGAAUGACAGAUGGUGCAUGGUUGUCGUCAGCUCGUGUCGUGAGAUGUUCGGUUAAGUCCUGCAACGAGCGCAACCC
UUGUCCUUAGUUAAAUAUCCUAAGGAGACUGCCCGGGUAACUGGGAGGAAGGUGGGGACGACGUCAAAUCAUCAUGCCUC
UUACGAGUGGGGCAACACACGUGCUACAAUGGACGGUACAAAGAGAAGCAAUAUGGCGACAUGGAGCAAAUCUCAAAAAA
CCGUUCUCAGUUCGGAUUGUAGUCUGCAACUCGACUACAUGAAGUCGGAAUCGCUAGUAAUCGUAGAUCAGCUACGCUAC
GGUGAAUACGUUCUCGGGUCUUGUACACACCGCCCGUCACACCAUGGGAGCUGGUAAUGCCCGAAGUCGGUUUAGUCAAC
UACGGAGACAACU
>FO681348.1442140.1443654 Bacteria;Bacillota;Bacilli;Acholeplasmatales;Acholeplasmataceae;Acholeplasma;Acholeplasma brassicae
AGAGUUUGAUCCUGGCUCAGGAUGAACGCUGGCGGCGUGCCUAAUACAUGCAAGUCGAACGCAAUGCCUUCGGGUGUUGA
GUGGCGAACGGGUGAGUAACACGUAGGUAACUUACCUCUAAGACGAGGAUAACGGCUGGAAACGGUCGCUAAAACUGGAU
AGGACAAUUGGAGGCAUCUCUGAUUGUUUAAAGGGGCUUUCGGGCCACACUUAGAGAAAGACCUGCGGCGCAUUAGCUAG
UUGGUGAGGUAGAGGCUCACCAAGGCGAUGAUGCGUAGCCGGACUGAGAGGUCGAACGGCCACAUUGGGACUGAGACACG
GCCCAAACUCCUACGGGAGGCAGCAGUAGGGAAUUUUCGGCAAUGGGGGAAACCCUGACCGAGCAACGCCGCGUGAAUGA
AGACGUAUUUCGGUAUGUAAAGUUCUUUUAUUAAGGAAGAAUGUCGUUGGUAGGAAAUGACUAACGAGUGACGGUACUUA
AUGAAUAAGCCCCGGCUAACUAUGUGCCAGCAGCCGCGGUAAUACAUAGGGGGCAAGCGUUAUCCGGAAUUAUUGGGCGU
AAAGGGUGCGUAGGCGGUCUAUUAAGUCUGAGGUGUAAGUGCAGGGCUCAACCCUGUGAUGCUUUAGAAACUGGUAGACU
UGAGUGAGAUAGAGGCAAGUGGAAUUCCAUGUGUAGCGGUAAAAUGCGUAAAUAUAUGGAGGAACACCAGUGGCGAAGGC
GGCUUGCUGGGUCUAUACUGACGCUGAGGCACGAAAGCGUGGGGAGCAAACAGGAUUAGAUACCCUGGUAGUCCACGCUG
UAAACGAUGAGUACUAAGUGUUGCGAUAACGCAGUGCUGAAGUUAACAUAUUAAGUACUCCGCCUGAGUAGUACGUACGC
AAGUAUGAAACUCAAAGGAAUUGACGGGACCCCGCACAAGCGGUGGAUCAUGUUGUUUAAUUCGAAGAUACCCGAAAAAC
CUUACCAGGUCUUGACAUACUCUGCAAAGCUAUAGAGAUAUAGUGGAGGUUAACAGAGAUACAGGUGGUGCAUGGUUGUC
GUCAGCUCGUGUCGUGAGAUGUUGGGUUAAGUCCCGCAACGAGCGCAACCCUUAUUGCUAGUUACCAUCAUUAAGUUGGG
GACUCUAGCGAGACUGCCAGUGAUAAACUGGAGGAAGGUGGGGAUGACGUCAAAUCAUCAUGCCCCUUAUGACCUGGGCU
ACAAACGUGAUACAAUGGCUAAAACAAAGAGAAGCGAAGCAGUGAUGUGGAGCCAAACUCAGAAAAAUAGUCUCAGUUCG
GAUUGGAGUCUGCAACUCGACUCCAUGAAGUCGGAAUCGCUAGUAAUCGCAAAUCAGCAUGUUGCGGUGAAUACGUUCUC
GGGGUUUGUACACACCGCCCGUCAAACCACGAAAGUUGGUAAUGCCCAACGCCGGUGGCCUAACUCGCAAGAGAGGGAGC
CGUCUAAGGCAGGAUCGAUGAUUGGGGUUAAGUCGUAACAAGGUAUCCCUACGGGAACGUGGGGAUGGAUCACCU
>FJ376626.1.1463 Bacteria;Bacillota;Bacilli;Acholeplasmatales;Acholeplasmataceae;Candidatus Phytoplasma;Pecan bunch phytoplasma
CGAGGAACCUUCGGGUUUUAGUGGCGAACGGGUGAGUAACACGUAAGCAACCUGCCCUUAAGACGAGGAUAACAAUUGGA
AACAGUUGCUAAGACUGGAUAGGAAAAGUGAAGGCAUCUUUACUUUUUUAAAAGACCUUCUUUGAAGGUAUGCUUAAGGA
GGGGCUUGCGACACAUUAGUUAGUUGGCAGGGUAAAGGCCUACCAAGACUAUGAUGUGUAGCUGGACUGAGAGGUUGAAC
AGCCACAUUGGGACUGAGACACGGCCCAAACUCCUACGGGAGGCAGCAGUAGGGAAUUUUCGGCAAUGGAGGAAACUCUG
ACCGAGCAACGCCGCGUGAACGAUUAAGUACCUCGGUAUGUAAAGUUCUUUUAUUAAGGAAGAAAAAAGAGUGGAAAAAC
UCCCUUGACGGUACUUAAUGAAUAAGCCCCGGCUAAUUAUGUGCCAGCAGCCGCGGUAAUACAUAAGGGGCGAGCGUUAU
CCGGAAUUAUUGGGCGUAAAGGGUGCGUAGGCGGUUUAAUAAGUCUAUAGUUUAAUUUCAGCGCUUAACGCUGUUGUGCU
AUAGAAACUGUUUUACUAGAGCAAGAUAGAGGCAAGCGGAAUUCCAUGUGUAGCGGUAAAAUGCGUAAAUAUAUGGAGGA
ACACCAGAGGCGUAGGCGGCUUGCUGGGUCUUUACUGACGCUGAGGCACGAAAGCGUGGGGAGCAAACAGGAUUAGAUAC
CCUGGUAGUCCACGCCGUAAACGAUGAGUACUAAGUGUCGGGUAAAACCGGUACUGAAGUUAACACAUUAAGUACUCCGC
CUGAGUAGUACGUACGCAAGUAUGAAACUUAAAGGAAUUGACGGGACUCCGCACAAGCGGUGGAUCAUGUUGUUUAAUUC
GAAGAUACACGAAAAACCUUACCAGGUCUUGACAUUUUCUUGCGAAGUUAUAGAAAUAUAAUGGAGGUUAUCAGGAAAAC
AGGUGGUGCAUGGUUGUCGUCAGCUCGUGUCGUGAGAUGUUAGGUUAAGUCCUAAAACGAGCGCAACCCUUGUCGUUAAU
UGCCAGCAUGUAAUGAUGGGGACUUUAACGAGACUGCCAAUGAAAAAUUGGAGGAAGGUGGGGAUUACGUCAAAUCAUCA
UGCCCCUUAUGAUCUGGGCUACAAACGUGAUACAAUGGUUGAUACAAAGAGUAGCUGAAACGCGAGUUCUUAGCCAAUCU
CACAAAAUCAAUCUCAGUUCGGAUUGAAGUCUGCAACUCGACUUCAUGAAGUUGGAAUCGCUAGUAAUCGUGAAUCAGCA
UGUCACGGUGAAUACGUUCUCGGGGUUUGUACACACCGCCCGUCAAACCACGAAAGUUGGCAAUACCCCAAAGCGGUCGC
CUAACUUCGCAAGAAGAAGGAUCCGUCUAAGGUAGGGUCGAUAAUUGGGGUUAAGUCGUAACAAGGUAUCCCUACCGGAA
GGUGGGGAUGGAUCACCUCCUUU
>FO681348.253824.255338 Bacteria;Bacillota;Bacilli;Acholeplasmatales;Acholeplasmataceae;Acholeplasma;Acholeplasma brassicae
AGAGUUUGAUCCUGGCUCAGGAUGAACGCUGGCGGCGUGCCUAAUACAUGCAAGUCGAACGCAAUACCUUCGGGUGUUGA
GUGGCGAACGGGUGAGUAACACGUAGGUAACUUACCUCUAAGACGAGGAUAACGGCUGGAAACGGUCGCUAAAACUGGAU
AGGACAAUUGGAGGCAUCUCUGAUUGUUUAAAGGGGCUUUCGGGCCACACUUAGAGAAAGACCUGCGGCGCAUUAGCUAG
UUGGUGAGGUAGAGGCUCACCAAGGCGAUGAUGCGUAGCCGGACUGAGAGGUCGAACGGCCACAUUGGGACUGAGACACG
GCCCAAACUCCUACGGGAGGCAGCAGUAGGGAAUUUUCGGCAAUGGGGGAAACCCUGACCGAGCAACGCCGCGUGAAUGA
AGACGUAUUUCGGUAUGUAAAGUUCUUUUAUUAAGGAAGAAUGUCGUUGGUAGGAAAUGACUAACGAGUGACGGUACUUA
AUGAAUAAGCCCCGGCUAACUAUGUGCCAGCAGCCGCGGUAAUACAUAGGGGGCAAGCGUUAUCCGGAAUUAUUGGGCGU
AAAGGGUGCGUAGGCGGUCUAUUAAGUCUGAGGUGUAAGUGCAGGGCUCAACCCUGUGAUGCUUUAGAAACUGGUAGACU
UGAGUGAGAUAGAGGCAAGUGGAAUUCCAUGUGUAGCGGUAAAAUGCGUAAAUAUAUGGAGGAACACCAGUGGCGAAGGC
GGCUUGCUGGGUCUAUACUGACGCUGAGGCACGAAAGCGUGGGGAGCAAACAGGAUUAGAUACCCUGGUAGUCCACGCUG
UAAACGAUGAGUACUAAGUGUUGCGAUAACGCAGUGCUGAAGUUAACAUAUUAAGUACUCCGCCUGAGUAGUACGUACGC
AAGUAUGAAACUCAAAGGAAUUGACGGGACCCCGCACAAGCGGUGGAUCAUGUUGUUUAAUUCGAAGAUACCCGAAAAAC
CUUACCAGGUCUUGACAUACUCUGCAAAGCUAUAGAGAUAUAGUGGAGGUUAACAGAGAUACAGGUGGUGCAUGGUUGUC
GUCAGCUCGUGUCGUGAGAUGUUGGGUUAAGUCCCGCAACGAGCGCAACCCUUAUUGCUAGUUACCAUCAUUAAGUUGGG
GACUCUAGCGAGACUGCCAGUGAUAAACUGGAGGAAGGUGGGGAUGACGUCAAAUCAUCAUGCCCCUUAUGACCUGGGCU
ACAAACGUGAUACAAUGGCUAAAACAAAGAGAAGCGAAGCAGUGAUGUGGAGCCAAACUCAGAAAAAUAGUCUCAGUUCG
GAUUGGAGUCUGCAACUCGACUCCAUGAAGUCGGAAUCGCUAGUAAUCGCAAAUCAGCAUGUUGCGGUGAAUACGUUCUC
GGGGUUUGUACACACCGCCCGUCAAACCACGAAAGUUGGUAAUGCCCAACGCCGGUGGCCUAACUCGCAAGAGAGGGAGC
CGUCUAAGGCAGGAUCGAUGAUUGGGGUUAAGUCGUAACAAGGUAUCCCUACGGGAACGUGGGGAUGGAUCACCU
>FO681348.1435614.1437127 Bacteria;Bacillota;Bacilli;Acholeplasmatales;Acholeplasmataceae;Acholeplasma;Acholeplasma brassicae
AGAGUUUGAUCCUGGCUCAGGAUGAACGCUGGCGGCGUGCCUAAUACAUGCAAGUCGAACGCAAUGCCUUCGGGUGUUGA
GUGGCGAACGGGUGAGUAACACGUAGGUAACUUACCUCUAAGACGAGGAUAACGGCUGGAAACGGUCGCUAAAACUGGAU
AGGACAAUUGGAGGCAUCUCUGAUUGUUUAAGGGGCUUUCGGGCCACACUUAGAGAAAGACCUGCGGCGCAUUAGCUAGU
UGGUGAGGUAGAGGCUCACCAAGGCGAUGAUGCGUAGCCGGACUGAGAGGUCGAACGGCCACAUUGGGACUGAGACACGG
CCCAAACUCCUACGGGAGGCAGCAGUAGGGAAUUUUCGGCAAUGGGGGAAACCCUGACCGAGCAACGCCGCGUGAAUGAA
GACGUAUUUCGGUAUGUAAAGUUCUUUUAUUAAGGAAGAAUGUCGUUGGUAGGAAAUGACUAACGAGUGACGGUACUUAA
UGAAUAAGCCCCGGCUAACUAUGUGCCAGCAGCCGCGGUAAUACAUAGGGGGCAAGCGUUAUCCGGAAUUAUUGGGCGUA
AAGGGUGCGUAGGCGGUCUAUUAAGUCUGAGGUGUAAGUGCAGGGCUCAACCCUGUGAUGCUUUAGAAACUGGUAGACUU
GAGUGAGAUAGAGGCAAGUGGAAUUCCAUGUGUAGCGGUAAAAUGCGUAAAUAUAUGGAGGAACACCAGUGGCGAAGGCG
GCUUGCUGGGUCUAUACUGACGCUGAGGCACGAAAGCGUGGGGAGCAAACAGGAUUAGAUACCCUGGUAGUCCACGCUGU
AAACGAUGAGUACUAAGUGUUGCGAUAACGCAGUGCUGAAGUUAACAUAUUAAGUACUCCGCCUGAGUAGUACGUACGCA
AGUAUGAAACUCAAAGGAAUUGACGGGACCCCGCACAAGCGGUGGAUCAUGUUGUUUAAUUCGAAGAUACCCGAAAAACC
UUACCAGGUCUUGACAUACUCUGCAAAGCUAUAGAGAUAUAGUGGAGGUUAACAGAGAUACAGGUGGUGCAUGGUUGUCG
UCAGCUCGUGUCGUGAGAUGUUGGGUUAAGUCCCGCAACGAGCGCAACCCUUAUUGCUAGUUACCAUCAUUAAGUUGGGG
ACUCUAGCGAGACUGCCAGUGAUAAACUGGAGGAAGGUGGGGAUGACGUCAAAUCAUCAUGCCCCUUAUGACCUGGGCUA
CAAACGUGAUACAAUGGCUAAAACAAAGAGAAGCGAAGCAGUGAUGUGGAGCCAAACUCAGAAAAAUAGUCUCAGUUCGG
AUUGGAGUCUGCAACUCGACUCCAUGAAGUCGGAAUCGCUAGUAAUCGCAAAUCAGCAUGUUGCGGUGAAUACGUUCUCG
GGGUUUGUACACACCGCCCGUCAAACCACGAAAGUUGGUAAUGCCCAACGCCGGUGGCCUAACUCGCAAGAGAGGGAGCC
GUCUAAGGCAGGAUCGAUGAUUGGGGUUAAGUCGUAACAAGGUAUCCCUACGGGAACGUGGGGAUGGAUCACCU
>FO681347.1462889.1464391 Bacteria;Bacillota;Bacilli;Acholeplasmatales;Acholeplasmataceae;Acholeplasma;Acholeplasma palmae
AGAGUUUGAUCCUGGCUCAGGAUGAACGCUGGCGGCGUGCCUAAUACAUGCAAGUCGAACGAGAGUACUUGUACUCUAGU
GGCGAACGGGUGAGUAACACGUAGGUAACCUGCCCCUAAGACGAGGAUAACAGUUGGAAACGACUGCUAAGACUGGAUAG
GAGUAUUUGAGGCAUCUUGAAUACUUUAAAAGACCUUUGGGUAUGCUUAGGGAGGGGCCUGCGGCGCAUUAGUUAGUUGG
UGAGGUAAAGGCUUACCAAGACGAUGAUGCGUAGCCGGACUGAGAGGUUGAACGGCCACAUUGGGACUGAGACACGGCCC
AAACUCCUACGGGAGGCAGCAGUAGGGAAUUUUCGUCAAUGGGGGAAACCCUGAACGAGCAACGCCGCGUGAACGAAGAA
GUACUUCGGUACGUAAAGUUCUUUUAUUAGGGAAGAAUGGCUGGUGGAAAAACCAGAAUGACGGUACCUAAUGAAUAAGC
CCCGGCUAACUAUGUGCCAGCAGCCGCGGUAAUACAUAGGGGGCAAGCGUUAUCCGGAAUUAUUGGGCGUAAAGGGUGCG
UAGGCGGUCUAUUAAGUCUGAGGUAUAAGUGCAGUGCUCAACGCUGUGAUGCUUUAGAAACUGAUAGGCUAGAGUGAGAU
AGAGGCAAGUGGAAUUCCAUGUGUAGCGGUAAAAUGCGUAAAUAUAUGGAGGAACACCAGUGGCGAAGGCGGCUUGCUGG
GUCUAUACUGACGCUGAUGCACGAAAGCGUGGGGAGCAAACAGGAUUAGAUACCCUGGUAGUCCACGCCGUAAACGAUGA
GUACUAAGUGUUGGAGAAAUUCAGUGCUGUAGUUAACGCAAUAAGUACUCCGCCUGAGUAGUACGUACGCAAGUAUGAAA
CUUAAAGGAAUUGACGGGACCCCGCACAAGCGGUGGAUCAUGUUGUUUAAUUCGAGGAUACACGAAAAACCUUACCAGGU
CUUGACAUACUCUGCAAGUCUAUAGAGAUAUAGAGGAGGCUAACAGAUGUACAGGUGGUGCAUGGUUGUCGUCAGCUCGU
GUCGUGAGAUGUUGGGUUAAGUCCCGCAACGAGCGCAACCCUUAUUGCUAGUUACCAUCAUUAAGUUGGGGACUCUAGCG
AGACUGCCAGUGAUAAACUGGAGGAAGGUGGGGAUGACGUCAAAUCAUCAUGCCCCUUAUGACCUGGGCUACAAACGUGA
UACAAUGGCUGAAACAAAGGGAAGCGAAAGAGUGAUCUGGAGCGAAACCCAUAAAAGCAGUCUCAGUUCGGAUUGAAGUC
UGCAACUCGACUUCAUGAAGUUGGAAUCGCUAGUAAUCGCGAAUCAGCAAGUCGCGGUGAAUACGUUCUCGGGGUUUGUA
CACACCGCCCGUCAAACCACGAAAGUCAGCAAUACCCAAAGCCGGUGGCCUAACCGUAAGGAGGGAGCCGUUUAAGGUAG
GGUUGAUGAUUGGGGUUAAGUCGUAACAAGGUAUCCCUACCGGAAGGUGGGGAUGGAUCACCU
>FO681347.296645.298147 Bacteria;Bacillota;Bacilli;Acholeplasmatales;Acholeplasmataceae;Acholeplasma;Acholeplasma palmae
AGAGUUUGAUCCUGGCUCAGGAUGAACGCUGGCGGCGUGCCUAAUACAUGCAAGUCGAACGAGAGUACUUGUACUCUAGU
GGCGAACGGGUGAGUAACACGUAGGUAACCUGCCCCUAAGACGAGGAUAACAGUUGGAAACGACUGCUAAGACUGGAUAG
GAGUAUUUGAGGCAUCUUGAAUACUUUAAAAGACCUUUGGGUAUGCUUAGGGAGGGGCCUGCGGCGCAUUAGUUAGUUGG
UGAGGUAAAGGCUUACCAAGACGAUGAUGCGUAGCCGGACUGAGAGGUUGAACGGCCACAUUGGGACUGAGACACGGCCC
AAACUCCUACGGGAGGCAGCAGUAGGGAAUUUUCGUCAAUGGGGGAAACCCUGAACGAGCAACGCCGCGUGAACGAAGAA
GUACUUCGGUACGUAAAGUUCUUUUAUUAGGGAAGAAUGGCUGGUGGAAAAACCAGAAUGACGGUACCUAAUGAAUAAGC
CCCGGCUAACUAUGUGCCAGCAGCCGCGGUAAUACAUAGGGGGCAAGCGUUAUCCGGAAUUAUUGGGCGUAAAGGGUGCG
UAGGCGGUCUAUUAAGUCUGAGGUAUAAGUGCAGUGCUCAACGCUGUGAUGCUUUAGAAACUGAUAGGCUAGAGUGAGAU
AGAGGCAAGUGGAAUUCCAUGUGUAGCGGUAAAAUGCGUAAAUAUAUGGAGGAACACCAGUGGCGAAGGCGGCUUGCUGG
GUCUAUACUGACGCUGAUGCACGAAAGCGUGGGGAGCAAACAGGAUUAGAUACCCUGGUAGUCCACGCCGUAAACGAUGA
GUACUAAGUGUUGGAGAAAUUCAGUGCUGUAGUUAACGCAAUAAGUACUCCGCCUGAGUAGUACGUACGCAAGUAUGAAA
CUUAAAGGAAUUGACGGGACCCCGCACAAGCGGUGGAUCAUGUUGUUUAAUUCGAGGAUACACGAAAAACCUUACCAGGU
CUUGACAUACUCUGCAAGUCUAUAGAGAUAUAGAGGAGGCUAACAGAUGUACAGGUGGUGCAUGGUUGUCGUCAGCUCGU
GUCGUGAGAUGUUGGGUUAAGUCCCGCAACGAGCGCAACCCUUAUUGCUAGUUACCAUCAUUAAGUUGGGGACUCUAGCG
AGACUGCCAGUGAUAAACUGGAGGAAGGUGGGGAUGACGUCAAAUCAUCAUGCCCCUUAUGACCUGGGCUACAAACGUGA
UACAAUGGCUGAAACAAAGGGAAGCGAAAGAGUGAUCUGGAGCGAAACCCAUAAAAGCAGUCUCAGUUCGGAUUGAAGUC
UGCAACUCGACUUCAUGAAGUUGGAAUCGCUAGUAAUCGCGAAUCAGCAAGUCGCGGUGAAUACGUUCUCGGGGUUUGUA
CACACCGCCCGUCAAACCACGAAAGUCAGCAAUACCCAAAGCCGGUGGCCUAACCGUAAGGAGGGAGCCGUUUAAGGUAG
GGUUGAUGAUUGGGGUUAAGUCGUAACAAGGUAUCCCUACCGGAAGGUGGGGAUGGAUCACCU
>AB062770.1.1371 Bacteria;Bacillota;Bacilli;Mycoplasmatales;Mycoplasmataceae;Mycoplasma;uncultured bacterium
UGGGUUUGAUCAUGGCUUAGGAUUAACGCUAGCGGUACGCCUAAUACAUGCAAGUCGAGCGGGUGUAGCAAUACAUCAGC
GGCAAACGGGUGCGUAACACGUAUCUAACCUACCCUUAAGAGAGGAACAACUGGUCGAAAGACUAGCUAAUACCUCAUAG
GAAAAACAUCUUAUGGUGUUUUUUUAAAGGUCCGUUCGGACCACUUUUGGAUGGGGGUGCGGCUUAUCAGAUAGUUGGUG
AGGUAAUGGCCCACCAAGUCUAUGACGAGUAGCUAUGCUGAGAGGUAGAAUAGCCACAAUGGGACUGAGACACGGCCCAU
ACUCCUACGGGAGGCAGCAGUAGGGAAUUUUUCUCAAUGGGCGAAAGCCUGAAGGAGCGAUACCGCGUGAACGAUGAAGG
UCGUAAGAUUGUAAAGUUCUUUUAUAUGGGACGAAUAGUAGUAAUAGGAAAUGAUUGCUAUUUGACUGUACCAUUUGAAU
AAGUAACGGCAAACUUUGUGCCAGCAGCCGCGGUAAUACAAAGGUUACAAGCGUUAUCCGGAUUUACUGGGCGUAAAGCG
AGCGCGGGCUGAUAUACAAGUCUGAUGUAAAAUGCUAUUGCUUAACAAUAGUAGGCAUUGGAAACUGUAUGUCUUGAGUG
UGAUAGGGAGUUUUAGAACUCCAUGUGGAGCGGUGGAAUGCGUAGAUAUAUGGAAGAAUACCAAUGGUGAAGACAAAAAC
UUAGGUCACUACUGACGCUUAGGCUCGAAAGUGUGGGGAGCAAAUAGGAUUAGAUACCCUAGUAGUCCACACCGUAAACG
AUGAUCAUUAGAGGUUGAUAUGUUAGUAUCAGUCUCGAAGCUAACGCAUUAAAUGAUCCGCCUGGGUAGUACAUUCGCAA
GAAUGAAACUCAAACGGAAUUGACGGGAGCCCGCACAAGUGGUGGAGCAUGUUGUUUAAUUCGACAGUACACGCGAAACC
UUACCAGGGUUUGACAUGUUGAGCAAAGUUAUAGAAAUAUAAUGGAGGUUAACUCAAACACAGGUGGUGCAUGGUUGUCG
UCAGCUCUUGUCGUGAGAUGUCCCGUUAAGUCUGGGAAAAGAGCGAAACCCCAAGUAAAAUGUUAAUUUUCUUUUACUCU
UAGUUGUCAUUUAUUGACACUAUUCAAAGGGACGACGUCAAAUCCUCAUGCCCUUUAUACCCUGGGCCACAAACGUGCUA
CAAUGGCAACUACAAAGUGCUGCAAUAUCGUAAGAUGGAGCUAAUCACUAAAGGUUGUCCCAGUUCAGAUCGAGGACUGC
AACUCGUCCUCGUGAAGUUGGAAUCACUAGUAAUCGCGAAUAAGUCAUGUCGCGGUGAAUGCGUUCUCGGGCUUUGUACA
CACCGCCCGUC
>FO681348.260494.262008 Bacteria;Bacillota;Bacilli;Acholeplasmatales;Acholeplasmataceae;Acholeplasma;Acholeplasma brassicae
AGAGUUUGAUCCUGGCUCAGGAUGAACGCUGGCGGCGUGCCUAAUACAUGCAAGUCGAACGCAAUGCCUUCGGGUGUUGA
GUGGCGAACGGGUGAGUAACACGUAGGUAACUUACCUCUAAGACGAGGAUAACGGCUGGAAACGGUCGCUAAAACUGGAU
AGGACAAUUGGAGGCAUCUCUGAUUGUUUAAAGGGGCUUUCGGGCCACACUUAGAGAAAGACCUGCGGCGCAUUAGCUAG
UUGGUGAGGUAGAGGCUCACCAAGGCGAUGAUGCGUAGCCGGACUGAGAGGUCGAACGGCCACAUUGGGACUGAGACACG
GCCCAAACUCCUACGGGAGGCAGCAGUAGGGAAUUUUCGGCAAUGGGGGAAACCCUGACCGAGCAACGCCGCGUGAAUGA
AGACGUAUUUCGGUAUGUAAAGUUCUUUUAUUAAGGAAGAAUGUCGUUGGUAGGAAAUGACUAACGAGUGACGGUACUUA
AUGAAUAAGCCCCGGCUAACUAUGUGCCAGCAGCCGCGGUAAUACAUAGGGGGCAAGCGUUAUCCGGAAUUAUUGGGCGU
AAAGGGUGCGUAGGCGGUCUAUUAAGUCUGAGGUGUAAGUGCAGGGCUCAACCCUGUGAUGCUUUAGAAACUGGUAGACU
UGAGUGAGAUAGAGGCAAGUGGAAUUCCAUGUGUAGCGGUAAAAUGCGUAAAUAUAUGGAGGAACACCAGUGGCGAAGGC
GGCUUGCUGGGUCUAUACUGACGCUGAGGCACGAAAGCGUGGGGAGCAAACAGGAUUAGAUACCCUGGUAGUCCACGCUG
UAAACGAUGAGUACUAAGUGUUGCGAUAACGCAGUGCUGAAGUUAACAUAUUAAGUACUCCGCCUGAGUAGUACGUACGC
AAGUAUGAAACUCAAAGGAAUUGACGGGACCCCGCACAAGCGGUGGAUCAUGUUGUUUAAUUCGAAGAUACCCGAAAAAC
CUUACCAGGUCUUGACAUACUCUGCAAAGCUAUAGAGAUAUAGUGGAGGUUAACAGAGAUACAGGUGGUGCAUGGUUGUC
GUCAGCUCGUGUCGUGAGAUGUUGGGUUAAGUCCCGCAACGAGCGCAACCCUUAUUGCUAGUUACCAUCAUUAAGUUGGG
GACUCUAGCGAGACUGCCAGUGAUAAACUGGAGGAAGGUGGGGAUGACGUCAAAUCAUCAUGCCCCUUAUGACCUGGGCU
ACAAACGUGAUACAAUGGCUAAAACAAAGAGAAGCGAAGCAGUGAUGUGGAGCCAAACUCAGAAAAAUAGUCUCAGUUCG
GAUUGGAGUCUGCAACUCGACUCCAUGAAGUCGGAAUCGCUAGUAAUCGCAAAUCAGCAUGUUGCGGUGAAUACGUUCUC
GGGGUUUGUACACACCGCCCGUCAAACCACGAAAGUUGGUAAUGCCCAACGCCGGUGGCCUAACUCGCAAGAGAGGGAGC
CGUCUAAGGCAGGAUCGAUGAUUGGGGUUAAGUCGUAACAAGGUAUCCCUACGGGAACGUGGGGAUGGAUCACCU
>KU516388.1.1247 Bacteria;Bacillota;Bacilli;Acholeplasmatales;Acholeplasmataceae;Candidatus Phytoplasma;Strawberry X-Redness phytoplasma
GAAACGACUGCUAAGACUGGAUAGGAAAAGUAAAGGCAUCUUUACUUUUUUAAAAGACCUUCUUUGAAGGUAUACUUGAG
GAGGGGCUUGCGACACAUUAGUUAGUUGGCAGGGUAAAGGCCUACCAAGACUAUGAUGUGUAGCUGGACUGAGAGGUUGA
ACAGCCACAUUGGGACUGAGACACGGCCCAAACUCCUACGGGAGGCAGCAGUAGGGAAUUUUCGGCAAUGGAGGAAACUC
UGACCGAGCAACGCCGCGUGAACGAUGAAGUACCUCGGUAUGUAAAGUUCUUUUAUUAAGGAAGAAAAAAGAGUGGAAAA
ACUCCCUUGACGGUACUUAAUGAAUAAGCCCCGGCUAAUUAUGUGCCAGCAGCCGCGGUAAUACAUAAAGGGCGAGCGUU
AUCCGGAAUUAUUGGGCGUAAAGGGUGCGUAGGCGGUUUAAUAAGUUUAUAGUUUAAUUUCAGCGCUUAACGCUGUUGUG
CUAUAGAAACUGUUUUACUAGAGUGAGUUAGGGGCAAGCGGAAUUCCAUGUGUAGCGGUAAAAUGCGUAAAUAUAUGGAG
GAACACCAGAGGCGUAGGCGGCUUGCUGGGACUUUACUGACGCUGAGGCACGAAAGCGUGGGGAGCAAACAGGAUUAGAU
ACCCUGGUAGUCCACGCCGUAAACGAUGAGUACUAAGUGUCGGGUAAAACCGGUACUGAAGUUAACACAUUAGGUACUCC
GCCUGAGUAGUAUGUACGCAAGUAUGAAACUUAAAGGAAUUGACGGGACUCCGCACAAGCGGUGGAUCAUGUUGUUUAAU
CCGAAGAUACACGAAAAACCUUACCAGGUCUUGACAUUUUCUUGCGAAGUUAUAGAAAUAUAAUGGAGGUUAUCAGGAAA
ACAGGUGGUGCAUGGUUGUCGUCAGCUCGUGUCGUGAGAUGUUAGGUUAAGUCCUAAAACGAGCGCAACCCUUGUCGUUA
AUUGCCAGCAUAUAAUGGUGGGGACUUUAACGAGACUGCCAAUGAAAAAUUGGAGGAAGGUGGGGAUUACGUCAAAUCAU
CAUGCCCCUUAUGAUCUGGGCUGCAAACGUGAUACAAUGGUUGAUACAAAGAGUAGCUGAAACGCGAGUUCUUAGCCAAU
CUCAAAAAAUCAAUCUCAGUUCGGAUUGAAGUCUGCAACUCGACUUCAUGAAGUUGGAAUCGCUAGUAAUCGCGAAUCAG
CAUGUCGCGGUGAAUACGUUCUCGGGGUUUGUACACACCGCCCGUCA
>AB062837.1.1376 Bacteria;Bacillota;Bacilli;Mycoplasmatales;Mycoplasmataceae;Mycoplasma;uncultured bacterium
UGGGUUUGAUCAUGGCUUAGGAUUAACGCUAGCGGUAUGCAUAAUACAUGCAAGUCAUGCGGCCAGCAAUGGCAGCGGCA
AACGGGUGAGUAAUACAUAUUUAAUCUACCCAUAAGAGGAGAAUAACUGAAUGAAAAUUUAGCUAAUACUCCAUAGGAAA
UAGAAAGGCAUCUUUUUAUUUUUAAAGUUGCGUUUGCAACACUUUUGGAUGAGAGUAUGUCUUAUCAGAUAGUUGGUGAG
GUAAUGGCCCACCAAGUCGAUGACAAGUAGCUAUACUGAGAGGUAGAAUAGCCACAAUGGGACUGAGAUACGGCCCAUAC
UCCUACGGGAGGCAGCAGUAGGGAAUUUUUCACAAUGGGCGCAAGCCUGAUGGAGCAAUACCGCGUGGAUGAUGAAGGCC
UUCGGGUUGUAAAAUCCUUUUAUUAGAGACGAAUGAUUAUAUUAGGAAAUGAAUAUAAUUUGACUGUACCUUUUGAAUAA
GAGACGACAAACUUCGUGCCAGCAGUCGCGGUAAUACGAAGGUCUCAAGCGUUAUCCGGAUUAACUGGGUGUAAAGGGAU
GCGUAGGUGGAAAAAUAAGUUUAUUGUUAAAUGGUAUUGCUCAAAAAUAGCAUGCAAUAAAAACUAUUUUUCUUGAGUUG
GAUAGAGAGUUUUAGAACUCCAUGUGGAGCGGUGGAAUGCGUAGAUAUAUGGAAGAAUACCAGAGGCGAAGGCGAAAACU
UAGGUCCAAACUGACACUUAGGCUCGAAAGUGUGGGGAGCAAAUAGGAUUAGAUACCCUAGUAGUCCACACCGUAAACGA
UGUUCAUUAGAUUGUUUGCCCGAAUGGGUGAGAAUCGUAGCUAACGCGUUAAAUGAACCACCUGAGUAGUACAUUCGCAA
GAAUGAAACUCAAACCGGAAUUGACGGGGACCAGCACAAAAGGUGGAGCAUGUUGUUUGAUUCGACAGUACACGCUGAAC
CUUACCAAGUCUUGACAUCCCCUGCGAAGUUAUAGAAAUAUAAUGGAGGUUAACAGGGAGACAGGUGAUGCAUGGUUGUC
GUCAGUUCGUGUCGUGAGAUGUUGGGUUAAGUCCUUCAACGAACGCAACCCUUAUUGUUAGUUAAUUCAUCUAACGAAAC
UGCCUUUAGCUUUUAGCUUAGGAGGAAGGUGGGGAUGACGUCAAAUCAUCAUGUCCCUUAUGACUUGGGCCACAAACGUG
CUACAAUGGCUAUUACAAACUGUUGCAAAAUCGUAAGAUCGAGCUAAUCAGAUAAAGGUAGUCUCAGUUCGGAUUGAGGG
CUGCAAUUCGCCCUCAUGAAGUUGGAAUCGUUAGUAAUCUCGAAUCAGACAUGUCGAGGUGAAUACCGUUCUCUGGUCUU
GUACACACCGCCCGUC
>AB062824.1.1375 Bacteria;Bacillota;Bacilli;Mycoplasmatales;Mycoplasmataceae;Mycoplasma;uncultured bacterium
UGAGUUUGAUCAUGGCUUAGGAUUAACGCUGGCGGUAUGCAUAACACAUGCAAGUCGAACGGUCUGUAGCAAUACAGAUA
GUGGCAAACGGGUGAGUAAUACGUAUUUAAUCUACCCUUUAGAGGAGGAUAACUAGUCGAAAGAUUAGAUAAUACUCCAU
AGGAAGUUUUUACAUAAGUAGAAAUUUUUAAAGUUGCGUUUGCAACACUUUAGGAUGAGAGUGCGGCUUAUCAGAUAGUU
GGUGAGGUAAUGGCCCACCAAGUCGAUGACGAGUAGCUAUGCUGAGAGGUAGAAUAGCCACAACGGAACUGAGAUACGGU
UCGUACUCCUACGGGAGGCAGCAGUGGGGAAUUUUUCACAAUGGGCGAAAGCCUGAUGGAGCAAUACCGCGUGGAUGAUG
AAGGUCGUAAGAUUGUAAAAUCCUUUUAUAUGGGGCAAAUAGCUAGAUUAGGAAAUGAAUUUAGUUUGAUAGUACCAUUU
UGAAUAAGUAACGGCAAACUUCGUGCCAGCAGCCGCGGUAAUACGAAGGUUACAAGCGUUAUCCGGAUUAACUGGGUGUA
AAGGGAUGCGUAGGCGGAAUAACAAGUCUGGUAUAAAAUGCUAUUGCUCAAAAAUAGUAUGUAUUGGAAACUGUUAUUCU
AGAGUGGAAUAGAGAGUUAUAGAACUCCAUGUGGAGCGGUGGAAUGCGUAGAUAUAUGGAAGAAUACCGGAAGCGAAGGC
GAUAACUUAGAUUCCUACUGACGCUUAGGCUCGAAAGUGUGGGGAGCAAAUAGGAUUAGAUACCCUAGUAGUCCACACCU
UAAACAAUGAUCAUUUAGUUUUUGCAUUUAAUGUGCAUGAACUGUAGCUAACGCGUUAAAUGAUCCACCUGAGUAGUACA
UUCGCAAGAAUGAAACUCAAACUGGAAUUGACGGGGACCAGCACAAAUGGUGGAUUAUGUUGUUUAAUUCGUCAGUACAC
GCAGAACCUUACCAAGAUUUGACAUCCUCUGCAAAGUUAUAGAAAUAUAAUGGAGGUUAACAGAGUGACAGGUGAUGCAU
GGUUGUCGCCAGCUCGUGUCGUGAGAUGUUGGGUUAAGUCCCGCAACGAGCGAAACCCCUAACGUUAGUUAAUUUAUCUA
GCGCAACUGCCUAUGUAAGUAGGAGGAAGGCGGGGAUGACGUCAAAUAUCAUGUCCUUUAUAUCUUGGGCUACAAACGUA
AUACAAUGGUCGGUACAAACUGUUACCAAACCGUAAGGUGGAGUUAAUCAGAAAAAGCCGAUCUCAGUUCGGAUCGAGGG
UUGCAAUUCAUCCUCGUGAAGCUGGAAUCAUUAGUAAUCGCGUAUCAGACAUGUCGCGGUGAAUACGUUCUCUGGUCUUG
UACACACCGCCCGUC
>KU517705.1.1247 Bacteria;Bacillota;Bacilli;Acholeplasmatales;Acholeplasmataceae;Candidatus Phytoplasma;Strawberry X-Redness phytoplasma
GAAACGACUGCUAAGACUGGAUAGGAAAAGUAAAGGCAUCUUCACUUUUUUAAAAGACCUUCUUUGAAGGUAUGCUUAAG
GAAGGGCUUGCGACACAUUAGUUAGUUGGCAGGGUAAAGGCCUACCAAGACUAUGAUGUGUAGCUGGACUGAGAGGUUGA
ACAGCCACAUUGGGACUGAGACACGGCCCAAACUCCUACGGGAGGCAGCAGUAGGGAAUUUUCGGCAAUGGAGGAAACUC
UGACCGAGCAACGCCGCGUGAACGAUGAAGUAUUUCGGUAUGUAAAGUUCUUUUAUUAAGGAAGAAAAAAGAGUGGAGAA
ACUCCCUUGACGGUACUUAAUGAGUAAGCCCCGGCUAAUUAUGUGCCAGCAGCCGCGGUAAUACAUAAGGGGCGAGCGUU
AUCCGGAAUUAUUGGGCGUAAAGGGUGCGUAGGCGGUUUAAUAAGUCUAUAGUUUAAUUUCAGUGCUUAACGCUGUUAUG
CUAUAGAAACUGUUUUACUAGAGUGAGAUAGAGGCAAGCGGAAUUCCAUGUGUAGCGGUAAAAUGCGUACAUAUAUGGAG
GAACACCAGAGGCGUAGGCGACUUGCUGGGUCUUUACUGACGCUGAGGCACGAAAGCGUGGGGAGCAAACAGGAUUAGAU
ACCCUGGUAGUCCACGCCGUAAACGAUGAGUACUAAGUGUCGGGUAAAACCGGUACUGAAGUUAACACAUUAAGUACUCC
GCCUGAGUAGUACGUACGCAAGUAUGAAACUUAAAGGAAUUGACGGGACUCCGCACAAGCGGUGGAUCAUGUUGUUUAAU
UCGAAGAUACACGAAAAACCUUACCAGGUCUUGACAUUUUCUUGCGAAGUUAUAGAAAUAUAAUGGAGGUUAUCAGGAAA
ACAGGUGGUGCAUGGUUGUCGUCAGCUCGUGUCGUGAGAUGUUAGGUUAAGUCCUAAAACGAGCGCAAUCCUUGUCGUUA
AUUGCCAGCAUGUAAUGAUGGGGACUUUAACGAGACUGCCAAUGAAAAAUUGGAGGAAGGUGGGGAUUACGUCAAAUCAU
CAUGCCCCUUAUGAUCUGGGCUACAAACGUGAUACAAUGGUUGAUACAAAGAGUAGCUGAAACGCGAGUUCUUAGCCAAU
CUCACAAAAUCAAUCUCAGUUCGGAUUGAAGUCUGCAACUCGACUUCAUGAAGUUGGAAUCGCUAGUAAUCGCGAAUCAG
CAUGUCGCGGUGAAUACGUUCUCGGGGUUUGUACACACCGCCCGUCA
>KU517704.1.1247 Bacteria;Bacillota;Bacilli;Acholeplasmatales;Acholeplasmataceae;Candidatus Phytoplasma;Strawberry X-Redness phytoplasma
GAAACGACUGCUAAGACUGGAUAGGAAAAGUAAAGGCAUCUUUACUUUUUUAAAAGACCUUCUUUGAAGGUAUGCUUAAG
GAGGGGCUUGCGACACAUUAGUUAGUUGGCAGGGUAAAGGCCUACCAAGACUAUGAUGUGUAGCUGGACUGAGAGGUUGA
ACAGCCACAUUGGGACUGAGACACGGCCCAAACUCCUACGGGAGGCAGCAGUAGGGAAUUUUCGGCAAUGGAGGAAACUC
UGACCGAGCAACGCCGCGUGAACGAUGAAGUACCUCGGUAUGUAAAGUUCUUUUAUUAAGGAAGAAAAAAGAGUGGAAAA
ACUCCCUUGACGGUACUUAAUGAAUAAUCCCCGGCUAAUUAUGUGCCAGCAGCCGCGGUAAUACAUAAAGGGCGAGCGUU
AUCCGGAAUUAUUGGGCGUAAGGGGUGCGUAGGCGGUUUAAUAAGUUUACAGUUUAAUUUCAGCGCUUAACGCUGUUGUG
CUAUAGAAACUGUUUUACUAGAGUGAGUUAGAGGCAAGCGGAAUUCCAUGUGUAGCGGUAAAAUGCGUAAAUAUAUGGAG
GAACACCAGAGGCGUAGGCGGCUUGCUGGGACUUUACUGACGCUGAGGCACGAAAGCGUGGGGAGCAAACAGGAUUAGAU
ACCCUGGUAGUCCACGCCGUAAACGAUGAGUACUAAGUGUCGGGUAAAACCGGUACUGAAGUUAACACAUUAAGUACUCC
GCCUGAGUAGUACGUACGCAAGUAUGAAACUUAAAGGAAUUGACGGGACUCCGCACAAGCGGUGGAUCAUGUUGUUUAAU
UCGAAGAUACACGAAAAACCUUACCAGGUCUUGACAUUUUCUUGCGAAGUUAUAGAAAUAUAAUGGAGGUUAUCAGGAAA
ACAGGUGGUGCAUGGUUGUCGUCAGCUCGUGUCGUGAGAUGUUAGGUUAAGUCCUAAAACGAGCGCAACCCUUGUCGUUA
AUUGCCAGCAUGUAAUGAUGGGGACUUUAAUGAGACUGCCAAUGAAAAAUUGGAGGAAGGUGGGGAUUACGUCAAAUCAC
CAUGCCCCUUAUGAUCUGGGCUACAAACGUGAUACAAUGGUUGAUACAAAGAGUAGCUGAAACGCGAGUUCUUAGCCAAU
CUCACAAAAUCAAUCUCAGUUCGGAUUGAAGUCUGCAACUCGACUUCAUGAAGUUGGAAUCGCUAGUAAUCGCGAACCAG
CAUGUCGCGGUGAAUACGUUCUCGGGGUUUGUACACACCGCCCGUCA
>Y13912.1.1530 Bacteria;Bacillota;Bacilli;Acholeplasmatales;Acholeplasmataceae;Candidatus Phytoplasma;Cape St. Paul wilt phytoplasma
AAGAGUUUGAUCCUGGCUCAGGAUUAACGCUGGCGGCGUGCCUAAUACAUGCAAGUCGAACGGAAACCUUUCGGGGUUUU
AGUGGCGAACGGGUGAGUAACACGUAAGUAACCUGCCUUUAAGACGAGAAUAACAAUUGGAAACAGUUGCUAAGGCUGGA
UAGGAAAUAAUGAGGCAUCUCGUUAUUUUUAAAAGACCUUCGCAAGAAGGUAUGCUUAAAGAGGGGCUUGCGCCACAUUA
GUUUGUUGGUAAGGUAACGGCUUACCAAGACGAUGAUGUGUAGCUGGACUGAGAGGUUGAACAGCCACAUUGGGACUGAG
ACACGGCCCAAACUCCUACGGGAGGCAGCAGUAGGGAAUUUUCGGCAAUGGAGGAAACUCUGACCGAGCAACGCCGCGUG
AACGAUGAAGUAUUUCGGUAUGUAAAGUUCUUUUAUUAAAGAAGAAACGCUAGUGGAAAAACUAGUUUGACGUUAUUUAA
UGAAUAAGCCCCGGCAAACUAUGUGCCAGCAGCCGCGGUAAUACAUAGGGGGCGAGCGUUAUCCGGAAUUAUUGGGCGUA
AAGGGUGCGUAGGCGGUUUAGUAAGUCUCUAGUUUAAAUUCAACGCUUAACGUUGUCCUGCUAGAGAAACUACUAGACUA
GAGUAGGAUAGAGGCAAGCGGAAUUCCAUGUGUAGCGGUAAAAUGUGUAAAUAUAUGGAGGAACACCAGAGGCGUAGGCG
GCUUGCUGGGUCUUUACUGACGCUGAGGCACGAAAGCGUGGGGAGCAAACAGGAUUAGAUACCCUGGUAGUCCACGCCGU
AAACGAUGAGUACUAAGUGUCGGGGGUUUCCUCGGUACUGAAGUUAACACAUUAAGUACUCCGCCUGAGUAGUACGUACG
CAAGUAUGAAACUUAAAGGAAUUGACGGGAUCCCGCACAAGCGGUGGAUCAUGUUGUUUAAUUCGAAGAUACACGAAAAA
CCUUACCAGGUCUUGACAUUAUUCUGCGAAGCUAUAGAAAUAUAGUGGAGGUUAUCAGAAUAACAGGUGGUGCAUGGUUG
UCGUCAGCUCGUGUCGUGAGAUGUUAGGUUAAGUCCUAAAACGAGCGCAACCCUUGUCGUUAGUUACCAGCACGUUAUGG
UGGGGACUUUAGCGAGACUGCCAAUGAAAAAAUUGGAGGAAGGUGAGGAUUACGUCAAAUCAUCAUGCCCCUUAUGAUCU
GGGCUACAAACGUGAUACAAUGGCUAUUACAAAGAGCAGCUGAAACGUGAGUUGUUAGCUAAUCUCAAAAAAAUAGUCUC
AGUUCGGAUUGAAGUCUGCAACUCGACUUCAUGAAGUUGGAAUCGCUAGUAAUCGCGAAUCAGCAUGUCGCGGUGAAUAC
GUUCUCGGGGUUUGUACACACCGCCCGUCAAACCAUGAAAGUUGACAAUACCCAAAACCAGUCGCUUAACUACUUCGGUA
GAGGGAGCUGUCUAAGGUAGGGUCGAUGAUUGGGGUUAAGUCGUAACAAGGUAUCCCUACCGGAAGGUGGGGAUGGAUCA
CCUCCUUUCU
>Y15865.1.1497 Bacteria;Bacillota;Bacilli;Acholeplasmatales;Acholeplasmataceae;Candidatus Phytoplasma;Candidatus Phytoplasma sp.
UCAGGAUAAACGCUGGCGGCGUGCUUAAUACAUGCAAGUCGAACGGAAAUCUUCGGAUUUUAGUGGCGAACGGGUGAGUA
ACACGUAAGCAACCUACCUUUAAGACGAGAAUAACAAUUGGAAACAGUUGCUAAGGCUGGAUAGGAAAUUAAAAGGCAUC
UUUUAGUUUUUAAAAGACCUUCUUCGGAAGGUAUACUUAAAGAGGGGCUUGCGGCACAUUAGUUAGUUGGUAGGGUAACG
GCCUACCAAGACCAUGAUGUGUAGCUGGACUGAGAGGUUGAACAGCCACAUUGGGACUGAGACACGGCCCAAACUCCUAC
GGGAGGCAGCAGUAGGGAAUUUUCGGCAAUGGAGGAAACUCUGACCGAGCAACGCCGCGUGAACGAUGAAGUACUUCGGU
AUGUAAAGUUCUUUUAUUGAAGAAGAAAAAAUAGUGGAAAAACUAUCUUGACGUUAUUCAAUGAAUAAGCCCCGGCAAAC
UAUGUGCCAGCAGCCGCGGUAAUACAUAGGGGGCAAGCGUUAUCCGGAAUUAUUGGGCGUAAAGGGUGCGUAGGCGGUUU
GAUAAGUCUAUAGUUUAAUUUCAGUGCUUAACACUGUCCUGCUAAAGAAACUAUCAGACUAGAGUGAGAUAGAGGCAAGC
GGAAUUCCAUGUGUAGCGGUAAAAUGCGUAAAUAUAUGGAGGAACACCAGAGGCGUAGGCGGCUUGCUGGGUCUUUACUG
ACGCUGAGGCACGAAAGCGUGGGGAGCAAACAGGAUUAGAUACCCUGGUAGUCCACGCCGUAAACGAUGAGUACUAAGUG
UCGGGGGAACUCGGUACUGAAGUUAACACAUUAAGUACUCCGCCUGAGUAGUACGUACGCAAGUAUGAAACUUAAAGGAA
UUGACGGGACUCCGCACAAGCGGUGGAUCAUGUUGUUUAAUUCGAAGAUACACGAAAAACCUUACCAGGUCUUGACAUAC
UCUGCAAAGCUGUAGCAAUACAGUGGAGGUUAUCAGGGAUACAGGUGGUGCAUGGUUGUCGUCAGCUCGUGUCGUGAGAU
GUUAGGUUAAGUCCUAAAACGAGCGCAACCCUUAUCACUAGUUACCAGCAUGUAAUGAUGGGGACUUUAGUGAAACUGCC
AAUGAAAAAUUGGAGGAAGGUGAGGAUCACGUCAAAUCAUCAUGCCCCUUAUGAUCUGGGCUACAAACGUGAUACAAUGG
CUGUUACAAAGAGUCGCUAAAACGUAAGUUUACAGCCAAUCUCAAAAAAACAGUCUCAGUUCGGAUUGAAGUCUGCAACU
CGACUUCAUGAAGUUGGAAUCGCUAGUAAUCGCGAAUCAGCAUGUCGCGGUGAAUACGUUCUCGGGGUUUGUACACACCG
CCCGUCAAACCACGAAAGUUGGUAAUACCCAAAAACGGCAGCCUAACUUUUUCGAAAGAGGGAACCGUCUAAGGUAGGAU
CGAUGAUUGGGGUUAAGUCGUAACAAGGUAUCCCUACCGGAAGGUGGGGAUGGAUCA
>JQ710445.1.1377 Bacteria;Bacillota;Bacilli;Acholeplasmatales;Acholeplasmataceae;Candidatus Phytoplasma;Iranian clover little leaf phytoplasma
GCUAAGACUGGAUAGGAAGAAAUAAGGCAUCUUAUUUCUUUUAAAAGACCUAGAACGGUAUACUUUAGGAGGGGCUUGCG
CCAUAUUAGUUAGUUGGUAGGGUAAUGGUCUACCAAGACGAUGAUGUGUAGCUGGACUGAGAGGUUGAACAGCCACAUUG
GGACUGAGACACGGCCCAAACUCCUACGGGAGGCAGCAGUAAGGAAUUUUCGGCAAUGGAGGAAACUCUGACCGAGCAAC
GCCGCGUGAACGACGAAGUACUUUGGUAUGUAAAGUUCUUUUAUCAAGGAAGAAAAGCAAGUGGUGAACCAUUUGUUUGC
CGGUACUUGAUGAAUAAGCCCCGGCUAAUUAUGUGCCAGCAGCCGCGGUAAGACAUAAGGGGCAAGUGUUAUCCGGAAUU
AUUGGGCGUAAAGGGUGCGUAGGCGGUCUUUUAAGUCAGUGGUGUAAUGGCAACGCUCAACGUUGUCCUGCUAUUGAAAC
UGCUAAACUUGAGUUAGAUAGAGGCGAGUGGAAUUCCAUGUGUAGCUGUAAAAUGCGUAAAUAUAUGGAGGAACACCAGA
AGCGUAGGCGGCUCGCUGGGUCUUAACUGACGCUGAGGCACGAAAGCGUGGGGAGCAAACAAGAUUAGGUACCCUGGUAG
UUCACGCCGUAAACGAUGAGUACUAAGUGUCGGGUUAAACCGGUACUGAAGUUAACACAUUAAGUACUUCGCCUGAGUAG
UACGUACGCAAGUAUGAAACUUAAAGGAAUUGACGGGAGUCCGCACAAGCGGUGGAUCAUGUUGUUUAAUUCGAAGAUAC
CCGAAAAACCUUACCAGGUCUUGACAUGUUUUUGCGAAACGGUAGUAAUAUCGUAGAGGUUAUCAGAAACACAGGUGGUG
CAUGGUUGUCGUCAGCUCGUGUCGUGAGAUGUUAGGUUAAGUCCUAAAACGAGCGAAACCCUUAUCGUUAGUUGCCAGCA
CGUUAUGGUGGGGACUUUAACGAGACUGCCAGUGAUAAACUGGAGGAAGGUGAGGAUCACGUCAAAUCAGCAUGCCCCUU
AUGACCUGGGCUACAAACGUGAUACAAUGGCUGUUACAAAGGGUAGCUGAAACGUAAGUUCUUGGCCAAUCCCCAAAAAC
AGUCUCAGUCCGGAUUGAAGUCUGCAACUCGACUUCAUGAAGUAGGAAUCGCUAGUAAUCGUGAAUCAGCAUGUCGCGGU
GAAUACGUUCUCGGGGUUUGUACACACCGCCCGUCAAACCACCAAAGUUGGCAAUACCCCAAAAUGGUAGCCUAACUCGU
UUAUUCGAGAGGGCGCUGUCUAAGGUAGGGUCGAUGAUUGGGGUUAAGUCGUAACAAGGUAUCCCUACCGGAAGGUGGGG
AUGGAUCACCUCCUUUC
>AY246564.1.1498 Bacteria;Bacillota;Bacilli;Mycoplasmatales;Mycoplasmataceae;Mycoplasma;Mycoplasma sp. VJC358
UAGAGUUUGAUCCUGGCUCAGGAUGAACGCUGGCUGUGUGCCUAAUACAUGCAUGUCGAGCGAGGUUCUUUCGGGAACCU
AGCGGCGAAUGGGUGAGUAACACGUACUUAAUCUGCCCUUCAGAUUGGAAUACCCAAUGGAAACAUUGGCUAAUGCCGGA
UACGCAUGGAAUCGCAUGAUUCCGUUGUGAAAGGGGCCUUUAAAGCCCCACUGAAGGAUGAGGGUGCGGAACAUUAGUUA
GUUGGUAGGGUAAUGGCCUACCAAGACUAUGAUGUUUAGCCGGGUCGAGAGACUGAACGGCCACAUUGGGACUGAGAUAC
GGCCCAAACUCCUACGGGAGGCAGCAGUAGGGAAUAUUCCACAAUGAGCGAAAGCUUGAUGGAGCGACACAGCGUGCACG
AUGAAGGUCUUCGGAUUGUAAAGUGCUGUUAUAAGGGAAGAACACUCAAAGUAGGAAUGACUUUAGCUGACGGUACCUUG
UCAGAAAGCGAUGGCUAACUAUGUGCCAGCAGCCGCGGUAAUACAUAGGUCGCAAGCGUUAUCCGGAAUUAUUGGGCGUA
AAGCGUUCGUAGGCUGUUUAUUAAGUCUGGAGUCAAAUCCCGGGGCUCAACCCCGGCUCGCUUUGGAUACUGAUAAACUA
GAGUUGGAUAGAGGUAAGCGGAAUUCCAUGUGAAGCGGUGAAAUGCGUAGAUAUAUGGAAGAACACCAAAGGCGAAGGCA
GCUUACUGGGUCUAUACUGACGCUGAGGGACGAAAGCGUGGGGAGCAAACAGGAUUAGAUACCCUGGUAGUCCACGCUGU
AAACGAUGAUGAUUAGCUGAUAGUAGAAUUAUCGGCACAGCUAACGCAUUAAAUCAUCCGCCUGAGUAGUAUGCUCGCAA
GAGUGAAACUUAAAGGAAUUGACGGGGAUCCGCACAAGCGGUGGAGCAUGUGGUUUAAUUUGAAGAUACGCGUAGACCUU
ACCCACUCUUGACAUCUUCCGCAAAGCUAUAGAGAUAUAGUGGAGGCUAACGGAAUGACAGAUGGUGCAUGGUUGUCGUC
AGCUCGUGUCGUGAGAUGUCCGGUUAAGUCCUGCAACGAGCGCAACCCUUGUCCUUAGUUAAUUUUCUAGGGAGACUGCC
CGAGUAAUUGGGAGGAAGGUGGGGACGACGUCAAAUCAUCAUGCCUCUUACGAGUGGGGCAACACACGUGCUACAAUGGA
UGGUACAAAGAGAAGCAAAACGGCGACGUCAAGCAAAUCUCAAAAAACCAUUCUCAGUUCGGAUUGUAGUCUGCAACUCG
ACUACAUGAAGUCGGAAUCGCUAGUAAUCGUAGAUCAGUACGCUACGGUGAAUACGUUCUCGGGUCUUGUACACACCGCC
CGUCACACCAUGGGAGCUGGUAAUGCCCGAAGUCGGUUUUGUUAACUACGGAGACAACUGCCUAAGGCAGGGCCGGUGAC
UGGGGUGAAGUCGUAACAAGGUAUCCCUACGAGAACGUGGGGAUGGAUUACCUCCUUU
>AY257485.1.1457 Bacteria;Bacillota;Bacilli;Acholeplasmatales;Acholeplasmataceae;Acholeplasma;Acholeplasma pleciae
AACGCUGGCGGCGUGCCUAAUACAUGCAAGUCGAACGAAGCAUCUUCGGAUGCUUAGUGGCGAACGGGUGAGUAACACGU
AGAUAACCUACCUUUAACUCGAGGAUAACUCUGGGAAACUGGAGCUAAUACUGGAUAGGAUGUGCGCAUGAAAAAAACAC
AUUUAAAGAUUAAUCGGUUUAAGAGGGGUCUGCGGCGCAUUAGUUAGUUGGUGGGGUAAGAGCCUACCAAGACAAUGAUG
CGUAGCCGGACUGAGAGGUCUACCGGCCACAUUGGGACUGAGAACGGCCCAAACUCCUACGGGAGGCAGCAGUAGGGAAU
UUUCGGCAAUGGGGGGAACCCUGACCGAGCAACGCCGCGUGAACGACGAAGUACUUCGGUAUGUAAAGUUCUUUUAUAUG
GGAAGAAAAAGCAAUUAUUGACGGUACCAUAUGAAUAAGCCCCGGCUAACUAUGUGCCAGCAGCCGCGGUAAUACAUAGG
GGGCGAGCGUUAUCCGGAUUUACUGGGCGUAAAGGGUGCGUAGGUGGUUAUUCAAGUCUGUGGUGUAAGUGCAGUGCUUA
ACGCUGUGAGGCUAUGGAAACUGAAUAACUAGAGUGAGACAGAGGCAAGUGGAAUUCCAUGUGUAGCGGUAAAAUGCGUA
AAUAUAUGGAGGAACACCAGUGGCGAAGGCGGCUUGCUGGGUCUAUACUGACACUGAUGCACGAAAGCGUGGGGAGCAAA
CAGGAUUAGAUACCCUGGUAGUCCACGCCGUAAACGAUGAGAACUAAGUGUUGGCCAAAAGGUCAGUGCUGCAGUUAACG
CAUUAAGUUCUCCGCCUGAGUAGUACGUACGCAAGUAUGAAACUCAAAGGAAUUGACGGGACCCCGCACAAGCGGUGGAU
CAUGUUGUUUAAUUCGAAGAUACACGAAAAACCUUACCAGGUCUUGACAUACUCUGCAAAGGCUUAGAAAUAAGUUCGGA
GGCUAACAGAUGUACAGGUGGUGCACGGUUGUCGUCAGCUCGUGUCGUGAGAUGUUGGGUUAAGUCCCGCAACGAGCGCA
ACCCUUAUUGCUAGUUACCAUCAUUAAGUUGGGGACUCUAGCGAGACUGCCAGUGAUAAAUUGGAGGAAGGUGGGGAUGA
CGUCAAAUCAUCAUGCCCCUUAUGACCUGGGCUACAAACGUGAUACAAUGGCUGGAACAAAGAGAAGCGAGAGGGUGACC
UGGAGCGAAACUCACAAAAACAGUCUCAGUUCGGAUUGAAGUCUGCAACUCGACUUCAUGAAGUUGGAAUCGCUAGUAAU
CGCAAAUCAGCAUGUUGCGGUGAAUACGUUCUCGGGGUUUGUACACACCGCCCGUCAAACCACGAAAGUGGGCAAUACCC
AACGCCGGUGGCCUAACCCGUAAGGGAGGGAGCCGUCUAAGGUAGGGUCCAUGAUUGGGGUUAAGUCGUAACAAGGUAUC
CCUACGGGAACGUGCGG
>Y15866.1.1516 Bacteria;Bacillota;Bacilli;Acholeplasmatales;Acholeplasmataceae;Candidatus Phytoplasma;Candidatus Phytoplasma sp.
GUUUGAUCCUGAAUCAGGAUGAAACGCUGGCGGCGCGCCUAAUACAUGCAAGUCGAACGAAAACUUUCGGGUUUUAGUGG
CGAACGGGUGAGUAACGCGUGAGUAACCUGCCUUUAAGACGAGGAUAACAACUGGAAACAGUUGCUAAGACUGGAUAGGA
AAUUAAAAGGCAUCUUUUAAUUUUUAAAAGACCUUUUUCGGAAGGUAUACUUAAAGAGGGGCUUGCGUCACAUUAGUUAG
UUGGUAAGGUAAUGGCUUACCAAGACGAUGAUGUGUAGCUGGACUGAGAGGUUGAACAGCCACAUUGGGACUGAGACACG
GCCCAAACUCCUACGGGAGGCAGCAGUAAGGAAUUUUUGGCAAUGGAGGAAACUCUGACCGAGCGACGCCGCGUGAACGA
UGAAGUACUUCGGUAUGUAAAGUUCUUUUAUUGAAGAAGAAAAAAUAGUGGAAAAACUAUCUUGACGUUAUUCAAUGAAU
AAGCCCCGGCUAAUUAUGUGCCAGCAGCCGCGGUAAUACAUAAGGGGCGAGCGUUAUCCGGAAUUAUUGGGCGUAAAGGG
UGCGUAGGCGGUUUGGUAAGUCUAUAGUUUAAUUUCAGCGCUUAACGCUGUUGCGCUAUAGAAACUGCCUCACUAGAGUG
AGAUAGAGGUAAGCGGAAUUCCAUGUGUAGCGGUAAAAUGCGUAAAUAUAUGGAGGAACACCAGAGGCGUAGGCGGCUUA
CUGGGUCUUUACUGACGCUGAGGCACGAAAGCGUGGGGAGCAAACAGGAUUAGAUACCCUGGUAGUCCACGCCGUAAACG
AUGAGUACUAAGUGUCGGGUGUUAAAGCUCGGUACUGAAGUUAACACAUUAAGUACUCCGCCUGAGUAGUACGUACGCAA
GUAUGAAACUUAAAGGAAUUGACGGGACCCCGCACAAGCGGUGGAUCAUGUUGUUUAAUUCGAAGAUACACGAAAAACCU
UACCAGGUCUUGACAUAAUUUUGCGAAGUUAUAGAAAUAUAACGGAGGUUAUCAGAAUUACAGGUGGUGCAUGGUUGUCG
UCAGCUCGUGUCGUGAGAUGUUAGGUUAAGUCCUAAAACGAGCGCAACCCUUAUCGUUAGUUGCGACCACGUAAUGGUGA
GCACUUUAGCGAGACUGCCAAUGACAAAUUGGAGGAAGGUGAGGAUUACGUCAAAUCAUCAUGCCCCUUAUGAUCUGGGC
UACAAACGUGAUACAAUGACUGUGACAAAGAGUAGCUGAAGCGUGAGUUUUUAGCCAAUCUCAAAAAAGCAGUCUCAGUU
CGGAUUGAAGUCUGCAACUCGACUUCAUGAAGUUGGAAUCGCUAGUAAUCGCGAAUCAGCAUGUCGCGGUGAAUACGUUC
UCGGGGUUUGUACACACCGCCCGUCAAACCACGAAAGUUGGCAAUACCCAAAAGCGGUCGCCUAACUUCUUCGGAAGAGG
GAGCCGUCUAAGGUAGGGUCGAUGAUUGGGGUUAAGUCGUAACAAGGUAUCCCUACCGGAAGGUGGGGAUGGAUCA
>Y16388.1.1450 Bacteria;Bacillota;Bacilli;Acholeplasmatales;Acholeplasmataceae;Candidatus Phytoplasma;Candidatus Phytoplasma cynodontis
UUGAUCCUGGCUCAGGAUAAACGCUGGCGGCGUGCUUAAUACAUGCAAGUCGAACGGAAAUNUUCGGAUUUUAGUGGCGA
ACGGGUGAGUAACACGUAAGUAACCUGCCUUUAAGACGAGGAUAACAAUUGGAAACAGUUGCUAAGACUGGAUAGGAAAU
UAGAAGGCAUCDDUDAADUUUUUAAAGACNUUUUACGAAAGGUAUAAUDAAAGAGGGGCDUGCGGCACAUUAGUUAGUUG
GUAGGGUAAAAGCCUACCAAGACUAUGAUGUGUAGCUGGACUGAGAGGUUGAACAGCCACAUUGGGACUGAGACACGGCC
CGAACUCAUACGGGGAGCAAGCAAGUACGGAAUUUCAGCAAUGGAGGAAACUCUGACCGAGCAACGCCGCGUGAACGAUG
AAGUAUUUCCGGUAUGUAAAGUUCUUUUAUUGAAGAAGAAAAAAUAGUGGAAAAACUAUCUUGACGAUAUUCAAUGAAUA
AGCCCCGGCAAACUAUGUGCCAGCAGCCGCGGUAAUACAUAGGGGGCGAGCGUUAUCCGGAAUUAUUGGGCGUAAAGGGU
GCGUAGGCGGUUUGGUAAGUCUAUAGUUUAAUUUCAGUGCUUAACACUGUUCUGCUAUAGAAACUAUCAGACUAGAGUGA
GAUAGAGGCAAGUGGAAUUCCAUGUGUAGCGGUAAAAUGCGUAAAUAUAUGGAGGAACACCAGAGGCGUAGGCGGCUUGC
UGGGUCUUAACUGACGCUGAGGCACGAAAGCGUGGGGAGCAAACAGGAUUAGAUACCCUGGUAGUCCACGCCGUAAACGA
UGAGUACUAAGUGUCGGGGAAACUCGGUACUGAAGUUAACACAUUAAGUACUCCGCCUGAGUAGUACGUACGCAAGUAUG
AAACUUAAAGGAAUUGACGGGACUCCGCACAAGCGGUGGAUCAUGUUGUUUAAUUCGAAGAUACACGAAAAACCUUACCA
GGUCUUGACAUACUCUGCAAAGCUAUAGCAAUAUAGUGUAGGUUACCAGGGAUACAGGUGGUGCAUGGUUGUCGUCAGCU
CGUGUCGUGAGAUGUUAGGUUAAGUCCUAAAACGAGCGCAACCCUUGUCACUAGUUGCCAGCAUGUUAUGAUGGGCACUU
UAGUGAGACUGCCAAUGAAAAAUUGGAGGAAGGUGAGGAUCACGUCAAAUCAUCAUGCCCCUUAUGAUCUGGGCUACAAA
CGUGAUACAAUGGCUGUUACAAAGAGUAGCUAAAACGCGAGUUUAUAGCCAAUCUCAUAAAAGCAGUCUCAGUUCGGAUU
GAAGUCUGCAACUCGACUUCAUGAAGUUGGAAUCGCUAGUAAUCGCGAAUCAGCAUGUCGCGGUGAAUACGUUCUCGGGG
UUUGUACACACCGCCCGUNAAANCACGAAAGUUGGUAAUACUNAAAAACGGUAGCCUAACUUCUUCGGAAGAGGAACCGU
CUAAGGUAGG
>FJ409624.1.1382 Bacteria;Bacillota;Bacilli;Acholeplasmatales;Acholeplasmataceae;Candidatus Phytoplasma;Iranian plum phytoplasma PJ15 I
AACGACUGCUAAGACUGGAUAGGAGAUAAGAAGGCAUCUUUUUAUUUUUAAAAGACCUAGCAAUAGGUAUGCUUAGGGAA
GAGCUUGCGUCACAUUAGUUAGUUGGUGGGGUAAUGGCCUACCAAGACGAUGAUGUGUAGCCGGGCUGAGAGGUCGAACG
GCCACAUUGGGACUGAGACACGGCCCAAACUCCUACGGGAGGCAGCAGUAAGGAAUUUUCGGCAAUGGAGGAAACUCUGA
CCGAGCAAUGCCGCGUGAACGAUGAAGUAUUUCGGUACGUAAAGUUCUUUUAUUAGGGAAGAAAAGAUGGUGGAAAAACC
AUUAUGACGGUACCUAAUGAAUAAGCCCCGGCUAACUAUGUGCCAGCAGCCGCGGUAAUACAUAGGGGGCAAGCGUUAUC
CGGAAUUAUUGGGCGUAAAGGGUGCGUAGGCGGUUAAAUAAGUUUAUGGUCUAAGUGCAACGCUCAACGUUGUGAUGCUA
UAAAAACUGUUUAGCUAGAGUUGGAUAGAGGCAAGUGGAAUUCCGUGUGUAGUGGUAAAAUGCGUAAAUAUACGGAGGAA
CACCAGAAGCGAAGGCGGCUUGCUGGGUCUUAACUGACGCUGAGGCACGAAAGCGUGGGGAGCAAACAGGAUUAGAUACC
CUGGUAGUCCACGCCCUAAACGAUGAGUACUAAACGUUGGAUAAAACCAGUGUUGAAGUUAACACAUUAAGUACUCCGCC
UGAGUAGUACGUACGCAAGUAUGAAACUUAAAGGAAUUGACGGGACUCCGCACAAGCGGUGGAUCAUGUUGUUUAAUUCG
AAGGUACCCGAAAAACCUCACCAGGUCUUGACAUGCUUUUGCAAAGCUGUAGAAAUACAGUGGAGGUUAUCAGAAGCACA
GGUGGUGCAUGGUUGUCGUCAGCUCGUGUCGUGAGAUGUUGGGUUAAGUCCCGCAACGAGCGCAACCCUUGUUGUUAAUU
GCCAUCAUUAAGUUGGGGACUUUAGCAAGACUGCCAAUGAUAAAUUGGAGGAAGGUGGGGACGACGUCAAAUCAUCAUGC
CCCUUAUGACCUGGGCUACAAACGUGAUACAAUGGCUGUGACAAAGAGUAGCUGAAACGCGAGUUUUUAGCCAAUCUCAA
AAAAGCAGUCUCAGUUCGGAUUGAAGCCUGUAACUCGACUUCAUGAAGUUGGAAUCGCUAGUAAUCGCGAAUCAGCAUGU
CGCGGUGAAUACGUUCUCGGGGUUUGUACACACCGCCCGUCAGACCACGAAAGUUGGCAAUACCCAAAGCCGGUGGCCUA
ACUUGAGCAAUCAAGAAGGAGCCGUCUAAGGUAGGGUUGAUGAUUGGGGUUAAGUCGUAACAAGGUAUCCCUACCGGAAG
GUGGGGAUGGAUCACCUCCUUU
>MG948626.1.1363 Bacteria;Bacillota;Bacilli;Mycoplasmatales;Mycoplasmataceae;Eperythrozoon;Mycoplasma wenyonii
ACACAUGCAAGUCGAACGAGUGGAACUUGUUCUGCUAGUGGCAAACGGGCGAGUAAUACAUAUUUAACUUACUUUUACGA
GGAGCAUAGCAGUUCGAAAGGGCUAUUAAUACUCCAUAGGUUUAUAGACUUAUAAAUUAAAGAGGCUCCCUUCGGGGCCU
CGCGUAAAACUAGGAAUAUGUCCUAUUAGGUAGUUGGCGGGGUAAAGGCCCACCAAGCCAAUGAUGGGUAGCUGGACUGA
GAGGUUGAACAGCCGCAAUGGGAUUGAGAUAUGGCCCAUAUUCCUACGGGAAGCAGCAGUGAGGAAUUUUUCACAAUGGA
CGAAAGUCUGAUGGAGCAAUACCACGUGAACGAUGAAGGUCUUCUGAUUGUAAAGUUCUUUUAUUUAGGAAAAAAAGCGC
GCUAGGAAAUGAGCGCGCCUUGAUGGUACUAAUUGAAUAAGUGACAGCUAACUAUGUGCCAGCAGCUGCGGUAAAACAUA
GGUCACGAGCAUUAUCCGGAUUUAUUGGGCGUAAAGGAAGCGUAGGCGGGGAGGUUGAUCCAUUGUUAAAGGCAUUUGCU
UAACAAAUGUGUGCAUUGGAGAUCGCCUCCCUAGAGUUAAUCAGGGGGUACUGGAAUUCAAUGUGUAGCGGUGGAAUGCG
UAGAUAUAUUGAGGAACACCAGAGGCUAAGGCGAGUACCUAGGAUAUAACUGACGCUGAGGCUUGAAAGCGUGGGGAGCA
AAUGGGAUUAGAUACCCCAGUAGUCCACGCCGUAAACGAUGAGCAUUGGGCAUUUGACAUCUGGUCGAGUGCUGUAGCUA
ACGCGUUAAAUGCUCCGCCUGGGUAGUAUAUAUGCAAAUAUGAAACUCAAAGAAAUUGACGGGGACCUGAACAAGUGGUG
GAGCAUGUUGCUUAAUUCGAUAAUACACGAAAAACCUUACCAAGGCUUGUAAUCUAUUGCGAAGCUAUAGAAAUAUAGUG
GAGGUUAUCAGUAAGACAGGUGGUGCAUGGCUGUCGUCAGCUCGUGUCUUGAGAUGUUUGGUUAAGUCCCGUAACGAGCG
CAACCCUACUCUCUAGUUACUUAGUUCUAGAGUGACUGAAUCGUAAGAUAUAGGAAGGAUGGGGCCAAGUCAAGUCAUCA
UGCCCCUUAUGCCUUGGGCUGCAAACGUGCUACAAUGGUAGGUACAAUGUGUUGCAAACUAGCGAUAGUGAGCUAAUCAC
CUAAAGCCUAUCUCAGUCCGGAUAAAAGGCUGCAAUUCGCCUAUUUGAAGUUGGAAUCACUAGUAAUCCUGUGUCAGCUA
UAUCAGGGUGAAUACGUUCCCAGGUCUUGUACACACCGCCCGUCAAACUAUGAAAGAAAGUACUAGUCAAAACCACAUUC
AAU
>JQ412097.1.1248 Bacteria;Bacillota;Bacilli;Acholeplasmatales;Acholeplasmataceae;Candidatus Phytoplasma;Iranian alfalfa phytoplasma X11
GAAACGACUGCUAAGACUGGAUAGGAAGAAAUAAGGCAUCUUAUUUCUUUUAAAAGACCUAGUAAUAGGUAUACUUUAGG
AGGGGCUUGCGCCAUAUUAGUUAGUUGGUAGGGUAAUGGCCUACCAAGACGAUGAUGUGUAGCUGGACUGAGAGGUUGAA
CAGCCACAUUGGGACUGAGACACGGCCCAAACUCCUACGGGAGGCAGCAGUAAGGAAUUUUCGGCAAUGGAGGAAACUCU
GACCGAGCAACGCCGCGUGAACGACGAAGUACUUUGGUAUGUAAAGUUCUUUUAUCAAGGAAGAAAAGCAAGUGGUGAAC
CAUUUGUUUGCCAGUACUUGAUGAAUAAGCCCCGGCUAAUUAUGUGCCAGCAGCCGCGGUAAGACAUAAGGGGCAAGUGU
UAUCCGGAAUUAUUGGGCGUAAAGGGUGCGUAGGCGGUCUAGUAAGUCAGUGGUGUAAUGGCAACGCUCAACGUUGUCCG
GCUAUUGAAACUGCUAAACUUGAGUUAGAUAGGAGGCAGAGUGGGAAUUUCCAUGUGUAGCGGUAAAAUGCGUAAAUAUA
UGGAAGGAACACCAGAGGCGUAGGCGGCUCGCUGGGUCUUAACUGACGCUGAGGCACGAAAGCGUGGGGAGCAAACAGGA
UUAGAUACCCUGGUAGUCCACGCCGUAAACGAUGAGUACUAAGUGUCGGGUUAAACCGGUACUGAAGUUAACACAUUAAG
UGCUCCGCCUGAGUAGUACGUACGCAAGUAUGAAACUUAAAGGAAUUGACGGGACUCCGCACAAGCGGUGGAUCAUGUUG
UUUAAUUCGAAGAUACCCGAAAAACCUUACCAGGUCUUGACAUGUUUUUGCGAAACGGUAGUAAUAUCGUAGAGGUUAUC
AGAAACACAGGUGGUGCAUGGUUGUCGUCAGCUCGUGUCGUGAGAUGUUAGGUUAAGUCCUAAAACGAGCGAAACCCUUA
UCGUUAGUUGCCAGCACGUUAUGGUGGGGACUUUAACGAGACUGCCAGUGAUAAACUGGAGGAAGGUGAGGAUCACGUCA
AAUCAGCAUGCCCCUUAUGACCUGGGCUACAAACGUGAUACAAUGGCUGUUACAAAGGGUAGCUGAAACGUAAGUUCUUG
GCCAAUCCCCAAAAACAGUCUCAGUCCGGUUUUGUAGUCUGCAACUCGACUUCAUGAAGUUGGAAUCGCUAUUCCCGUCA
CCAUGUCACGGUGAAUACGUUCUCGGGGUUUGUACACACCGCCCGUCA
>Y15863.1.1464 Bacteria;Bacillota;Bacilli;Acholeplasmatales;Acholeplasmataceae;Candidatus Phytoplasma;Candidatus Phytoplasma sp.
AAGUCGAACGAAAACCUUCGGGUUUUAGUGGCGAACGGGUGAGUAACACGUAAGCAACCUACCCUAAAGACGAGGAUAAC
CAUUGGAAACAGUGGCUAAGACUGGAUAGGAAGAUAUGAGGCAUCUUGUACCUUUUAAAAGACCUAGUAAUAGGUAUACU
UUAGGACGGGCUUGCGCCAUAUUAGUUAGUUGGUAGGGUAAUGGCCUACCAAGACGAUGAUGUGUAGCUGGACUGAGAGG
UCGAACAGCCACAUUGGGACUGAGACACGGCCCAAACUCCUACGGGAGGCAGCAGUAGGGAAUUUUCGGCAAUGGAGGAA
ACUCUGACCGAGCAACGCCGCGUGAAUGACGAAGUACUUUGGUAUGUAAAGUUCUUUUAUCAAGGAAGAAAGGCAAGUGG
UGAACCAUUUGUUUGCCGGUACUUGAUGAAUAAGCCCCGGCUAAUUAUGUGCCAGCAGCCGCGGUAAGACAUAAGGGGCA
AGUGUUAUCCGGAAUUAUUGGGCGUAAAGGGUGCGUAGGCGGUCUAGUAAGUCAGUGGUGUAAUGGCAAUGCUUAACAUU
GUCCGGCUAUUGAAACUGCUAAACUUGAGUUAGAUAGAGGCGAGUGGAAUUCCAUGUGUAGCGGUAAAAUGCGUAAAUAU
AUGGAGGAACACCAGAGGCGUAGGCGGCUCGCUGGGUCUUAACUGACGCUGAGGCACGAAAGCGUGGGGAGCAAACAGGA
UUAGAUACCCUGGUAGUCCACGCCGUAAACGAUGAGUACUAAGUGUCGGGUCAAACCGGUACUGAAGUUAACACAUUAAG
UACUCCGCCUGAGUAGUACGUACGCAAGUAUGAAACUUAAAGGAAUUGACGGGACUCCGCACAAGCGGUGGAUCAUGUUG
UUUAAUUCGAAGAUACCCGAAAAACCUUACCAGGUCUUGACAUGUUUUUGCGAAACGGUAGUAAUAUCGUGGAGGUUAUC
AGAAACACAGGUGGUGCAUGGUUGUCGUCAGCUCGUGUCGUGAGAUGUUAGGUUAAGUCCUAAAACGAGCGAAACCCUUA
UCGUUAGUUGCCAGCACGUUAUGGUGGGGACUUUAAUGAGACUGCCAGUGAUAAACUGGAGGAAGGUGAGGAUCACGUCA
AAUCAGCAUGCCCCUUAUGACCUGGGCUACAAACGUGAUACAAUGGCUGUUACAAAGGGUAGCUGAAACGUAAGUUCUUG
GCCAAUCCCCAAAAACAGUCUCAGUCCGGAUUGAAGUCUGCAACUCGACUUCAUGAAGUUGGAAUCGCUAGUAAUCGCGA
AUCAGCAUGUCGCGGUGAAUACGUUCUCGGGGUUUGUACACACCGCCCGUCAAACCACGAAAGUUGGCAAUACCCCAAAA
CGGUAGCUUAACUCGUUUAUUCGAGAGGGCGCCGUCUAAGGUAGGGUCGAUGAUUGGGGUUAAGUCGUAACAAGGUAUCC
CUACCGGAAGUUGGGGAUGGAUCA
>Y16393.1.1444 Bacteria;Bacillota;Bacilli;Acholeplasmatales;Acholeplasmataceae;Candidatus Phytoplasma;'Picris echioides' phyllody phytoplasma
UCAGGAUGAACGCUGGCGGCGUGCCUAAUACAUGCAAGUCGAACGAAAACCUUCGGGUUUUAGUGGCGAACGGGUGAGUA
ACACGUAAGCAACCUACCCUAAAGACGAGGAUAACCAUUGGAAACAGUGGCUAAGACUGGAUAGGAAGAUAGAAGGCAUC
UUUUAUCUUUUAAAAGACCUAGUAAUAGGUAUGCUUUAGGAGGGGCUUGCGCCAUAUUAGUUAGUUGGUAGGGUAACGGC
CUACCAAGACGAUGAUGUGUAGCUGGACUGAGAGGUUGAACAGCCACAUUGGGACUGAGACACGGCCCAAACUCCUACGG
GAGGCAGCAGUAGGGAAUUUUCGGCAAUGGAGGAAACUCUGACCGAGCAACGCCGCGUGAAUGAUGAAGUACUUCGGUAU
GUAAAAUUCUUUUAUCAAGGAAGAAAAGCAAGUGGUGAACCAUUUGUUUGCCGGUACUUGAUGAAUAAGCCCCGGCUAAU
UAUGUGCCAGCAGCCGCGGUAAGACAUAAGGGGCGAGUGUUAUCCGGAAUUAUUGGGCGUAAAGGGUGCGUAGGCGGUAU
AGUAAGUCAGUGGUGUAAUGGCAACGCUUAACGUUGUCCGGCUAUUGAAACUGCUACACUUGAGUUAGAUAGAGGCGAGU
GGAAUUCCAUGUGUAGCGGUAAAAUGCGUAAAUAUAUGGAGGAACACCAGAGGCGUAGGCGGCUCGCUGGGUCUUAACUG
ACGCUGAGGCACGAAAGCGUGGGGAGCAAACAGGAUUAGAUACCCUGGUAGUCCACGCCGUAAACGAUGAGUACUAAGUG
UCGGGUUAAACCGGUACUGAAGUUAACACAUUAAGUACUCCGCCUGAGUAGUACGUACGCAAGUAUGAAACUUAAAGGAA
UUGACGGGACUCCGCACAAGCGGUGGAUCAUGUUGUUUAAUUCGAAGAUACCCGAAAAACCUUACCAGGUCUUGACAUGU
UUUUGCGAAACAGUAGUAAUAUUGUGGAGGUUAUCAGAAACACAGGUGGUGCAUGGUUGUCGUCAGCUCGUGUCGUGAGA
UGUUAGGUUAAGUCCUAAAACGAGCGAAACCCUUAUCGUUAGUUGCCAGCACGUUAUGGUGGGGACUUUAACGAGACUGC
CAAUGAUAAAUUGGAGGAAGGUGAGGAUCACGUCAAAUCAGCAUGCCCCUUAUGACCUGGGCUACAAACGUGAUACAAUG
GCUGUUACAAAGGGUAGCUGAAACGUAAGUUUUUGGCCAAUCCCCAAAAACAGUCCCAGUCCGGAUUGAAGUCUGCAACU
CGACUUCAUGAAGUUGGAAUCGCUAGUAAUCGCGAAUCAGCAUGUCGCGGUGAAUACGUUCUCGGGGUUUGUACACACCG
CCCGUCAAACCACGAAAGUUGGCAAUACCCCAAAACGGUAGCCUAACUCGGUUCUCCGAGAGGGCGUCGUCUAAGGUAGG
UUGA
>JQ412099.1.1244 Bacteria;Bacillota;Bacilli;Acholeplasmatales;Acholeplasmataceae;Candidatus Phytoplasma;Iranian alfalfa phytoplasma K14
GAAACGACUGCUAAGACUGGAUACGAGAUACCAAGGCUUCUUUUUAUUCUUAAAAGACCUAGCAAUAGGUAUGCUUAUGG
AAGAGCUUGCGUCACAUUAGUUAGUUGGUGGGGUAAUGGCCUACCAUGACUAUGGUGUGUAGCCGGGCUGACAGGUCGAA
CGGCCACAUUGGGACUGAGACACGGCCCAAACUCCUACGGGAGGCACUAGUAAGGAAUUUUCGGCAAUGGAGGAAACUCU
GACCGAGCAAUGCCGCGUGAACGAUGAAGUAUUUCGGUACGUAAAGUUCUUUUAUUAGGGAAGAAAAGAUGGUGGAAAAA
CCAUUAUGACGGCACCUAAUGAAUAAGCCCCGGCUAACUAUGUGCCAGCAGCCGCGGUAAUACAUAGGGGGCAAGCGUUA
UCCGGAAUUAUUGGGCGUAAAGGGUGCGUAGGCGGUUAAAUAAGUUUAUGGUCUAAGUGCAACGCUCAGCGUUGUGAUGC
UAUAAAAACUGUUUAGCUAGAGUUGGAUAGAGGCAAGUGGAAUUCCGUGUGUAGUGGUAAAAUGCGUAUAUAUACGGAGG
AACACCAGAAGCGAAGGCGGCUUGCUGGGUCUUAACUGACGCUGAGGCACGAACGCGUGGGGAGCAAACAGGAUUAGAUA
CCCUGUUAGUCCACGCCCUAAACGACCAGCACUAAACGUUGGAUAAAACCAGUGUUGAAGUUAACACAUCAAGUACUCCG
CCUGAGUAGUACGUACGCAAGUAUGAAGCUUAAAGGAAUUGACGGGACUCCCGCACAAGCGGUGGAUCAUGUUGUUUAAU
UCGAAGGUACCCGAAAAACCUCACCAAGGUCUUGAACAUGCUUUUGCAAAGCUGUAGAAAUACAGUGGAGGUUAUCAGAA
GCACAGGUGGUGCAUGGUUGUCGUCAGCUCGUGUCGUGAGAUGUUGGGUUAAGUCCCGCAACGAGCGCAACCCUUGUUGU
UAAUUGCCAUCAUUAAGUUGGGGACUUUAGCAAGACUGCCAAUGAUAAACUGGAGGAAGGUGGGGACGACGUCAAAUCAU
CAUGCCCCUUAUGACCUGGGCUACAAACGUGAUACAAUGGCUGUUACAAAGGGUAGCUAAAGUGUAAGCUUCUGGCGAAU
CUCAAAAAAGCAGUCUCAGUUCGGAUUGAAGUCUGCAACUCGACUUCAUGAAGUUGGAAUCGCUUGCCUCCCAAUCACCA
GCCGCGGUGAAUACGUUCACGGGGUUUGUACACACCGCCCGUCA
>Y16391.1.1525 Bacteria;Bacillota;Bacilli;Acholeplasmatales;Acholeplasmataceae;Candidatus Phytoplasma;Candidatus Phytoplasma convolvuli
UUUGAUCCUNGCUCAGGAUUAACGCUGGCGCAUGCCUAAUACAUGCAAGUCGAACGGAAGCCUUUGGGCUUUAGUGGCGA
ACGGGUGAGUAACGCGUAAGCAAUCUGCCCUUAAGACGAGGAUAACAGUUGGAAACGACUGCUAAGACUGGAUAGGAGAU
AGGAAGGCAUCUUCUUGUUUUUAAAAGACCUAGCAAUAGGUAUGCUUAGGGAAGAGCUUGCGUCACAUUAGUUAGUUGGU
GGGGUAAAAGCCUACCAAGACGAUGAUGUGUAGCCGGGCUGAGAGGUCGAACGGCCACAUUGGGACUGAGACACGGCCCA
AACUCCUACGGGAGGCAGCAGUAAGGAAUUUUCGGCAAUGGAGGAAACUCUGACCGAGCAAUGCCGCGUGAACGAUGAAG
UAUUUCGGUACGUAAAGUUCUUUUAUUAGGGAAGAAAAAAUGGUGGAAAAAUCAUUAUGACGGUACCUAAUGAAUAAGCC
CCGGCUAACUAUGUGCCAGCAGCCGCGGUAAUACAUAGGGGGCAAGCGUUAUCCGGAAUUAUUGGGCGUAAAGGGUGCGU
AGGCGGUUAAAUAAGUUUAUGGUCUAAGUGCAAUGCUUAACAUUGUGAUGCUAUAAAAACUGUUUAGCUAGAGUUGGAUA
GAGGCAAGUGGAAUUCCAUGUGUAGUGGUAAAAUGCGUAAAUAUAUGGAGGAACACCAGGAGCGAAGGCGGCUUGCUGGG
UCUUAACUGACGCUGAGGCACGAAAGCGUGGGGAGCAAACAGGAUUAGAUACCCUGGUAGUCCACGCCCUAAACGAUGAG
UACUAAACGUUGGUUAAAACCAGUGUUGAAGUUAACACAUUAAGUACUCCGCCUGAGUAGUACGUACGCAAGUAUGAAAC
UUAAAGGAAUUGACGGGACUCCGCACAAGCGGUGGAUCAUGUUGUUUAAUUCGAAGGUACCCGAAAAACCUUACCAGGUC
UUGACAUGCUUUUGCAAAGCUUUAGAAAUAUAGUGGAGGUUAUCAGAAGCACAGGUGGUGCAUGGUUGUCGUCAGCUCGU
GUCGUGAGAUGUUGGGUUAAGUCCCGCAACGAGCGCAACCCUUGUUGUUAAUUGCCAUCAUUAAGUUGGGGACUUUAGCA
AGACUGCCAGUGAUAAAUUGGAGGAAGGUGAGGACGACGUCAAAUCAUCAUGCCCCUUAUGACCUGGGCUACAAACGUGA
UACAAUGGCUGUUACAAAGGGUAGCUAAAACGCAAGUUUCUGGCGAAUCUCAAAAAAGCAGUCUCAGUUCGGAUUGAAGU
CUGCAACUCGACUUCAUGAAGUUGGAAUCGCUAGUAAUCGCGAAUCAGCAUGUCGCGGUGAAUACGUUCUCGGGGUUUGU
ACACACCGCCCGUCAAACCACGAAAGUUGGCAAUACCCAAAGCCGGUGGCCUAACUGUUUCGGUAGAGGGAACCGUCUAA
GGUAAGGUCGAUGAUUGGGGUUAAGUCGUAACAAGGUAUCCCUACCGGAAGGUGGGGAUGGAUCACCUCCUUUCUAAGGA
UAAAG
>MG948627.1.1363 Bacteria;Bacillota;Bacilli;Mycoplasmatales;Mycoplasmataceae;Eperythrozoon;Mycoplasma wenyonii
ACACAUGCAAGUCGAACGAGUGGAACUUGUUCUACUAGUGGCAAACGGGCGAGUAAUACAUAUUUAACUUACUUUUACGA
GGAGGAUAGCAGUUCGAAAGGGCUAUUAAUACUCCAUAGGUUUAUAGACUUAUAAAUUAAAGAGGCUCCCUCGGGGGCCU
CGCGUAGAAAUAGGAAUAUGUCCUAUUAGGUAGUUGGUGGGGUAAAGGCCUACCAAGCCAGUGAUGGGUAGCUGGACUGA
GAGGUUGAACAGCCGCAAUGGGAUUGAGAUAUGGCCCAUAUUCCUACGGGAAGCAGCAGUGAGGAAUUUUUCACAAUGGA
CGAAAGUCUGAUGGAGCAAUACCACGUGAACGAUGAAGGUCUUCUGAUUGUAAAGUUCUUUUAUUUAGGAAAAAAAGCGC
GCUAGGAAAUGAGCGCGCCUUGAUGGUACUAAUUGAAUAAGUGACAGCUAACUAUGUGCCAGCAGCUGCGGUAAAACAUA
GGUCACGAGCAUUAUCCGGAUUUAUUGGGCGUAAAGGAAGCGUAGGUGGGGAGGUUGAUCCAUUGUUAAAGGCAUUUGCU
UAACAAAUGUGUGCGAUGGAGAUCGCCUCCCUAGAGUUAAUCAGGGGGUACUGGAAUUCAAUGUGUAGCGGUGGAAUGCG
UAGAUAUAUUGAGGAACACCAGAGGCUAAGGCGAGUACCUAGGAUAUAACUGACACUGAGGCUUGAAAGCGUGGGGAGCA
AAUGGGAUUAGAUACCCCAGUAGUCCACGCCGUAAACGAUGGGCAUUAGGUAUUUGACAUCUAGUCGAGUGCUGUAGCUA
ACGCGUUAAAUGCCCCGCCUGGGUAGUAUAUAUGCAAAUAUGAAACUCAAAGAAAUUGACGGGGACCUGAACAAGUGGUG
GAGCAUGUUGCUUAAUUCGAUAAUACACGAAAAACCUUACCAAGGCUUGUAAUCUACUGCAAAGCUAUAGAAAUAUAGUG
GAGGUAAUCAGUAAGACAGGUGGUGCAUGGCUGUCGUCAGCUCGUGUCUUGAGAUGUUUGGUUAAGUCCCGUAACGAGCG
CAACCCUACUCUCUAGUUACCUAGUUCUAGAGUGACUGAAUCGUAAGAUAUAGGAAGGUUGGGGCCAAGUCAAGUCAUCA
UGCCCCUUAUGCCUUGGGCUGCAAACGUGCUACAAUGGUAGGUACAAUGUGUUGCAAACUAGCGAUAGUGAGCUAAUCAC
CUAAAGCCUAUCUCAGUCCGGAUAAAAGGCUGCAAUUCGCCUAUUUGAAGUUGGAAUCACUAGUAAUCCUGUGUCAGCUA
UAUCAGGGUGAAUACGUUCCCAGGUCUUGUACACACCGCCCGUCAAACUAUGAAAGAAAGUACUAGUCAAAACCACAUUC
AAU
>FP236530.492295.493812 Bacteria;Bacillota;Bacilli;Mycoplasmatales;Mycoplasmataceae;Mycoplasma;Mycoplasma hominis ATCC 23114
UUUUAUAAGAGUUUGAUCCUGGCUCAGGAUGAACGCUGGCUGUGUGCCUAAUACAUGCAUGUCGAGCGAGGUUAGCAAUA
ACCUAGCGGCGAAUGGGUGAGUAACACGUGCUUAAUCUACCUUUUAGAUUGGAAUACCCAUUGGAAACAAUGGCUAAUGC
CGGAUACGCAUGGAACCGCAUGGUUCCGUUGUGAAAGGCGCUGUAAGGCGCCACUAAAAGAUGAGGGUGCGGAACAUUAG
UUAGUUGGUGAGGUAAUGGCCCACCAAGACUAUGAUGUUUAGCCGGGUCGAGAGACUGAACGGCCACAUUGGGACUGAGA
UACGGCCCAAACUCCUACGGGAGGCAGCAGUAGGGAAUAUUCCACAAUGAGCGAAAGCUUGAUGGAGCGACACAGCGUGC
ACGAUGAAGGUCUUCGGAUUGUAAAGUGCUGUUAUAAGGGAAGAACAUUUGCAAUAGGAAAUGAUUGCAGACUGACGGUA
CCUUGUCAGAAAGCGAUGGCUAACUAUGUGCCAGCAGCCGCGGUAAUACAUAGGUCGCAAGCGUUAUCCGGAAUUAUUGG
GCGUAAAGCGUUCGUAGGCUGUUUGUUAAGUCUGGAGUUAAAUCCCGGGGCUCAACCCCGGCUCGCUUUGGAUACUAGCA
AACUAGAGUUAGAUAGAGGUAAGCGGAAUUCCAUGUGAAGCGGUGAAAUGCGUAGAUAUAUGGAAGAACACCAAAGGCGA
AGGCAGCUUACUGGGUCUAUACUGACGCUGAGGGACGAAAGCGUGGGGAGCAAACAGGAUUAGAUACCCUGGUAGUCCAC
GCCGUAAACGAUGAUCAUUAGUCGGUGGAGAAUCACUGACGCAGCUAACGCAUUAAAUGAUCCGCCUGAGUAGUAUGCUC
GCAAGAGUGAAACUUAAAGGAAUUGACGGGGACCCGCACAAGCGGUGGAGCAUGUGGUUUAAUUUGAAGAUACACGGAAA
ACCUUACCCACUCUUGACAUCCUUCGCAAAGCUAUAGAGAUAUAGUGGAGGUUAUCGGAGUGACAGAUGGUGCAUGGUUG
UCGUCAGCUCGUGUCGUGAGAUGUUUGGUCAAGUCCUGCAACGAGCGCAACCCCUAUCUUUAGUUACUAACAUUAAGUUG
AGGACUCUAGAGAUACUGCCUGGGUAACUGGGAGGAAGGUGGGGAUGACGUCAAAUCAUCAUGCCUCUUACGAGUGGGGC
CACACACGUGCUACAAUGGUCGGUACAAAGAGAAGCAAUAUGGCGACAUGGAGCAAAUCUCAAAAAGCCGAUCUCAGUUC
GGAUUGGAGUCUGCAAUUCGACUCCAUGAAGUCGGAAUCGCUAGUAAUCGCAGAUCAGCUAUGCUGCGGUGAAUACGUUC
UCGGGUCUUGUACACACCGCCCGUCACACCAUGGGAGCUGGUAAUACCCAAAGUCGGUUUGCUAACCUCGGAGGCGACCG
CCUAAGGUAGGACUGGUGACUGGGGUGAAGUCGUAACAAGGUAUCCCUACGAGAACGUGGGGAUGGAUCACCUCCUUU
>JQ412096.1.1248 Bacteria;Bacillota;Bacilli;Acholeplasmatales;Acholeplasmataceae;Candidatus Phytoplasma;Iranian alfalfa phytoplasma T22
GAAACGACUGCUAAGACUGGAUAGGAAGAAAUAAGGCAUCUUAUUUCUUUUAAAAGAACGAGGAAUAGGUAUACUUUAGG
AGGGGCUUGCGCCAUAUUAGUUAGUUGGUAGGGUAAUGGCCUACCAAGACGAUGAUGUGUAGCUGGACUGAGAGGUUGAA
CAGCCACAUUGGGACUGAGACACGGCCCAAACUCCUACGGGAGGCAGCAGUAAGGAAUUUUCGGCAAUGGAGGAAACUCU
GACCGAGCAACGCCGCGUGAACGACGAAGUACUUUGGUAUGUAAAGUUCUUUUAUCAAGGAAGAAAAGCAAGUGGUGAAC
CAUUUGUUUGCCGGUACUUGAUGAAUAAGCCCCGGCUAAUUAUGUGCCAGCAGCCGCGGUAAGACAUAAGGGGCAAGUGU
UAUCCGGAAUUAUUGGGCGUAAAGGGUGCGUAGGCGGUCUAGUAAGACAGUGGUGUAAUGGCAACGCUCAACGUUGUCCG
GCUAUUGAAACUGCUAAACUUGAGUUAGAUAGAGGCGAGUGGAAUUCCAUGUGUAGCGGUAAAAUGCGUAAAUAUAUGGA
GGAACACCAGAGGCAUAGGCGGCUCGCUGGGUCUUAACUGACGCUGAGGCACGAAAGCGUGGGGGAGCAAACAGGAUUAG
AUACCCUGGUAGUCCACGCCGUAAACGAUGAGUACUAAGUGUCGGGUUAAACCGGUACUGAAGUUAACACAUUAAGUACU
CCGCCUGAGUAGUACGUACGCAAGUAUGAAACUUAAAGGAAUUGACGGGACUCCGCACAAGCGGUGGAUCAUGUUGUUUA
AUUCGAAGAUACCCGAAAAACCUUACCAGGUCUUGACAUGUUUUUGCGAAACGGUAGUAAUAUCGUAGAGGUUAUCAGAA
ACACAGGUGGUGCAUGGUUGUCGUCAGCUCGUGUCGUGAGAUGUUAGGUUAAGUCCUAAAACGAGCGAAACCCUUAUCGU
UAGUUGCCAGCACGUUAUGGUGGGGACUUUAACGAGACUGCCAGUGAUAAACUGGAGGAAGGUGAGGAUCACGUCAAAUC
AGCAUGCCCCUUAUGACCUGGGCUACAAACGUGAUACAAUGGCUGUUACAAAGGGUAGCUGAAACGUAAGUUCUUGGCCA
AUCCCCAAAAACAGUCCCAGUCCGGAUUGAAGUCUGCAACUCGACUUCAUGAAGUUGGAAUCGCUAGCAAUCGCGAAUCA
GCAUGUCGCGGUGAAUACGUUCACGGGGUUUGUACACACCGCCCGUCA
>FP236530.330275.331792 Bacteria;Bacillota;Bacilli;Mycoplasmatales;Mycoplasmataceae;Mycoplasma;Mycoplasma hominis ATCC 23114
UUUUAUAAGAGUUUGAUCCUGGCUCAGGAUGAACGCUGGCUGUGUGCCUAAUACAUGCAUGUCGAGCGAGGUUAGCAAUA
ACCUAGCGGCGAAUGGGUGAGUAACACGUGCUUAAUCUACCUUUUAGAUUGGAAUACCCAUUGGAAACAAUGGCUAAUGC
CGGAUACGCAUGGAACCGCAUGGUUCCGUUGUGAAAGGCGCUGUAAGGCGCCACUAAAAGAUGAGGGUGCGGAACAUUAG
UUAGUUGGUGAGGUAAUGGCCCACCAAGACUAUGAUGUUUAGCCGGGUCGAGAGACUGAACGGCCACAUUGGGACUGAGA
UACGGCCCAAACUCCUACGGGAGGCAGCAGUAGGGAAUAUUCCACAAUGAGCGAAAGCUUGAUGGAGCGACACAGCGUGC
ACGAUGAAGGUCUUCGGAUUGUAAAGUGCUGUUAUAAGGGAAGAACAUUUGCAAUAGGAAAUGAUUGCAGACUGACGGUA
CCUUGUCAGAAAGCGAUGGCUAACUAUGUGCCAGCAGCCGCGGUAAUACAUAGGUCGCAAGCGUUAUCCGGAAUUAUUGG
GCGUAAAGCGUUCGUAGGCUGUUUGUUAAGUCUGGAGUUAAAUCCCGGGGCUCAACCCCGGCUCGCUUUGGAUACUAGCA
AACUAGAGUUAGAUAGAGGUAAGCGGAAUUCCAUGUGAAGCGGUGAAAUGCGUAGAUAUAUGGAAGAACACCAAAGGCGA
AGGCAGCUUACUGGGUCUAUACUGACGCUGAGGGACGAAAGCGUGGGGAGCAAACAGGAUUAGAUACCCUGGUAGUCCAC
GCCGUAAACGAUGAUCAUUAGUCGGUGGAGAAUCACUGACGCAGCUAACGCAUUAAAUGAUCCGCCUGAGUAGUAUGCUC
GCAAGAGUGAAACUUAAAGGAAUUGACGGGGACCCGCACAAGCGGUGGAGCAUGUGGUUUAAUUUGAAGAUACACGGAAA
ACCUUACCCACUCUUGACAUCCUUCGCAAAGCUAUAGAGAUAUAGUGGAGGUUAUCGGAGUGACAGAUGGUGCAUGGUUG
UCGUCAGCUCGUGUCGUGAGAUGUUUGGUCAAGUCCUGCAACGAGCGCAACCCCUAUCUUUAGUUACUAACAUUAAGUUG
AGGACUCUAGAGAUACUGCCUGGGUAACUGGGAGGAAGGUGGGGAUGACGUCAAAUCAUCAUGCCUCUUACGAGUGGGGC
CACACACGUGCUACAAUGGUCGGUACAAAGAGAAGCAAUAUGGCGACAUGGAGCAAAUCUCAAAAAGCCGAUCUCAGUUC
GGAUUGGAGUCUGCAAUUCGACUCCAUGAAGUCGGAAUCGCUAGUAAUCGCAGAUCAGCUAUGCUGCGGUGAAUACGUUC
UCGGGUCUUGUACACACCGCCCGUCACACCAUGGGAGCUGGUAAUACCCAAAGUCGGUUUGCUAACCUCGGAGGCGACCG
CCUAAGGUAGGACUGGUGACUGGGGUGAAGUCGUAACAAGGUAUCCCUACGAGAACGUGGGGAUGGAUCACCUCCUUU
>AB089058.1.1295 Bacteria;Bacillota;Bacilli;Mycoplasmatales;Mycoplasmataceae;Mycoplasma;uncultured Mycoplasma sp.
GAGCGGGUGUAGCAAUACAUCAGCGGCAAACGGGUGAGUAAUAUGUAUUUAAUCUGCCCUUUAGAGGGGAACAACUAGUC
GAAAGAUUAGCUAAUACCCCAUAGGUAAAGAAUUUGCAUAGAUUUUUUAUUAAAGUCGGGUUAAACCGACGCUUUAGGAU
GAGAGUGCAUCUUAUCAGAUAGUUGGUGAGGUAAUGGCCCACCAAGUCAAUGACGAGUAGCUAUGCUGAGAGGUAGAAUA
GCCACAGGGGAACUGAGACACGGCCCUCACUCCUACGGGAGGCAGCAGUAGGGAAUUUUUCACAAUGGGCGAAAGCCUGA
UGGAGCAAUACCGCGUGGAUGAUGAAGGUCUUCGGAUUGUAAAAUCCUCUUAUUAGGGACGAAUGAUUCUGCUAGGAAAU
GAGCAGAAAAUGACUGUACCUUUUUGAAUAAGUAACGGCAAACUUCGUGCCAGCAGCCGCGGUAAUACGAAGGUUACAAG
CGUUAUCCGGAUUAACUGGGUGUAAAGGGAUGCGUAGGUGGACUAGUAAGUCUGGUGUUAAAAACUGCAGCUCAACUGCA
GUCUGCAUUGGAAACUACUAGUCUAGAGUUAGAUAAAGAGUUUUAGAAUUCCAUGUGGAGCGGUGGAAUGCGUAGAUAUA
UGGAAGAAUACCGGUGGCGAAGGCGAAAACUUAGGUCUCAACUGACACUUAGGCUCGAAAGUGUGGGGAGCAAAUAGGAU
UAGAUACCCUAGUAGUCCACACUGUAAACGAUGAUCAUUAAAAAUUUGUCUUAUUUGAUAAGUUUUAUAGCUAACGCGUU
AAAUGAUCCACCUGAGUAGUACAUUCGCAAGAAUGAAACUCAAACUGGAAUUGACGGGGACCUGCACAAAUGGUGGAGUA
UGUUGUUUAAUUUGUCAGCACACAAGAACCUUACCAAGAUUUGAUCCUCGGCAAAGCCCUAGAAAUAGGGUGGAGGUUAA
CCGAGAGACAGGUGGUGCAUGGCUGUCGUCAGCUCGUGUCGUGAGAUGUUGGGUUAAGUCCCGCAACGAGCGCAACCCUU
UUUGUUAGUUACUUUAUCUAACAAUACUGCCUACGAAAGUAGGAGGAAGGUGGGGAUGAUGUCAGGUAUCACGCCCUUUA
UAUCUUGGGCUACAAACGUACUACAAUGGUCGGUACAAAGAGUUGCGAGCCAGCGAUGGUGAGCUAAUCUGCAAAAGCCG
AUCUCAGUUCGGAUUGAAGACUGCAAUUCGUCUUCAUGAAGCUGGAAUCAUUAGUAAUCGCGUAUCAGAAAGGCGCGGUG
AAUACGUUCUCAGGU
>AB089056.1.1329 Bacteria;Bacillota;Bacilli;Mycoplasmatales;Mycoplasmataceae;Mycoplasma;uncultured Mycoplasma sp.
GAUUAACGCUAGCGGUAUGCCUAAUACAUGCAAGUCGAACGAGUAGCAAUACUAGUGGCAAACGGGUGAGUAAUGUGUAU
CUAACCUACCUUUUAGAAAGGAAUAACUAGUCGAAAGAUUAGCUAAAACCUUAUAGGAAACACGAAGGCAUCUUUGUGUU
UUUAAAAUUGCGUUUGCAAUACUUUAAGAUGGGGGUAUAUCUUAUCAGAUAGUUGGUGAGGUAAUGGCCCACCAAGUCUA
UGACGAGUAACUAUGCUGAGAGGCAGAAUAGUCACAAUGGGACUGAGAUACGGCCCAUACUCCUACGGGAGGCAGCAGUA
GGGAAUUUUUCACAAUGGGCGAAAGCCUGAUGGAGCAAUACCGCGUGAAUGACGAAGGUCGAAAGAUUGUAAAAUUCUUU
UAUUUGGGAGGAACGAUGCUAAUAGGAAAUGAUUAGUAAGUGACUGUACCAUUUGAAUAAGUAACGGCCAACUUCGUGCC
AGCAGCCGCGGUAAUACGAAGGUUACAAGCGUUAUCCGGAUUUACUGGGCGUAAAGCGAUGCGCAGGCUGAUUUGUAAGU
CUGGUGUUAAAUGCAGUGGCUCAACCAUUGUAUGCAUUGGAAACUACAAGUCUAGAGUGUGAUAGGGAGUUUUAGAAUUU
CAUGUGAAGCGGUGGAAUGCGUAGAUAUAUGAAAGAAUACCGGUGGGGAAGCCGAAAACUUAGGUCAUUACUGACGCUUA
GGCUCGAAAGUAUGGGGAGCAAAUAGGAUUAGAUACCCUAGUAGUCCAUACUGUAAACGCUGAUCAUUAGUUGUUAGUAC
AAAUGUACUAGUAACGUAGCUAACGCGUUAAAUGAUCCGCCUGAGUAGUACAUUCGCAAGAAUGAAACUCAAAACGGAAU
UGACGGGGACCCGCACAAGUGGUGGAGUAUGUUGUUUAAUUCGACGUUACACGCAGAACCUUACCAGGGCUUGACAUCUU
CUGCAAAGUCCUAGAAAUAGGAUGGAGGUUAACAGAAUGACAGGUGGUGCAUGGUCGUCGUCAGCUCGUGUCGUGAGAUG
UUGGGUUAAGUCCCGCAACGAGCGCAACCCCUGUUGCUAGUUAAUUUAUCUAGCAAGACUGCUGUCGUAAGACAGAGGAA
GGUGGGGAUGACGUCAAAUCAUCAUGCCCUUUAUGCCCUGGGCUACAAACGUACUACAAUGGCCGAUACAAACUGUUGCC
AAACCGUAAGGUGGAGCUAAUCAGAGAAAGUCGGUCUCAGUUCAGAUUGAGGGCUGCAAUUCGCCCUCAUGAAGUUGGAA
UCACUAGUAAUCGCGUAUCAGACAUGUCGCGGUGAAUGCGUUCUCGGGU
>AB089054.1.1334 Bacteria;Bacillota;Bacilli;Mycoplasmatales;Mycoplasmataceae;Mycoplasma;uncultured Mycoplasma sp.
GAUUAACGCUGGCGGUAUGCAUAACACAUGCAAGUCGAACGAGUGUAGCAAUACACUAGUGGCAAACGGGUGAGUAAUAC
GUAUUUAAGCUACCCCUUAGGGGCGAAUACCCUGUCGAAAGAUAGGCUAAUACGCCAUAGGGAUUUAGAUCACAUGAUAC
UAUUUUUUAAAGUUCCUUUACAGGAACGCUUUGGGAUGCGAGUGCGGCUUAUCAGAUAGUUGGUGAGGUAACGGCCCACC
AAGUCUAUGACGAGUAUCUAUGCUGAGAGGUAGAAUAGACACAAUGGAACUGCGACACGGUCCAUACUCCUACGGGAGGC
AGCAGUGGGGAAUUUUUCACAAUGGGCGAAAGCCUGAUGGAGCAAUACCGCGUGAAUGAUGAAGGUCUUCGGAUUGUAAA
AUUCUUUUAUUUGGGAAAAAAGAUCUUAUUAGGAAAUGAAUAGGAAGUGAUUGUACCAUUUGAAUAAGUAACGGCAAACU
UCGUGCCAGCAGCCGCGGUAAUACGAAGGUUACAAGCGUUAUCCGGAUUAACUGGGCGUAAAGGGAUGCGUAGGCGGAUU
AAAAAGUCUGGUGUUAAAUGCUAUUGCCUAACAAUAGUAUGCAUUGGAAACUAUUAAUCUAGAGUAGAAUAGAGAGUUUU
AGAACUCCAUGUGGAGCGGUGGAAUGCGUAGAUAUAUGGAAGAAUACCAGUAGCGAAGGCGAAAACUUAGGUUCUUACUG
ACGCUUAGGCUCGAAAGUGUGGGGAGCAAAUAGGAUUAGAUACCCUAGUAGUCCACACCGUAAACGAUGGUCAUUAUUUG
UUCCUCAAUAGAGGAGUGAUGAAGCUAACGCGAUAAAUGACCCGCCUGAGUAGUACAUUCGCAAGAAUGAAACUCAAACC
GGAAUUGACGGGGACCAGCACAAAUGGUGGAUUAUGUUGUUUAAUUCGACAGCACACGCAGAACCUUACCAGGGCUUGAC
AUACUUUGCAAAGUUGUAGAAAUACAAUGGAGGUUAACAGAGAUACAGGUGGUGCAUGGUUGUCGUCAGCUCGUGUCGUG
AGAUGUUGGGUUAAGUCCCGCAACGAGCGCAACCCCUUUUCUUAGUUACUUUAUCUAAGAAUACUGCUAGCGCAAGCUAG
AGGAAGGUGGGGAUGACGCCAAAUCAUCAUGCCCUUUAUGCCCUGGGCUACAAACGUAAUACAAUGGUCGGUACAAACUG
UCGCCAAGUCGUAAGACGGAGCCAAUCAGAAAAAGCCGAUCUCAGUUCGGAUCGAGGGUUGCAAUUCAUCCUCGUGAAGU
UGGAAUCAUUAGUAAUCGUGUAUCAGACAUGUCACGGUGAAUACGUUCUCUGGU
>AB089060.1.1293 Bacteria;Bacillota;Bacilli;Mycoplasmatales;Mycoplasmataceae;Mycoplasma;uncultured Mycoplasma sp.
GAGCGGGUGUAGCAAUACAUCAGCGGCAAACGGGUGAGUAAUAUGUAUUUAAUUUACCCUUUAGAGAAGAAUAGCUAGUC
GAAAGAUUGGAUAAUACUUCAUAGGUAAUGAGUUCUCAUGAAUUCAUUAUUAAAGUCGGGUUAAACCGACGCUUUAGGAU
AAGAGUGCAUCUUAUCAGAUAGUUGGUGUGGUAAUGGCGCACCAAGUCAAUGACGAGUAGCUAUGCUGAGAGGUAGAAUA
GCCACAGGGGAACUGAGACACGGUCCUCACUCCUACGGGAGGCAGCAGUAGGGAAUUUUUCACAAUGGGCGAAAGCCUGA
UGGAGCAAUACCGCGUGUGCGAUGAAGGUCUUUGGAUUGUAAAGCACUUUUAUUAGGGAAGAACGAUUUUACUAGGAAAU
GAGUAGAAAAUGACUGUACCUUUUUGAAUAAGUAACGGCAAACUUCGUGCCAGCAGCCGCGGUAAUACGAAGGUUACAAG
CGUUAUCCGGAUUAACUGGGUGUAAAGGGAUGCGUAGGUGGAUGAACAAGUCUGGUGUUAAAUUCUGCAGCUUAACUGUA
GUGUGCAUUGGAAACUGUUCGUCUAGAGUUAGAUAGAGAGUUUUAGAACUCCAUGUGGAGCGGUGGAAUGCGUAGAUAUA
UGGAAGAAUACCGGUGGCGAAGGCGAAAACUUAGGUCUUAACUGACACUUAGGCUCGAAAGUGUAGGGAGCAAAUAGGAU
UAGAUACCCUAGUAGUCUACACUGUAAACGAUGAUCAUUAAAAAUUUGUAUUUAUAUGAGUUUUAUAGCUAACGCGUUAA
AUGAUCCACCUGAGUAGUACAUUCGCAAGAAUGAAACUCAAACUGGAAUUGACGGGGACCUGCACAAAUGGUGGAGUAUG
UUGUUUAAUUUGUCAGCACACAAAAACCUUACCAAGAUUCGAUCCUCUGCAAAGCCUUAGAAAUAAGGUGGAGGUUAACA
GAGAGACAGGUGGUGCAUGGCUGUCGUCAGCUCGUGUCGUGAGAUGUUGGGUUAAGUCCCGCAACGAGCGCAACCCCUUU
UGUUAGUUAAUUUAUCUAACGAUACUGCCUACGAAAGUAGGAGGAAGGUGGGGAUGAUGUCAGGUAUCACGCCCUUUAUA
UCUUGGGCUACAAACGUACUACAAUGGUCGGUACAAAGAGUCGCAAACUAGUAAUAGUAAGCUAAUCUGUUAAAGCCGAU
CUCAGUUCGGAUUGAGGAUUGCAAUUCAUCCUCAUGAAGUUGGAAUCAUUAGUAAUCGUGUAUCAGAACGACACGGUGAA
UACGUUCUCAGGU
>FJ432664.1.1514 Bacteria;Bacillota;Bacilli;Acholeplasmatales;Acholeplasmataceae;Candidatus Phytoplasma;Candidatus Phytoplasma tamaricis
AAGAGUUUGAUCCUGGCUCAGGAUUAACGCUGGCGGCGUGCCUAAUACAUGCAAGUCGAACGGAAACUUUUAGUUUCAGU
GGCGAACGGGUGAGUAACACGUAAGUAACCUACCUUUUAGACGAGGAUAACAAUUGGAAACGACUGCUAAGACUGGAUAU
GAAGUUAUUAGGCAUCUAGUAACUUUGAAAAGACCUGCAAAGGUAUGCUAAGAGAUGGGCUUGCGGCACAUUAGUUAGUU
GGUAGGGUAAAGGCUUACCAAGACUAUGAUGUGUAGCUGGACUGAGAGGUUGAACGGCCACAUUGGGACUGAGACACGGC
CCAAACUCCUACGGGAGGCAGCAGUAAGGAAUUUUCGGCAAUGGAGGAAACUCUGACCGAGCAACGCCGCGUGAACGAAG
AAGUAUUUCGGUACGUAAAGUUCUUUUAUUAAAGAAGAAAAAAUGAUGGAAAAAUCAUUCUGACGGUAUUUAAUGAAUAA
GCCCCGGCUAACUAUGUGCCAGCAGCUGCGGUAAUACAUAGGGGGCAAGCGUUAUCCGGAUUUAUUGGGCGUAAAGGGUG
CGUAGGCGGUUAAAUAAGUCUAUGGUUUAAGUUCAAUGCUCAACAUUGUUGCGCUAUAGAAACUGUUUAACUAGAGUUGG
AUAGAGGCAAGCGGAAUUCCAUGUGUAGCGGUAAAAUGCGUAAAUAUAUGGAGGAACACCAGAAGCGAAGGCGGCUUGCU
GGGUCUUAACUGACGCUGAGGCACGAAAGCAUGGGGAGCAAACAGGAUUAGAUACCCUGGUAGUCCAUGCCGUAAACGAU
GAGUACUAAGUGUUGGGUUAAACCAGUGCUGAAGUUAACACAUUAAGUACUCCGCCUGAGUAGUACGUACGCAAGUAUGA
AACUUAAAGGAAUUGACGGGACUCCGCACAAGCGGUGGAUCAUGUUGUUUAAUUCGAAGAUACACGAAAAACCUUACCAG
GUCUUGACAUAGCUUUGCAAAGUUGUAGAAAUAUAACAGAGGUUAUCAGAGUUACAGGUGGUGCAUGGUUGUCGUCAGCU
CGUGUCGUGAGAUGUUGGGUUAAGUCCCGCAACGAGCGCAACCCUUAUUGCUAGUUACCAGCAUUUAGUUGGGGACUCUA
GUGAGACUGCCAAUGAUAAAUUGGAGGAAGGUGGGGAUUACGUCAAAUCAUCAUGCCCCUUAUGACCUGGGCUACAAACG
UGAUACAAUGGCUGUUACAAAGAGUAGCUGAAGCGUGAGUUUUUAGCCAAUCUCAAAAAAACAGUCUCAGUUCGGAUUGA
AGUCUGCAACUCGACUUCAUGAAGUCGGAAUCGCUAGUAAUCGCGAAUCAGCAUGUCGUGGUGAAUACGUUCUCGGGGUU
UGUACACACCGCCCGUCAAACCACGAAAGUUGACAAUACCCAAAACCAGUAUCCUAACUUGCAAAAGAGGGAGCUGUCUA
AGGUAGGGUUAAUGAUUGGGGUUAAGUCGUAACAAGGUGUCCCUACCGGAAGGUGGGGAUGGAUCACCUCCUUU
>EU603330.1.1473 Bacteria;Bacillota;Bacilli;Mycoplasmatales;Mycoplasmataceae;Eperythrozoon;Mycoplasma suis
AGAGUUUGAUCCUGGCUCAGGAUUAAUGCUGGUGGUAUGCAUAACACAUGCAAGUCGAACGAAAAAGGCCCUCGGUCCUU
UUUAGUGGCAAACGGGCGAGUAACUCAUACUUAACUAGCUUAUCUGAGGAAAAUAGCAGCUCGAAAGAGCGAUUAAUAAU
CCAUAGGUUAGGCUAGUGGAACUAGCUUAAAUUAAAGGAGGAUGCCGCAAGGUGGCCUUCGCGGGUGAAUAGGAAUAUGU
CCUAUUAGAUAGUUGGAGAGGUAAUGGCUCACCAAGUCGAUGAUGGGUAGCUGGACUGAGCGGUUGAACAGCCGCAAUGG
GAUUGAGAUAUGGCCCAUAUUCCUACGGGAAGCAGCAGUGAGGAAUUUUUCACAAUGGACGAAAGUCUGAUGGAGCAAUA
CCACGUGAACGAUGAAGGUGUUCUGAUUGUAAAGUUCUUUUAUUUAGGAAAAAAAGCGCGACAGGAAAUGGUCGCGCCCU
GAUUGUACUAAUUGCAUAAGUGACAGCUAACUAUGUGCCAGCAGCUGCGGUAAAACAUAGGUCACGAGCAUUAUCCGGAU
UUAUUGGGCGUAAAGGGAGCGUAGGCUGAAGUGUGUAUCCUUAGUUAAAAGUACUUGCUUAACAAGUGUUCGCGGUGGAG
AUUACAGUUCUAGAAUUAGUUAGAGGGCACUGGAAUUCAAUGUGUAGUGGUGGAAUACGUAGAUAUAUUGAGGAACACCA
GAGGCUAGGGCGAGUGCCUGGGACAUAAUUGACGCUGAGGCUUGAAAGCGUGGGUAGCAAAUGGGAUUAGAUACCCCAGU
AGUCCACGUCGUAAUCGAUGGGUAUUAGUCAUUUGAAUUUAAGUUGAGUGAUGUAGCUAACGCGUUAAAUACCCCGCCUG
GGUAGUAUAUAUGCAAAUAUGAAACUCAAAGAAAUUGACGGGGACCUGAACAAGUGGUGGAGCAUGUUGCUUAAUUCGAU
CAUACACGCAAAACCUUACCAAGGCUUGCAAUCUUCUGCAACAGUAGAUAAAUAUAGUGGAGGAUAUCAGAGUCACAGGU
GGUGCAUGGCUGUCGUCAGCUCGUGUCUUGAGAUGUUUGGUUAAGUCCCGUAACGAGCGCAACCCUUCAUAUUAGUUGUU
UAGUUCUAAUAUGACUGAAUCGUAAGAUCUAGGAAGGAUGGGGCCAAGUCAAGUCAUCAUGCCCCUUAUGCCUUGGGCUG
CAAACGUGCUUCAAUGGUAGAUUCAAUGUGUGACAAUCUAGCGAUAGUGAGUUAAUCACCUAAAGUCUAUCUCACUCCGG
AUAAAAGGCUGCAAUUCGCCUAUUUGAAGAUGGAAUCACUAGUAAUCCUGUGUCAGCUAUAUCAGGGUGAAUACGUUCCC
AGGUCUUGUACACACCGCCCGUCAAACUACGAAAGAAAGUACUAAUUAAAACCGUAUUUAAUUACGUCUAGAUUGGUAAU
UUUGAUUGGAGUUAAGUCGUAACAAGGUAGCCG
>AB089057.1.1430 Bacteria;Bacillota;Bacilli;Mycoplasmatales;Mycoplasmataceae;Mycoplasma;uncultured Mycoplasma sp.
GAUUAACGCUAGCGGUAUGCCUAAUACAUGCAAGUCAAACGGCCAGCAAUGGCAGUGGCAAACGGGUGAGUAAUACGUAU
CUAAUCUACCCUUUAGAGAAGAAUAACUGAUCGAAAGAUUAGCUAAUACUUCAUAGGAAAUUAGUUCACAUGAAUUAAUU
UUUAAAGCUCCGUCUGGAGCGCUUUAGGAUGAGGGUGCGGCUUAUCAGAUAGUUGGUGAGGUAACGGCCCACCAAGUCAA
UGACGAGUAGCUAUGCUGAGAGGUAGAAUAGCCACAAUGGAACUGAGAAACGGUCCAUACUCCUACGGGAGGCAGCAGUA
GGGAAUUUUUCACAAUGGGCGAAAGCCUGAUGGAGCAAUACCGCGUGGAUGAUGAAGGUCUUUGGAUUGUAAAAUCCUUU
UAUUAGGGACGAACGAUACUAGUAGGAAAUGAUUAGUAUUUGACUGUACCUUUUGAAUAAGUAACGGCAAACUAUGUGCC
AGCAGCCGCGGUAAUACAUAGGUUACAAGCGUUAUCCGGAUUUACUGGGCGUAAAGCGAGCGCGGGCUGAUUUACAAGUC
UGGUGUGAAAUGCAUUUGCUUAACAAAUGUUUGCAUUGGAAACUGUAAGUCUAGAGUAUGAUAGAGAGUUUUAGAACUCC
AUGUGGAGCGGUGGAAUGCGUAGAUAUAUGGAAGAAUACCAGUGGUGAAGACGAAAACUUAGGUCAUAACUGACGCUUAG
GCUCGAAAGUGUGGGGAGCAAAUAGGAUUAGAUACCCUAGUAGUCCACACUGUAAACGAUGAUCAUUAGGUGUUGGUAUC
ACUAUACCAGCGCCGAAGCUAACGCAUUAAAUGAUCCGCCUGGGUAGUACAUUCGCAAGAAUGAAACUCAAACGGAAUUG
ACGGGGACCCGCACAAGUGGUGGAGCAUGUUGUUUAAUUCGACAUCACACGCAAAACCUUACCAGGGUUUGACAUAUCUG
GCAAUGCUAUAGAAAUAUAGCGGAGGUUAACCGGAAUACAGGUGGUGCAUGGUUGUCGUCAGCUCGUGUCGUGAGAUGUU
GGGUUAAGUCCCGCAACGAGCGCAACCCUUAUUGCUAGUUACUUUAUCUAGCGAGACUGCUAACGCAAGUUAGAGGAAGG
UGGGGAUGACGUCAAAUCAUCAUGCCCUUUAUACCCUGGGCUACAAACGUGCUACAAUGGUCGGUACAAACUGUCGCGAA
GCUGUAAAGUGGAGCCAAUCAGAAAAAGCCGAUCUCAGUUCAGAUCGAGGGCUGCAAUUCGUCCUCGUGAAGUUGGAAUC
ACUAGUAAUCGCGAAUAAGUCAUGUCGCGGUGAAUACGUUCUCGGGUCUUGUACACACCGCCCGUCAAACUAUGAGAGCC
GUUAAUACCUAAAACCGUUUUGCUAACCGCAAGGAGGCGAACGUCUAGGGUAGGAAUGGUGAUUGGAGUU
>JQ446367.1.1236 Bacteria;Bacillota;Bacilli;Acholeplasmatales;Acholeplasmataceae;Candidatus Phytoplasma;'Ageratum conyzoide' phytoplasma
GAAACGACUGCUAAGACUGGAUAGGAGACAAGAGGGCAUCUUCUUGGUCUAAGGAAAAGACCCAGCAAUAGGUAUGCUUA
GGGAGGGGCUUGCGUCACAUUAGUUAGUUGGUGGGGUAAAGGCCUACCAAGACUAUGAUGUGUAGCCGGGCUGAGAGGUU
GAACGGCCACAUUGGGACUGAGACACGGCCCAAACUCCUACGGGAGGCAGCAGUAGGGAAUUUUCGGCAAUGGAGGAAAC
UCUGACCGAGCAACGCCGCGUGAACGAUGAAGUAUUUCGGUACGUAAAGUUCUUUUAUUAGGGAAGAAUAAAUGAUGGAA
AAAUCAUUCUGACGGUACCUAAUGAAUAAGCCCCGGCUAACUAUGUGCCAGCAGCCGCGGUAAUACAUAGGGGGCAAGCG
UUAUCCGGAAUUAUUGGGCGUAAAGGGUGCGUAGGCGGUAAGUUUAUGGUCUAAGUGCAAUGCUCAACAUUGUGAUGCUA
UAAAAACUUUAGCUAGAGUAAGAUAGAGGCAAGUGGAAUUCCAUGUGUAGUGGUAAAAUGCGUAAAUAUAUGGAGGAACA
CCAGUAGCGAAGGCGGCUUACUGGGUCUUUACUGACGCUGAGGCACGAAAGCGUGGGGAGCAAACAUUAGAUACCCUGGU
AGUCCACGCCGUAAACGAUGAGUACUAAACGUUGGGUAAAACCAGUGUUGAAGUUAACACAUUAAGUACUCCGCCUGAGU
AGUACGUACGCAAGUAUGAAACUUAAAGGAAUUGACGGGACUCCGCACAAGCGGUGGAUCAUGUUGUUUAAUUCGAAGGU
ACCCGAAAAACCUCACCAGGUCUUGACAUGCUUCUGCAAAGCUGUAGAAACACAGUGGAGGUUAUCAGUUGCACAGGUGG
UGCAUGGUUGUCGUCAGCUCGUGUCGUGAGAUGUUGGGUUAAGUCCCGCAACGAGCGCAACCCUUAUUGUUAGUUACCAG
CACGUAAUGGUCUAAGGGACUUUAGCAAGACUGCCAGUGAUAAAUUGGAGGAAGGUGGGGACGACGUCAAAUCAUCAUGC
CCCUUAACAAACGUGAUACAAUGGCUGUUACAAAGGGUAGCUGAAGCGCAAGUUUUUGGCGAAUCUCAAAAAAACAUUCG
GAUUGAAGUCUGCAACUCGACUUCAUGAAGUUGGAAUCGCUAGUAAUCGCGAAUCAGCAUGUCGCGGUGAAUACGUUCGC
GGGGUUUGUACACACCGCCUGUCAAGUCUGCAACUC
>AB089055.1.1317 Bacteria;Bacillota;Bacilli;Mycoplasmatales;Mycoplasmataceae;Mycoplasma;uncultured Mycoplasma sp.
CGGUAUGCAUAAUACAUGCAAGUCGAGCGGCCAGCAAUGGCAGCGGCAAACGGGUGCUUAAUACAUAUUUAAUCUACCCU
UUAGAGAAGAAUAACUGGUCGAAAGAUUAGCUAAUACUUCAUAGGAGACAAAAUCGCAUGAUUUUGUCUUUAAAGUUGCG
UUUGCAACACUUUAGGAUGAGAGUGUGUCUUAUCAGAUAGUUGGUGAGGUAAUGGCUCACCAAGUCAAUGACGAGUAGCU
AUACUGAGAGGUAGAAUAGCCACAAUGGGACUGAGACACGGCCCAUACUCCUACGGGAGGCAGCAGUAGGGAAUUUUUCA
CAAUGGGCGAAAGCCUGAUGGAGCAAUACCGCGUGGAUGAUGAAGGUCUUCGGAUCGUAAAAUCCUUUUAUUAGGGAAGA
AUGAUUCAAAUAGGAAAUGAUUUGAAAAUGACUGUACCUGAUGAAUAAGUAACGGCAAACUUCGUGCCAGCAGCCGCGGU
AAUACGAAGGUUACAAGCGUUAUCCGGAUUAACUGGGUGUAAAGGGAUGCGUAGGCGGAUAAACAAGUCUGGUGUUAAAU
GCUAUUGCUCAAAAAUAGUAUGCAUUGGAAACUGUUUUUCUAGAGUUAGAUAGAGAGUUUUAGAACUCCAUGUGGAGCGG
UGGAAUGCGUAGAUAUAUGGAAGAAUACCUGUGGUGAAGACGAAAACUUAGGUCUAUACUGACGCUUAGGCUCGAAAGUG
UGGGGAGCAAAUAGGAUUAGAUACCCUAGUAGUCCACACCGUAAACGAUGAUCAUUUGAUAUUUGUGUUAGUGCACAGGU
GUCGUAGCUAACGCGUUAAAUGAUCCACCUGAGUAGUACAUUCGCAAGAAUGAAACUCAAACCGGAAUUGACGGGGACCU
GCACAAAUGGUGGAGCAUGUUGUUUAAUUCGACAGUACACGCUGAACCUUACCAAGACUUGACAUUUCCUGCAAAGUCGU
AGAAAUAUGAUGGAGGUUAACAGGAUAACAGGUGGUGCAUGGUUGUCGUCAGUUCGUGUCGUGAGAUGUUGGGUUAAGUC
CCGCAACGAACGCAACCCCUAUCGCUAGUUAAUUUAUCUAGUGAGACUGCUAACGCAAGUUAGAGGAAGGUGGGGACGAU
GUCAAAUCAUCAUGCCCCUUACGUCUUGGGCCACAAACGUGCUACAAUGGCUAUUACAAACCGUUACCAAAUCGUAAGAU
GGAGUUAAUCGGAAAAAGGUAGUCUCAGUUCGGAUCGAGGGCUGCAAUUCGCCCUCGUGAAGUUGGAAUCAUUAGUAAUC
ACGAAUCAGACAUGUCGUGGUGAAUACGUUCUCAGGU
>EF036469.1.1671 Bacteria;Bacillota;Bacilli;Mycoplasmatales;Mycoplasmataceae;Mycoplasmopsis;Mycoplasmopsis cricetuli
ACGCUGGCUGUGUGCCUAAUACAUGCAUGUCGAGCGGAGUUCUUUUAGAACUUAGCGGCGAAUGGGUGAGUAACACGUAC
UUAACGUACCCUUUAGAUUGGAAUAACACUGAGAAAUUAGUGCUAAUGCCGAAUACUUAUUUUUUACACAUGUAAUUAAU
AUAAAAGGAGCGUUUGCUUCACUAGAGGAUCGGGGUGCGCAACAUUAGCUAGUUGGUAGGGUAAAGGCCUACCAAGGCGA
UGAUGUUUAGCGGGGUUGAGAGACUGAACCGCCACACUGGGACUGAGAUACGGCCCAGACUCCUACGGGAGGCAGCAGUA
GGGAAUUUUCCACAAUGAGCGAAAGCUUGAUGGAGCGACACAGCGUGCAGGAAGACGGCCUUCGGGUUGUAAACUGCUGU
UACAAGGGAAGAAAAAAUAGCAUAGGAAAUGAUGUUAUAUUGACGGUACCUUGUCAGAAAGCAACGGCUAACUAUGUGCC
AGCAGCCGCGGUAAUACAUAGGUUGCAAGCGUUAUCCGGAAUUAUUGGGCGUAAAGCGUCUGUAGGUUGUUUGUUAAGUC
UGGUGUUAAAACUUGGGGCUCAACCCCAAAUUGCAUUGGAUACUGACAAACUAGAGUUAUUUAGAGGUUAAUGGAAUUCC
UUGUGAAGCGGUGAAAUGCGUAGAUAUAAGGAAGAACACCAACAUGGCGAAGGCAAUUAACUGGGAAUACACUGACACUG
AGAGACGAAAGCGUGGGGAGCAAACAGGAUUAGAUACCCUGGUAGUCCACGCUGUAAACGAUGAUGAUUAGUUGAUGGAC
ACCAUUGACGCAGCUAACGCAUUAAAUCAUCCGCCUGAGUAGUAUGCUCGCAAGAGUGAAACUUAAAGGAAUUGACGGGG
AUCCGCACAAGCGGUGGAGCAUGUGGUUUAAUUUGAAGAUACGCGUAGAACCUUACCCACUCUUGACAUCUUCUGCAAAG
CUAUAGAGAUAUAGUGGAGGUUAACAGAAUGACAGAUGGUGCAUGGUUGUCGUCAGCUCGUGUCGUGAGAUGUUCGGUUA
AGUCCUGCAACGAGCGCAACCCUUGUCCUUAGUUAGAUGAUCUAAGGAGACUGCCUAGGUAACUGGGAGGAAGGUGGGGA
CGACGUCAAAUCAUCAUGCCUCUUACGAGUGGGGCAACACACGUGCUACAAUGGACAGUACAAAGAGAYGCAAUACGGUG
ACGUUGAGCAAAUCUCAAAAAACUGUUCUCAGUUCGGAUUGAAGUCUGCAACUCGACUUCAUGAAGUCGGAAUCGCUAGU
AAUCGUAGAUCAGCUACGCUACGGUGAAUACGUUCUCGGGUCUUGUACACACCGCCCGUCAAACCACGGGAGCUGGUAAU
GCCCGAAGUCGGUUUUGUUAACUACGGAAACAGCCGCCUAAGGCAGGACUGGUGACUGGGGUUAAGUCGUAACAAGGUAU
CCCUACGAGAACGUGGGGAUGGAUUACCUCCUUUCUACGGAGUACAUAACAGUUAAAAAUUUAACUGAYACUUUAAUAGA
CUAUUAAUUUUAAAUAAUAAUUUUAAUAACCUGAAAGUCAUGACAUUGUAAUAGUCCAAUGGUAUAUCUAGUUUUGAGAG
AACUUUCUCUCAUAUGUUCUUUGAAAACUGAAUAGUAAAGAUAAAUUAAUAUAACAACGACAUCAAAAAAA
>FP671138.672494.674013 Bacteria;Bacillota;Bacilli;Mycoplasmatales;Mycoplasmataceae;Mycoplasmopsis;Mycoplasmopsis agalactiae
UCAAUUUUUUCGAGAGUUUGAUCCUGGCUCAGGAUGAACGCUGGCUGUGUGCCUAAUACAUGCAUGUCGAGCGAUGAUAG
CAAUAUCAUAGCGGCGAAUGGGUGAGUAACACGUACUCAACGUACCUUUUAGAUUGGGAUAGCGGAUGGAAACAUCCGAU
AAUACCGAAUACUUAUUAUUUUUGCAUGAAAGUAAUAUAAAAGGAAGCGUUUGCUUCGCUAGAAGAUCGGAGUGCGCAAC
AUUAGCUAGUUGGUGAGGUAACGGCCCACCAAGGCGAUGAUGUUUAGCGGGGUUGAGAGAUUGAUCCGCCACACUGGGAC
UGAGAUACGGCCCAGACUCCUACGGGAGGCAGCAGUAGGGAAUAUUCCACAAUGGACGAAAGUCUGAUGGAGCGACACAG
CGUGCAGGAUGAAGGCCCUAUGGGUUGUAAACUGCUGUGGUUAGGGAAGAAAAAGUAGCGUAGGAAAUGACGCUACCUUG
ACGGUACCUGAUUAGAAAGCAACGGCUAACUAUGUGCCAGCAGCCGCGGUAAUACAUAGGUUGCAAGCGUUAUCCGAAAU
UAUUGGGCGUAAAGCGUCUGUAGGUUGUUUGUUAAGUCUGGCGUUAAAUUUUGGGGCUCAACCCCAAAACGCGUUGGAUA
CUGGCAGACUAGAGUUAUGUAGAGGUUAGCGGAAUUCCUUGUGAAGCGGUGAAAUGCGUAGAUAUAAGGAAGAACAUCAA
UAUGGCGAAGGCAGCUAACUGGGCAUACACUGACACUGAGAGACGAAAGCGUGGGGAGCAAACAGGAUUAGAUACCCUGG
UAGUCCACGCCCUAAACGAUGAUCAUUAGUUGAUGGGGAACUCAUCGACGCAGCUAACGCAUUAAAUGAUCCGCCUGAGU
AGUACGUUCGCAAGAAUAAAACUUAAAGGAAUUGACGGGGAUCCGCACAAGCGGUGGAGCAUGUGGUUUAAUUUGAAGAU
ACGCGUAGAACCUUACCCACUCUUGACAUCUUCUGCAAAGCUAUGGAGACAUAGUGGAGGUUAACAGAAUGACAGAUGGU
GCAUGGUUGUCGUCAGCUCGUGUCGUGAGAUGUUCGGUUAAGUCCUGCAACGAGCGCAACCCUUAUCCUUAGUUACUACC
AUUUAGUUGAGCACUCUAAGGAGACUGCCCGAGUAAUCGGGAGGAAGGUGGGGACGACGUCAAAUCAUCAUGCCUCUUAC
GAGUGGGGCUACACACGUGCUACAAUGGACGGUACAAAGAGAAGCGAAGUGGUGACAUGGAGCAAACCUCAAAAAACCGU
UCUCAGUUCGGAUUGAAGUCUGCAACUCGACUUCAUGAAGUCGGAAUCGCUAGUAAUCGUAGAUCAGCUACGCUACGGUG
AAUACGUUCUCGGGUCUUGUACACACCGCCCGUCAAACCAUGGGAGCUGGUAAUGCCCGAAGUCGGUUUAUUAAGAAACU
GCCUAAGGCAGGACUGGUGACUGGGGUUAAGUCGUAACAAGGUAUCCCUACGAGAACGUGGGGAUGGAUUACCUCCUUUC
>FP671138.667493.669012 Bacteria;Bacillota;Bacilli;Mycoplasmatales;Mycoplasmataceae;Mycoplasmopsis;Mycoplasmopsis agalactiae
UCAAUUUUUUCGAGAGUUUGAUCCUGGCUCAGGAUGAACGCUGGCUGUGUGCCUAAUACAUGCAUGUCGAGCGAUGAUAG
CAAUAUCAUAGCGGCGAAUGGGUGAGUAACACGUACUCAACGUACCUUUUAGAUUGGGAUAGCGGAUGGAAACAUCCGAU
AAUACCGAAUACUUAUUAUUUUUGCAUGAAAGUAAUAUAAAAGGAAGCGUUUGCUUCGCUAGAAGAUCGGAGUGCGCAAC
AUUAGCUAGUUGGUGAGGUAACGGCCCACCAAGGCGAUGAUGUUUAGCGGGGUUGAGAGAUUGAUCCGCCACACUGGGAC
UGAGAUACGGCCCAGACUCCUACGGGAGGCAGCAGUAGGGAAUAUUCCACAAUGGACGAAAGUCUGAUGGAGCGACACAG
CGUGCAGGAUGAAGGCCCUAUGGGUUGUAAACUGCUGUGGUUAGGGAAGAAAAAGUAGCGUAGGAAAUGACGCUACCUUG
ACGGUACCUGAUUAGAAAGCAACGGCUAACUAUGUGCCAGCAGCCGCGGUAAUACAUAGGUUGCAAGCGUUAUCCGAAAU
UAUUGGGCGUAAAGCGUCUGUAGGUUGUUUGUUAAGUCUGGCGUUAAAUUUUGGGGCUCAACCCCAAAACGCGUUGGAUA
CUGGCAGACUAGAGUUAUGUAGAGGUUAGCGGAAUUCCUUGUGAAGCGGUGAAAUGCGUAGAUAUAAGGAAGAACAUCAA
UAUGGCGAAGGCAGCUAACUGGGCAUACACUGACACUGAGAGACGAAAGCGUGGGGAGCAAACAGGAUUAGAUACCCUGG
UAGUCCACGCCCUAAACGAUGAUCAUUAGUUGAUGGGGAACUCAUCGACGCAGCUAACGCAUUAAAUGAUCCGCCUGAGU
AGUACGUUCGCAAGAAUAAAACUUAAAGGAAUUGACGGGGAUCCGCACAAGCGGUGGAGCAUGUGGUUUAAUUUGAAGAU
ACGCGUAGAACCUUACCCACUCUUGACAUCUUCUGCAAAGCUAUGGAGACAUAGUGGAGGUUAACAGAAUGACAGAUGGU
GCAUGGUUGUCGUCAGCUCGUGUCGUGAGAUGUUCGGUUAAGUCCUGCAACGAGCGCAACCCUUAUCCUUAGUUACUACC
AUUUAGUUGAGCACUCUAAGGAGACUGCCCGAGUAAUCGGGAGGAAGGUGGGGACGACGUCAAAUCAUCAUGCCUCUUAC
GAGUGGGGCUACACACGUGCUACAAUGGACGGUACAAAGAGAAGCGAAGUGGUGACAUGGAGCAAACCUCAAAAAACCGU
UCUCAGUUCGGAUUGAAGUCUGCAACUCGACUUCAUGAAGUCGGAAUCGCUAGUAAUCGUAGAUCAGCUACGCUACGGUG
AAUACGUUCUCGGGUCUUGUACACACCGCCCGUCAAACCAUGGGAGCUGGUAAUGCCCGAAGUCGGUUUAUUAAGAAACU
GCCUAAGGCAGGACUGGUGACUGGGGUUAAGUCGUAACAAGGUAUCCCUACGAGAACGUGGGGAUGGAUUACCUCCUUUC
>JQ579449.1.1240 Bacteria;Bacillota;Bacilli;Acholeplasmatales;Acholeplasmataceae;Candidatus Phytoplasma;Iranian alfalfa phytoplasma W21
GCUAAGACUGGAUAGGAAGAAAUAAGGCAUCUUAUUUCUUUUAAAAGACCUAGUAAUAGGUAUACUUUAGGGAGGGCUUG
CGCCAUAUUAGUUAGUUGGUAGGGUAAUGGCCUACCAAGACGAUGAUGUGUAGCUGGACUGAGAGGUUGAACAGCCACAU
UGGGACUGAGACACGGACCAAACUCCUACGGGAGGCACCAGUAAGGAAUUUUCGGCAAUGGAGGAAACUCUGACCGAGCA
ACGCCGCGUGAACGACGAAGUACUUUGGUAUGUAAAGUUCUUUUAUCAAGGAAGAAAAGCAAGUGGCGAACCAUUUGUUU
GCCGGUACUUGAUGAAUAAGCCCCGGCUAAGUAUGUGCCAGCAGCCGCGGUAAGACAUAAGGGGCAAGUGUUAUCCGGAA
UUAUUGGGCGUAAAGGGUGCGUAGGCGGUCUAGUAAGUCAGUGGUGUAAUGGCAACGCGCAACGUUGUCCGGCUAUUGAA
ACUGCUAAACUUGAGUUAGAUAGAGGCGAGUGGCAUUCCAUGUGUAGCGGUAAAAUGCGAAAAUAUAUGGAGGAACACCA
GAGGCGUAGGCGGCUCGCUGGGUCUUAACUGACGCUGAGGCACGAAAGCGUGGGGAGCAAACAGGAUUAGAUACCCUGGU
AGUCCACGCCGUAAACGAUGAGUACUAAGUGUCGGGUUAAACCGGUACUGAAGUUAACACAUUAAGUACUCCGCCUGAGU
AGUACGUACGCAAGUAUGAAACUUAAAGGAAUUAACGGGACUCCGCACAAGCAGCGGAUCAUGUUGUUUAAUUCGAAGAU
ACCCGAAAAACCUUACCAGGUCUUGACAUGUUUUUGCGAAACGGUAGUAAUAUCGUAGAGGUUUUCAGAAACCCAGGUGG
UGCAUGGUUGUCGUCAGCUCGUGUCGUGAGAUGUUAGGUUAAGUCUUAAAACGAGCGAAACCCUUAUCAUUAGUUGCCAG
CAAGUUAUGGUGGGGCCUUUAACGAGACUGCCAGCGAUAAACUGGAGGAAGGUGAGGAUCACGUCAAAUCAGCAUGCCCC
UUAUGACCUGGGCUACAAACGUGAUGCAAUGGCUGUUACAAAGGGUAGCUGAAACGUAAGUUCUUGGCCAAUCCCCAAAA
ACAGUCUCAGUCCGGAUUGAAGUCUGCAACUCGACUUCAUGAAGUUGGAAUCGCUAGUAAUCGCGAAUCAGCAUGUCGCG
GUGAAUACGUUCUCGGAGUUUGUACACACCGCCCGUCAAA
>JQ518318.1.1408 Bacteria;Bacillota;Bacilli;Acholeplasmatales;Acholeplasmataceae;Candidatus Phytoplasma;Brinjal little leaf phytoplasma (Bihar)
CAAUUAAACUCUAGUGGCGAACGGGUGAGUAACGCGUAAGCAAUCUGCCCCUAAGACGAGGAUAACAGUUGGAAACGACU
GCUAAGACUGGAUAGGAGACAAGAAGGCAUCUUCUUGUUUUUAAAAGACCUAGCAAUAGGUAUGCUUAGGGAGGAGCUUG
CGUCACAUUAGUUAGUUGGUGGGGCAAAGGCCUACCAAGACUAUGAUGUGUAGCCGGGCUGAGAGGUUGAACGGCCACAU
UGGGACUGAGACACGGCCCAAACUCCUACGGGAGGCAGCAGUAGGAAAUUUUCGGCAAUGGAGGAAACUCUGACCGAGCA
ACGCCGCGUGAACGAUGAAGUAUUUCGGUACGUAAAGUUCUUUUAUUAGGGAAGAAUAAAUGAUGGAAAAAUCAUUCUGA
CGGUACCUAAUGAAUAAGCCCCGGCAAACUAUGUGCCAGCAGCCGCGGUAAUACAUAGGGGGCAAGCGUUAUCCGGAAUU
AUUGGGCGUAAAGGGUGCGUAGGCGGUUAAAUAAGUUUAUGGUCUAAGUGCAAUGCUCAACAUUGUGAUGCUAUAAAAAC
UGUUUAGCUAGAGUAAGAUAGAGGCAAGUGGAAUUCCAUGUGUAGUGGUAAAAUGCGUAAAUAUAUGGAGGAACACCAGU
AGCGAAAGCGGCUUGCUGGGUCUUUACUGACGCUGAGGCACGAAAGCGUGGGGAGCAAACAGGAUUAGAUACCCUGGUAG
UCCACGCCGUAAACGAUGAGUACUAAGUGUCGGGGUAAAACUCGGUACUGAAGUUAACACAUUAAGUACUCCGCCUGAGU
AGUACGUACGCAAGUAUGAAACUUAAAGGAAUUGACGGGACUCCGCACAAGCGGUGGAUCAUGUUGUUUAAUUCGAAGAU
ACACGAAAAAUCUUACCAGGUCUUGACAUACUCUGCAAAGCUAUAGAAAUAUAGUGGAGGUUAUCAGGGAUACAGGUGGU
GCAUGGUUGUCGUCAGCUCGUGUCGUGAGAUGUUGGGUUAAGUCCCGCAACGAGCGCAACCCUUAUUGUUAGUUACCAGC
ACGUAAUGGUGGGGACUUUAGCAAGACUGCCAGUGAUAAAUUGGAGGAAGGUGGGGACGACGUCAAAUCAUCAUGCCCCU
UAUGACCUGGGCUACAAACGUGAUACAAUGGCUGUUACAAAGGGUAGCUGAAGCGCAAGUUUUUGGCGAAUCUCAAAAAA
ACAGUCUCAGUUCGGAUUGAAGUCUGCAACUCGACUUCAUGAAGUUGGAAUCGCUAGUAAUCGCGAAUCAGCAUGUCGCG
GUGAAUACGUUCUCGGGGUUUGUACACACCGCCCGUCAAACCACGAAAGUUGGUAAUACCCAAAGCCGGUGGCCUAACUU
CGCAAGAAGAGGGAACCGUCUAAGGUAGGGUCGAUGAUUGGGGUUAAG
>JQ579448.1.1239 Bacteria;Bacillota;Bacilli;Acholeplasmatales;Acholeplasmataceae;Candidatus Phytoplasma;Iranian alfalfa phytoplasma U42
GCUAAGACUGGAUAGGAAGAAAUAAGGCAUCUUAUUUCUUUUAAAAGACCUAGAACGGUAUACUUUAGGAGGGGCUUGCG
CCAUAUUAGUUAGUUGGUAGGGUAAUGGUCUACCAAGACGAUGAUGUGUAGCUGGACUGAGAGGUUGAACAGCCACAUUG
GGACUGAGACACGGCCCAAACUCCUACGGGAGGCAGCAGUAAGGAAUUUUCGGCAAUGGAGGAAACUCUGACCGAGCAAC
GCCGCGUGAACGACGAAGUACUUUGGUAUGUAAAGUUCUUUUAUCAAGGAAGAAAAGCAAGUGGUGAACCAUUUGUUUGC
CGGUACUUGAUGAAUAAGCCCCGGCUAAUUAUGUGCCAGCAGCCGCGGUAAGACAUAAGGGGCAAGUGUUAUCCGGAAAU
UAUUGGGCGUAAAGGGUGCGUAGGCGGUCUAGUAAGUCAGUGGUGUAAUGGCAACGCUCAACGUUGUCCGGCUAUUGAAA
CUGCUAAACUUGAGUUAGAUAGAGGCGAGUGGAAUUCCAUGUGUAGCGGUAAAAUGCGUAAAUAUAUGGAGGAACACCAG
AGGCGUAGGCGGCUCGCUGGGUCUUAACUGACGCUGAGGCACGAAAGCGUGGGGAGCAAACAGGAUUAGAUACCCUGGUA
GUCCACGCCGUAAACGAUGAGUACUAAGUGUCGGGUUAAACCGGUACUGAAGUUAACACAUUAAGUAUUCCGCCUGAUUA
GUACGUACGCAAGUAUGAAACUUAAAGGAAUUGACGGGACUCCGCACAAGCGGUGGAUCGUGUUGUUUAAUUCGAAGAUA
CCCGAAAAACCUUACCAGGUCUUGACAUGUUUUUGCGAAACGGUAGUAAUAUCGUAGAGGUUAUCAGAAACACAGGUGGU
GCAUGGUUGUCGUCAGCUCGUGUCGUGAGAUGUUAGGUUAAGUCCUAAAACGAGCGAAACCCUUAUCGUUAGUUGCCAGC
ACGUUAUGGUGGGGACUUUAACGAGACUGCCAGUGAUAAACUGGAGGAAGGUGAGGAUCACGUCAAAUCAGCAUGCCCCU
UAUGACCUGGGCUACAAACGUGAUACAAUGGCUGUUACAAAGGGUAGCUGAAACGUAAGUUCCUGGCCAAUCCCCAAAAA
CAGUCUCAGUCCGGAUUGAAGUCUGCAACUCGACUUCAUGAAGUUGGAAUCGCUAGUAAUCGCGAAUCAGCAUGUCGCGG
UGAAUACGUUCUCGGAGUUUGUACACACCGCCCGUCAAA
>LN515399.967546.969068 Bacteria;Bacillota;Bacilli;Mycoplasmatales;Mycoplasmataceae;[Mycoplasma] group;Mycoplasma capricolum subsp. capripneumoniae
UAAAAUGAGAGUUUGAUCCUGGCUCAGGAUAAACGCUGGCGGCAUGCCUAAUACAUGCAAGUCGAACGGGGGUGCUUGCA
CCUCAGUGGCGAACGGGUGAGUAACACGUAUCUAACCUACCUUAUAGCGGGGGAUAACUUUUGGAAACGAAAGAUAAUAC
CGCAUGUAGAUCUUAUUAUCACAUGAGAAAAGAUCAAAAGAACCGUUUGGUUCACUAUGAGAUGGGGAUGCGGCGUAUUA
GCUAGUAGGUGAGAUAAUAGCCCACCUAGGCGAUGAUACGUAGCCGAACUGAGAGGUUGAUCGGCCACAUUGGGACUGAG
AUACGGCCCAGACUCCUACGGGAGGCAGCAGUAGGGAAUUUUUCACAAUGGACGAAAGUCUGAUGAAGCAAUGCCGCGUG
AGUGAUGACGGCCUUCGGGUUGUAAAGCUCUGUUGUAAGGGAAGAAAAAAUAGAGUAGGAAAUGACUUUAUCUUGACAGU
ACCUUACCAGAAAGCCACGGCUAACUAUGUGCCAGCAGCCGCGGUAAUACAUAGGUGGCAAGCGUUAUCCGGAUUUAUUG
GGCGUAUAGGGUGCGUAGGCGGUUUUGCAAGUUUGAGGUUAAAGUCCGGAGCUCAACUCCGGUUCGCCUUGAAAACUGUU
UUACUAGAAUGCAAGAGAGGUAAGCGGAAUUCCAUGUGUAGCGGUGAAAUGCGUAGAUAUAUGGAAGAACACCUGUGGCG
AAAGCGGCUUACUGGCUUGUUAUUGACGCUGAGGCACGAAAGCGUGGGGAGCAAAUAGGAUUAGAUACCCUAGUAGUCCA
CGCCGUAAACGAUGAGUACUAAGUGUUGGGGUAACUCAGCGCUGCAGCUAACGCAUUAAGUACUCCGCCUGAGUAGUAUG
CUCGCAAGAGUGAAACUUAAAGGAAUUGACGGGGACCCGCACAAGUGGUGGAGCAUGUGGUUUAAUUCGAUGCAACACGA
AGAACCUUACCAGGGCUUGACAUCCAGUGCAAAGCUAUAGAGAUAUAGUAGAGGUUAACAUUGAGACAGGUGGUGCAUGG
UUGUCGUCAGUUCGUGCCGUAAGGUGUUGGGUUAAGUCCCGCAACGAACGCAACCCUUGUCGUUAGUUACUAACAUUAAG
UUGAGAACUCUAACGAGACUGCUAGUGUAAGUUAGAGGAAGGUGGGGAUGACGUCAAAUCAUCAUGCCCCUUAUGUCCUG
GGCUACACACGUGCUACAAUGGCUGGUACAAAGAGUUGCAAUCCUGUGAAGGGGAGCUAAUCUCAAAAAACCAGUCUCAG
UUCGGAUUGAAGUCUGCAACUCGACUUCAUGAAGCCGGAAUCACUAGUAAUCGCGAAUCAGCUAUGUCGCGGUGAAUACG
UUCUCGGGUCUUGUACACACCGCCCGUCACACCAUGAGAGUUGGUAAUACCAGAAGUAGGUAGCUUAACCAUUUGGAGAG
CGCUUCCCAAGGUAGGACUAGCGAUUGGGGUGAAGUCGUAACAAGGUAUCCGUACGGGAACGUGCGGAUGGAUCACCUCC
UUU
>LN515398.486776.488298 Bacteria;Bacillota;Bacilli;Mycoplasmatales;Mycoplasmataceae;[Mycoplasma] group;Mycoplasma capricolum subsp. capripneumoniae
UAAAAUGAGAGUUUGAUCCUGGCUCAGGAUAAACGCUGGCGGCAUGCCUAAUACAUGCAAGUCGAACGGGGGUGCUUGCA
CCUCAGUGGCGAACGGGUGAGUAACACGUAUCUAACCUACCUUAUAGCGGGGGAUAACUUUUGGAAACGAAAGAUAAUAC
CGCAUGUAGAUCUUAUUAUCACAUGAGAAAAGAUCAAAAGAACCGUUUGGUUCACUAUGAGAUGGGGAUGCGGCGUAUUA
GCUAGUAGGUGAGAUAAUAGCCCACCUAGGCGAUGAUACGUAGCCGAACUGAGAGGUUGAUCGGCCACAUUGGGACUGAG
AUACGGCCCAGACUCCUACGGGAGGCAGCAGUAGGGAAUUUUUCACAAUGGACGAAAGUCUGAUGAAGCAAUGCCGCGUG
AGUGCUGACGGCCUUCGGGUUGUAAAGCUCUGUUGUAAGGGAAGAAAAAAUAGAGUAGGAAAUGACUUUAUCUUGACAGU
ACCUUACCAGAAAGCCACGGCUAACUAUGUGCCAGCAGCCGCGGUAAUACAUAGGUGGCAAGCGUUAUCCGGAUUUAUUG
GGCGUAUAGGGUGCGUAGGCGGUUUUGCAAGUUUGAGGUUAAAGUCCGGAGCUCAACUCCGGUUCGCCUUGAAAACUGUU
UUACUAGAAUGCAAGAGAGGUAAGCGGAAUUCCAUGUGUAGCGGUGAAAUGCGUAGAUAUAUGGAAGAACACCUGUGGCG
AAAGCGGCUUACUGGCUUGUUAUUGACGCUGAGGCACGAAAGCGUGGGGAGCAAAUAGGAUUAGAUACCCUAGUAGUCCA
CGCCGUAAACGAUGAGUACUAAGUGUUGGGGUAACUCAGCGCUGCAGCUAACGCAUUAAGUACUCCGCCUGAGUAGUAUG
CUCGCAAGAGUGAAACUCAAAGGAAUUGACGGGGACCCGCACAAGUGGUGGAGCAUGUGGUUUAAUUCGAAGCAACACGA
AGAACCUUACCAGGGCUUGACAUCCAGUGCAAAGCUAUAGAGAUAUAGUAGAGGUUAACAUUGAGACAGGUGGUGCAUGG
UUGUCGUCAGUUCGUGCCGUAAGGUGUUGGGUUAAGUCCCGCAACGAACGCAACCCUUGUCGUUAGUUACUAACAUUAAG
UUGAGAACUCUAACGAGACUGCUAGUGUAAGUUAGAGGAAGGUGGGGAUGACGUCAAAUCAUCAUGCCCCUUAUGUCCUG
GGCUACACACGUGCUACAAUGGCUGGUACAAAGAGUUGCAAUCCUGUGAAGGGGAGCUAAUCUCAAAAAACCAGUCUCAG
UUCGGAUUGAAGUCUGCAACUCGACUUCAUGAAGCCGGAAUCACUAGUAAUCGCGAAUCAGCUAUGUCGCGGUGAAUACG
UUCUCGGGUCUUGUACACACCGCCCGUCACACCAUGAGAGUUUGUAAUACCAGAAGUAGGUAGCUUAACCAUUUGGAGAG
CGCUUCCCAAGGUAGGACUAGCGAUUGGGGUGAAGUCGUAACAAGGUAUCCGUACGGGAACGUGCGGAUGGAUCACCUCC
UUU
>LN515399.486930.488452 Bacteria;Bacillota;Bacilli;Mycoplasmatales;Mycoplasmataceae;[Mycoplasma] group;Mycoplasma capricolum subsp. capripneumoniae
UAAAAUGAGAGUUUGAUCCUGGCUCAGGAUAAACGCUGGCGGCAUGCCUAAUACAUGCAAGUCGAACGGGGGUGCUUGCA
CCUCAGUGGCGAACGGGUGAGUAACACGUAUCUAACCUACCUUAUAGCGGGGGAUAACUUUUGGAAACGAAAGAUAAUAC
CGCAUGUAGAUCUUAUUAUCGCAUGAGAAAAGAUCAAAAGAACCGUUUGGUUCACUAUGAGAUGGGGAUGCGGCGUAUUA
GCUAGUAGGUGAGAUAAUAGCCCACCUAGGCGAUGAUACGUAGCCGAACUGAGAGGUUGAUCGGCCACAUUGGGACUGAG
AUACGGCCCAGACUCCUACGGGAGGCAGCAGUAGGGAAUUUUUCACAAUGGACGAAAGUCUGAUGAAGCAAUGCCGCGUG
AGUGAUGACGGCCUUCGGGUUGUAAAGCUCUGUUGUAAGGGAAGAAAAAAUAGAGUAGGAAAUGACUUUAUCUUGACAGU
ACCUUACCAGAAAGCCACGGCUAACUAUGUGCCAGCAGCCGCGGUAAUACAUAGGUGGCAAGCGUUAUCCGGAUUUAUUG
GGCGUAUAGGGUGCGUAGGCGGUUUUGCAAGUUUGAGGUUAAAGUCCGGAGCUCAACUCCGGUUCGCCUUGAAAACUGUU
UUACUAGAAUGCAAGAGAGGUAAGCGGAAUUCCAUGUGUAGCGGUGAAAUGCGUAGAUAUAUGGAAGAACACCUGUGGCG
AAAGCGGCUUACUGGCUUGUUAUUGACGCUGAGGCACGAAAGCGUGGGGAGCAAAUAGGAUUAGAUACCCUAGUAGUCCA
CGCCGUAAACGAUGAGUACUAAGUGUUGGGGUAACUCAGCGCUGCAGCUAACGCAUUAAGUACUCCGCCUGAGUAGUAUG
CUCGCAAGAGUGAAACUUAAAGGAAUUGACGGGGACCCGCACAAGUGGUGGAGCAUGUGGUUUAAUUCGAUGCAACACGA
AGAACCUUACCAGGGCUUGACAUCCAGUGCAAAGCUAUAGAGAUAUAGUAGAGGUUAACAUUGAGACAGGUGGUGCAUGG
UUGUCGUCAGUUCGUGCCGUAAGGUGUUGGGUUAAGUCCCGCAACGAACGCAACCCUUGUCGUUAGUUACUAACAUUAAG
UUGAGAACUCUAACGAGACUGCUAGUGUAAGUUAGAGGAAGGUGGGGAUGACGUCAAAUCAUCAUGCCCCUUAUGUCCUG
GGCUACACACGUGCUACAAUGGCUGGUACAAAGAGUUGCAAUCCUGUGAAGGGGAGCUAAUCUCAAAAAACCAGUCUCAG
UUCGGAUUGAAGUCUGCAACUCGACUUCAUGAAGCCGGAAUCACUAGUAAUCGCGAAUCAGCUAUGUCGCGGUGAAUACG
UUCUCGGGUCUUGUACACACCGCCCGUCACACCAUGAGAGUUGGUAAUACCAGAAGUAGGUAGCUUAACCAUUUGGAGAG
CGCUUCCCAAGGUAGGACUAGCGAUUGGGGUGAAGUCGUAACAAGGUAUCCGUACGGGAACGUGCGGAUGGAUCACCUCC
UUU
>JQ745311.1.1248 Bacteria;Bacillota;Bacilli;Acholeplasmatales;Acholeplasmataceae;Candidatus Phytoplasma;Mexican potato purple top phytoplasma PPT-PEPPER-1
GAAACGACUGCUAAGACUGGAUAGGAAGAAAUAAGGCAUCUUAUUUCUUUUAAAAGACCUAGUAAUAGGUAUACUUUAGG
AGGGGCUUGCGCCAUACUAGUUAGUUGGUAGGGUAAUGGCCUACCAAGACGAUGAUGUGUAGCUGGACUGAGAGGUUGAA
CAGCCAGAUUGGGACUGAGACACGGCCCAAACUCCUACGGGAGGCAGCAGUAAGGAAUUUUCGGCAAUGGAGGAAACUCU
GACCGAGCAACGCCGCGUGAACGACGAAGUACUUUGGUAUGUAAAGUUCUUUUAUCAAGGAAGAAAAGCAAGUGGCGAAC
CAUUUGUUUGCCGGUACUUGAUGAAUAAGCCCCGGCUAAUUAUGUGCCAGCAGCCGCGGUAAGACAUAAGGGGCAAGUGU
UAUCCGGAAUUGGUGGGCGUAAAGGGUGCGUAGGCGGUCUAGUAAGUCAGUGGUAUAAUGGCAACGCUCAACGUUGUCCG
GCUAUUGAAAUUGCUAAACUUGAGUUAGAUAGAGGCGAGUGGAAUUCCAUGUGUAGCGGUAAAAUGCGUAAAUAUAUGGA
GGAACACCAGAGGCGUAGGCGGCUCGCUGGGUCUUAACUGACGCUGAGGCACGAAAGCGUGGGGAGCAAACAGGAUUAGA
UACCCUGGUAGUCCACGCCGUAAACGAUGAGUACUAAGUGUCGGGUUAAACCGGUACUGAAGUUAACACAUUAAGUACUC
CGCCUGAGUAGUACGUACGCAAGUAUGAAACUUAAAGGAAUUGACGGGACUCCGCACAAGCGGUGGAUCAUGUUGUUUAA
UUCGAAGAUACCCGAAAAACCUUACCAGGUCUUGACAUGUUUUUGCGAAAACGGUAGUAAUAUCGUAGAGGUUAUCAGAA
ACACAGGUGGUGCAUGGUUGUCGUCAGCUCGUGUCGUGAGAUGUUAGGUUAAGUCCUAAAACGAGCGAAACCCUUAUCGU
UAGUUGCCAGCACGUUAUGGUGGGGACUUUAACGAGACUGCCAGUGAUAAACUGGAGGAAGGUGAGGAUCACGUCAAAUC
AGCAUGCCCCUUAUGACCUGGGCUACAAACGUGAUACAAUGGCUGUUACAAAGGGUAGCUGAAACGCAAGUUCUUGGCCA
AUCCCCAAAAACAGUCUCAGUCCGGAUUGAAGUCUGCAACUCGACUUCAUGAAGUUGGAAUCGCUAGUAAUCGCGAAUCA
GCAUGUCGCGGUGAAUACGCUCACGGGGUUUGUACACACCGCCCGUCA
>JQ740642.1.1526 Bacteria;Bacillota;Bacilli;Acholeplasmatales;Acholeplasmataceae;Candidatus Phytoplasma;'Solanum tuberosum' phytoplasma
AAGAGUUUGAUCCUGGCUCAGGAUUAACGCUGGCGGCGUGCUUAAUACAUGCAAGUCGAACGGAAAUUUUCGGAUUUUAG
UGGCGAACGGGUGAGUAACACGUAAGUAACCUACCCUUAAGACGAGGAUAACAAUUGGAAACGAUUGCUAAGACUGGAUA
GGAGAUUUUAAGGCAUCUUAAAAUUUUUAAAAGACCCUUUAAAAGGUAUGCUUAAGGAUGGGCUUGCGGCAUAUUAGUUA
GUUGGUAAGGUAAUGGCUUACCAAGAUUAUGAUGUGUAGCUGAACUGAGAGGUUGAACGGCCACAUUGGGACUGAGACAC
GGCCCAAACUCCUACGGGAGGCAGCAGUAGGGAAUUUUCGGCAAUGGAGGAAACUCUGACCGAGCAACGCCGCGUGAACG
AAGAAGUAUUUAGGUAUGUAAAGUUCUUUUAUUAAAGAAGAAAAAAUGAUGGAAAAAUCAUUCUGACGGUAUUUAAUGAA
UAAGCCCCGGCUAACUAUGUGCCAGCAGCCGCGGUAAUACAUAGGGGGCGAGCGUUAUCCGGAAUUAUUGGGCGUAAAGG
GUGCGUAGGUGGUAAAUUAAGUCUAUGGUUUAAUUGCAAUGCUCAACUUUGUAUCGCUAUAGAAACUGGUUUGCUAGAGU
UCGAUAGAGGCAAGUGGAAUUCCAUGUGUAGCGGUCAAAUGCGUAAAUAUAUGGAGGAACACCAGAGGCGAAGGCGACUU
GCUGGGUCUGAACUGACACUGAGGCACGAAAGCGUGGGGAGCAAACAGGAUUAGAUACCCUGGUAGUCCACGCCGUAAAC
GAUGAGUACUAAACAUUUGGAGUGAUUCAAGUGUUGAAGCUAACGCGUUAAGUACUCCGCCUGAGUAGUACGUACGCAAG
UAUGAAACUUAAAGGAAUUGACGGGACUCCGCACAAGCGGUGGAUCAUGUUGUUUAAUUCGAAGGUACACGAAAAAUCUU
ACCAGGUCUUGACAUGUUCUGCAAAGUUAUAGAAAUAUAAUAGAGGUUAUCAGUUCACAGGUGGUGCAUGGUUGUCGUCA
GCUCGUGUCGUGAGAUGUUGGGUUAAGUCCCGCAACGAGCGCAACCCUUAUUGCUAGUUGCCAUCAUUUAGUUGGGUACU
UUAGCAAGACUGCCAAUGAUAAAUUGGAGGAAGGUGAGGAUGACGUCAAAUCAUCAUGCCCCUUAUGACCUGGGCUACAA
ACGUGAUACAAUGGCUGUUACAAAGGGUAGCUAAAACGUGAGUUCAUAGCAAAUCUCAAAAAGACAGUCUCAGUUCGGAU
UGAAGUCUGUAACUCGACUUCAUGAAGUUGGAAUCGCUAGUAAUCGCGAAUCACCAUGUCGCGGUGAAUACGUUCUCGGG
GUUUGUACACACCGCCCGUCAAACCACGAAAGUUAGCAAUACCCGAAACCGGUGGCCUAACUUGUAAAAGAUGGAGCCGU
CUAAGGUAGGGUUGAUGAUUGGGGUUAAGUCGUAACAAGGUAUCCCUACCGGAAGGUGGGGAUGGAUCACCUCCUUUCUA
AGGAAA
>LN515398.967125.968647 Bacteria;Bacillota;Bacilli;Mycoplasmatales;Mycoplasmataceae;[Mycoplasma] group;Mycoplasma capricolum subsp. capripneumoniae
UAAAAUGAGAGUUUGAUCCUGGCUCAGGAUAAACGCUGGCGGCAUGCCUAAUACAUGCAAGUCGAACGGGGGUGCUUGCA
CCUCAGUGGCGAACGGGUGAGUAACACGUAUCUAACCUACCUUAUAGCGGGGGAUAACUUUUGGAAACGAAAGAUAAUAC
CGCAUGUAGAUCUUAUUAUCACAUGAGAAAAGAUCAAAAGAACCGUUUGGUUCACUAUGAGAUGGGGAUGCGGCGUAUUA
GCUAGUAGGUGAGAUAAUAGCCCACCUAGGCGAUGAUACGUAGCCGAACUGAGAGGUUGAUCGGCCACAUUGGGACUGAG
AUACGGCCCAGACUCCUACGGGAGGCAGCAGUAGGGAAUUUUUCACAAUGGACGAAAGUCUGAUGAAGCAAUGCCGCGUG
AGUGCUGACGGCCUUCGGGUUGUAAAGCUCUGUUGUAAGGGAAGAAAAAAUAGAGUAGGAAAUGACUUUAUCUUGACAGU
ACCUUACCAGAAAGCCACGGCUAACUAUGUGCCAGCAGCCGCGGUAAUACAUAGGUGGCAAGCGUUAUCCGGAUUUAUUG
GGCGUAUAGGGUGCGUAGGCGGUUUUGCAAGUUUGAGGUUAAAGUCCGGAGCUCAACUCCGGUUCGCCUUGAAAACUGUU
UUACUAGAAUGCAAGAGAGGUAAGCGGAAUUCCAUGUGUAGCGGUGAAAUGCGUAGAUAUAUGGAAGAACACCUGUGGCG
AAAGCGGCUUACUGGCUUGUUAUUGACGCUGAGGCACGAAAGCGUGGGGAGCAAAUAGGAUUAGAUACCCUAGUAGUCCA
CGCCGUAAACGAUGAGUACUAAGUGUUGGGGUAACUCAGCGCUGCAGCUAACGCAUUAAGUACUCCGCCUGAGUAGUAUG
CUCGCAAGAGUGAAACUCAAAGGAAUUGACGGGGACCCGCACAAGUGGUGGAGCAUGUGGUUUAAUUCGAAGCAACACGA
AGAACCUUACCAGGGCUUGACAUCCAGUGCAAAGCUAUAGAGAUAUAGUAGAGGUUAACAUUGAGACAGGUGGUGCAUGG
UUGUCGUCAGUUCGUGCCGUAAGGUGUUGGGUUAAGUCCCGCAACGAACGCAACCCUUGUCGUUAGUUACUAACAUUAAG
UUGAGAACUCUAACGAGACUGCUAGUGUAAGUUAGAGGAAGGUGGGGAUGACGUCAAAUCAUCAUGCCCCUUAUGUCCUG
GGCUACACACGUGCUACAAUGGCUGGUACAAAGAGUUGCAAUCCUGUGAAGGGGAGCUAAUCUCAAAAAACCAGUCUCAG
UUCGGAUUGAAGUCUGCAACUCGACUUCAUGAAGCCGGAAUCACUAGUAAUCGCGAAUCAGCUAUGUCGCGGUGAAUACG
UUCUCGGGUCUUGUACACACCGCCCGUCACACCAUGAGAGUUUGUAAUACCAGAAGUAGGUAGCUUAACCAUUUGGAGAG
CGCUUCCCAAGGUAGGACUAGCGAUUGGGGUGAAGUCGUAACAAGGUAUCCGUACGGGAACGUGCGGAUGGAUCACCUCC
UUU
>AY270156.1.1531 Bacteria;Bacillota;Bacilli;Acholeplasmatales;Acholeplasmataceae;Candidatus Phytoplasma;Centaurea solstitialis virescence phytoplasma
AAGAGUUUGAUCCUGGCUCAGGAUAAACCCGAACGAAGGACGGACGCAUGCAAGUCGAACGGGAACCUCUUAAAAGGAGG
UUUUUAGUGGCGAACGGGUGAGUAACACGUAAGUAACCUGCCUUUAAGACGAGGAUAACAACCGGAAGGUUACUAAGACU
GGAUAGGAAACAAAAAGGCAUCUUUUUGUUUUUAAAAAACCUUCUUACGAAGGUAUGCUUAAAGAGGGGCUUGCCCCACA
UUAGUUAGUGGGUAGAGUAAAAGCCUACCAAGACGAUGAUGUGUAGCUGGACUGAAAGGUUGAACAGCCACAUUGGGACU
GAAACACGGCCCAAACUCCUACGGGAGGCAGCAGUAGGGAAUUUUCGGCAUUGGAGGAAACUCUGACCGAGCAACGCCGC
GUGAACGAUGAAGUAUUUCGGUAUGUAAAGUUCUUUUAUUGAAGAAGAAAAAGUAGUGGAAAAACUAUAUUGACGUUAUU
CAAUGAAUAAGCCCCGGCUAACUAUGUGCCAGCAGCCGCGGUAAGACAUAGGGGGCGAGCGUUAUCCGGAAUUAUUGGGC
GUAAAGGGUGCGUAGGCUGUUAGAUAAGUCUAUAAUUUAAUUUCAGUGCUUAACGCUGUCUUGUUAUAGAAACUGUCUUG
ACUAGAGUGAGAUAGAGGCAAGCGGAAUUCCAUGUGUAGCGGUAAAAUGUGUAAAUAUAUGGAGGAACACCAGAAGCGUA
GGCGGCUUGCUGGGUCUUUACUGACGCUGAGGCACGAAAGCGUGGGUAGCAAACAGGAUUAGAUACCCUGGUAGUCCACG
CCGUAAACGAUGAGUACUAAGUGUCGGGGUAAAACUCGGUACUGAAGUUAACACAUUAAGUACUCCGCCUGAGUAGUACG
UACGCAAGUAUGAAACUUAAAGGAAUUGACGGGACUCCGCACAAGCGGUGGAUCAUGUUGUUUAAUUCGAAGAUACACGA
AAAAUCUUACCAGGUCUUGACAUACUCUGCAAAGCUAUAGAAAUAUAGUGGAGGUUAUCAGGGAUACAGGUGGUGCAUGG
UUGUCGUCAGUUCGUGUCGUGAGAUGUUAGGUUAAGUCCUAAAACGAACGCAACCCUUGUCGUUAAUUGCCAGCACAUAA
UGGUGGGGACUUUAACGAGACUGCCAAUUAAACAUUGGAGGAAGGUGAGGAUUACGUCAAAUCAUCAUGCCCCUUAUGAU
CUGGGCUACAAACGUGAUACAAUGGCUGUGACAAAGAGUAGCUGAAACGCGAGUUUUUAGCCAAUCUCAAAAAAGCAGUC
UCAGUUCGGAUUGAAGUCUGUAACUCGACUUCAUGAAGUUGGAAUCGCUAGUAAUCGCGAAUCAGCAUGUCGCGGUGAAU
ACGUUCUCGGGGUUUGUACACACCGCCCGUCAAACCACGAAAGUUAGCAAUGCCCGAAAGCAGUAGCUUAACUUCGCAAG
AAGAGGGAACUGUCUAAGGUAGGGUUGAUGAUUGGGGUUAAGUCGUAACAAGGUAUCCCUACCGGAAGGUGGGGAUGGAU
CACCUCCUUUC
>JQ766308.1.1248 Bacteria;Bacillota;Bacilli;Acholeplasmatales;Acholeplasmataceae;Candidatus Phytoplasma;Cabbage stunt phytoplasma
GAAACGACUGCUAAGACUGGAUAGGAAAAGUAAAGGCAUCUUUACUUUUUUAAAAGACCUUCUUUGAAGGCAUGCUUAAG
GAGGGGCUUGCGACACAUUAGUUAGUUGGCAGGAUAAAGGCCUACCAAGACUAUGAUGUGUAGCUGGACUGAGAGGUUGA
ACAGCCACAUUGGGACUGAGACACGGCCCAAACUCCUACGGGAGGCAGCAGUAGGGAAUUUUCGGCAAUGGAGGAAACUC
UGACCGAGCAACGCCGCGUGAACGAUGAAGUACCUCGGUAUGUAAAGUUCUUUUAUUAAGGAAGAAAAAAGAGUGGAAAA
ACUCCCUUGACGGUACUUAAUGAAUAAGCCCCGGCUAAUUAUGUGCCAGCAGCCGCGGUAAUACAUAAGGGGCGAGCGUU
AUCCGGAAUUAUUGGGCGUAAAGGGUGCGUAGGCGGUUUAAUAAGUCUAUAGUUUAAUUUCAGUGCUUAACGCUGUUGUG
CUAUAGAAACUGUUUUACUAGAGUGAGUUAGAGGCAAGCGGAAUUCCAUGUGUAGCGGUAAAAUGCGUAAAUAUAUGGAG
GAACACCAGAGGCGUAGGCGGCUUGCUGGGACUUUACUGACGCUGAGGCACGAAAGCGUGGGGAGCAAACAGGAUUAGAU
ACCCUGGUAGUCCACGCCGUAAACGAUGAGUACUAAGUGUCGGGUAAAACCGGUACUGAAGUUAACACAUUAAGUACUCC
GCCUGAGUAGUACGUACGCAAGUAUGAAACUUAAAGGAAUUGACGGGACUCCGCACAAGCGGUGGAUCAUGUUGUUUAAU
UCGAAGAUACACGAAAAACCUUACCAGGUCUUGACAUUUUCUUGCGAAGUUAUAGAAAUAUAAUGGAGGUUAUCAGGAAA
ACAGGUGGUGCAUGGUUGUCGUCAGCUCGUGUCGUGAGAUGUUAGGUUAAGUCCUAAAACGAGCGCAACCCUUGUCGUUA
AUUGCCAGCAUGUAAUGAUGGGGACUUUAACGAGACUGCCAAUGAAAAAUUGGAGGAAGGUGGGGAUUACGUCAAAUCAU
CAUGCCCCUUAUGAUCUGGGCUACAAACGUGAUACAAUGGUUGAUACAAAGAGUAGCUGAAACGCGAGUUCUUAGCCAAU
CUCACAAAAUCAAUCUUACUUCGGCUUGUAGUAUGCAACUCGACCUCCAUGAAACUGGAAUCGCUAGUAAUCGCGAAUCA
GCAUGUCGCGGUGAAUACGUUCUCGGGGUUUGUACACACCGCCCGUCA
>AJ964959.1.1522 Bacteria;Bacillota;Bacilli;Acholeplasmatales;Acholeplasmataceae;Candidatus Phytoplasma;Candidatus Phytoplasma pyri
AAGAGUUUGAUCCUGGCUCAGGAUUAACGCUGGCGGCGUGCCUAAUACAUGCAAGUCGAACGGAAACUUUUAGUUUCAGU
GGCGAACGGGUGAGUAACACGUAAGUAACCUACCUUUCAGACGAGGAUAACAGUUGGAAACGACUGCUAAGACUGGAUAG
GAAGUUUUAAGGCAUCUUGAAACUUUUAAAAGACCCGCAAGGGUAUGCUGAGAGAUGGGCUUGCGGCACAUUAGUUAGUU
GGUAAGGUAACGGCUUACCAAGACCAUGAUGUGUAGCUGGACUGAGAGGUUGAACGGCCACAUUGGGACUGAGAUACGGC
CCAAACUCCUACGGGAGGCAGCAGUAAGGAAUUUUCGGCAAUGGAGGAAACUCUGACCGAGCAACGCCGCGUGAACGAUG
AAGUAUUUAGGUAUGUAAAGUUCUUUUAUUAAAGAAGAAAAAAUGAUGGAAAAAUCAUUCUGACGGUAUUUAAUGAAUAA
GCCCCGGCUAACUAUGUGCCAGCAGCUGCGGUAAUACAUGGGGGGCAAGCGUUAUCCGGAUUUAUUGGGCGUAAAGGGUG
CGUAGGCGGUUUAAUAAGUCUAUGGUCUAAGUUCAACGCUUAACGUUGUGAUGCUAUAGAAACUGUUUGACUAGAGUUGG
AUAGAGGCAAGUGGAAUUCCAUGUGUAGCGGUAAAAUGCGUAAAGAUAUGGAGGAACACCAGUAGCGAAGGCGGCUUGCU
GGGUCUUAACUGACGCUGAGGCACGAAAGCGUGGGGAGCAAACAGGAUUAGAUACCCUGGUAGUCCACGCCGUAAACGAU
GAGUACUAAGUGUUGGGUUAAACCAGUGCUGAAGUUAACGCAUUAAGUACUCCGCCUGAGUAGUACGUACGCAAGUAUGA
AACUUAAAGGAAUUGACGGGACUCCGCACAAGCGGUGGAUCAUGUUGUUUAAUUCGAAGAUACACGAAAAACCUUACCAG
GUCUUGACAUACUCUGCAAAGCUAUAGAAAUAUAGUGGAGGUUAUCAGGGAUACAGGUGGUGCAUGGUUGUCGUCAGCUC
GUGUCGUGAGAUGUUGGGUUAAGUCCCGCAACGAGCGCAACCCUUAUCGCUAGUUACCAUCAUUUAGUUGGGCACUUUAG
UGAGACUGCCAAUGAUAAAUUGGAGGAAGGUGGGGAUUACGUCAAAUCAUCAUGCCCCUUAUGACCUGGGCUACAAACGU
GAUACAAUGGCUGUUACAAAGAGUAGCUGAAGCGUGAGUUUUUAGCAAAUCUCAAAAAAACAGUCUCAGUUCGGAUUGAA
GUCUGCAACUCGACUUCAUGAAGUCGGAAUCGCUAGUAAUCGCGAAUCAGCAUGUCGUGGUGAAUACGUUCUCGGGGUUU
GUACACGCCGCCCGUCAAACCAUGAAAGUUGACAAUUCCCGAAACCAGUAGCCUAACUUGCAAAAGAGGGAACUGUCUAA
GGUAGGGUUGAUGAUUGGGGUUAAGUCGUAACAAGGUAUCCCUACCGGAAGGUGGGGAUGGAUCACCUCCUUUCUAAGGA
AA
>JQ768460.1.1520 Bacteria;Bacillota;Bacilli;Mycoplasmatales;Mycoplasmataceae;Spiroplasma;Spiroplasma sp. crk
AGAGUUUGAUCCUGGCUCAGGAUUAACGCUGGCGGCAUGCCUAAUACAUGCAAGUCGAACGAAAGUAGUUUACUACUUUA
AGUGGCGAACGGGUGAGUAAUACGUAUCUAAUCUACCUUUUAGUGGGGGAUAACUGUUAGAAAUGACAGCUAAUACCGCA
UAUUGUUAUUAUUAUAAUUUAGUAGUAAUGAAAGGAGCUUUCAAGCUUCGCUAAUUGAUGAGGAUACGGCGCAUUAGCUU
GUUGGUAUGGGUAAUGGCCUACCAAGGCAAUGAUGCGUAGCCGAUCUGAGAGGAUGAACGGCCACAUUGGGACUGAGACA
CGGCCCAAACUUCUACGGAAGGCAGCAGUAGGGAAUUUUUCACAAUGGGCGAAAGCCUGAUGGAGCAAUGCCGCGUGACU
GACGAAGGUCUUAGGAUUGUAAAGGUCUGUUGUAAGGGAAGAAGGAAUAAAACAGGAAAUGGUUUUAUUUUUGACUGUAC
CUUACUAGAAAGCCACGGCUAACUAUGUGCCAGCAGCCGCGGUAAUACAUAGGUGGCAAGCGUUAUCCGGAUUUAUUGGG
CGUAAAGGGUGCGUAGACGGUUUUAUAAGUCUGAGGUUAAAUAUAAGAGCUCAACUCUUAUCCGCCUUGGAAACUGUAAG
ACUAGAGUAUAGGAGAGGCUAAUGGAAUUCCAUGUGUAACGGUGGAAUGUAUAGAUAUUUGGAGGAACACCAAUGGCGAA
GGCAGUUAGCUGGCCUAUUACUGACGUUGAGGCACGAAAGCGUGGGGAGCAAAUAGGAUUAGAUACCCUAGUAGUCCACG
CCGUAAACGAUGAGUACUAAGUGUUGCCAUAAGGCAGUGCUGUAGCUAACGCAUUAAGUACUCCGCCUGAGUAGUAUGCU
CGCAAGAGUGAAACUCAAAGGAAUUGACGGGGACCCGCACAAGCGGUGGAGCAUGUGGUUUAAUUCGAAGCAACGCGAAG
AACCUUACCAGGCCUUGACAUACCUUGCAAAGCUAUAGAAAUAUAGUGGAGGUUAACAGGGAUACAGGUGGUCGAUGGUU
GUCGUCAGUUCGUGUCGUGAGAUGUUUGGUUAAGUCCAGCAACGAACGCAACCCCUGUCUUAGUUGCCAGCAUUUAGUUG
GGGACUCUAGGGAGACUGUUAGUGUAAACUAAAGGAAGGCGGGGAUGACGUCAAAUCAUCAUGCCCCUUAUGGCCUGGGC
UACACACGUGCUACAAUGGCUGAUACAAAGAGUCGCAAAAUCGCAAGGUUGAGCUAAUCUCAAAAAGUCAGUCUCAGUCC
GGAUUGAAGUCUGAAACUCGACUUCAUGAAGUCGGAAUCGCUAGUAAUCGCGAAUCAGCAAUGUCGCGGUGAAUACGUUC
UCGGGUCUUGUACACACCGCCCGUCAAAGCACGAGAGUUGUCAAUGCCAGAAGUUGGUGUCCUAACCGUAAGGAGGGAGC
UACCCAAGGCAGUGGUGGCGAUUGGGCUUAAGUCGUAACAAGGUACCUGUAUCGGAAGAUGCGGAUGGAUCACCUCCUUU
>JQ766309.1.1248 Bacteria;Bacillota;Bacilli;Acholeplasmatales;Acholeplasmataceae;Candidatus Phytoplasma;Cabbage stunt phytoplasma
GAAACGACUGCUAAGACUGGAUAGGAAAAGUAAAGGCAUCUUUACUUUUUUAAAAGACCUUCUUUGAAGGCAUGCUUAAG
GAGGGGCUUGCGACACAUUAGUUAGUUGGCAGGAUAAAGGCCUACCAAUACUAUGAUGUGUAGCUGGACUGAGAGGUUGA
ACAGCCACAUUGGGACUGAGACACGGCCCAAACUCCUACGGGAGGCAGCAGUAGGGAAUUUUCGGCAAUGGAGGAAACUC
UGACCGAGCAACGCCGCGUGAACGAUGAAGUACCUCGGUAUGUAAAGUUCUUUUAUUAAGGAAGAAAAAAGAGUGGAAAA
ACUCCCUUGACGGUACUUAAUGAAUAAGCCCCGGCUAAUUAUGUGCCAGCAGCCGCGGUAAUACAUAAGGGGCGAGCGUU
AUCCGGAAUUAUUGGGCGUAAAGGGUGCGUAGGCGGUUUAAUAAGUCUAUAGUUUAAUUUCAGUGCUUAACGCUGUUGUG
CUAUAGAAACUGUUUUACUAGAGUGAGUUAGAGGCAAGCGGAAUUCCAUGUGUAGCGGUAAAAUGCGUAAAUAUAUGGAG
GAACACCAGAGGCGUAGGCGGCUUGCUGGGACUUUACUGACGCUGAGGCACGAAAGCGUGGGGAGCAAACAGGAUUAGAU
ACCCUGGUAGUCCACGCCGUAAACGAUGAGUACUAAGUGUCGGGUAAAACCGGUACUGAAGUUAACACAUUAAGUACUCC
GCCUGAGUAGUACGUACGCAAGUAUGAAACUUAAAGGAAUUGACGGGACUCCGCACAAGCGGUGGAUCAUGUUGUUUAAU
UCGAAGAUACACGAAAAACCUUACCAGGUCUUGACAUUUUCUUGCGAAGUUAUAGAAAUAUAAUGGAGGUUAUCAGGAAA
ACAGGUGGUGCAUGGUUGUCGUCAGCUCGUGUCGUGAGAUGUUAGGUUAAGUCCUAAAACGAGCGCAACCCUUGUCGUUA
AUUGCCAGCAUGUAAUGAUGGGGACUUUAACGAGACUGCCAAUGAAAAAUUGGAGGAAGGUGGGGAUUACGUCAAAUCAU
CAUGCCCCUUAUGAUCUGGGCUACAAACGUGAUACAAUGGUUGAUACAAAGAGUAGCUGAAACGUGAGUUCUUAGCAAAU
CUCACAAAAUCAAUCUCAGAACGGCUGGUAAUACUCAACUCGACCUGAAUGAAGUUGGAAUCGCUAGUAAUCGCGAAUCA
GCAUGUCGCGGUGAAUACGUUCUCGGGGUUUGUACACACCGCCCGUCA
>EU683437.1.1243 Bacteria;Bacillota;Bacilli;Acholeplasmatales;Acholeplasmataceae;Candidatus Phytoplasma;'Camelina' aster yellows phytoplasma
GAACGACUGCUAAGACUGGAUAGUAGACAAGAAGGCAUCUUCUUGUUUUUAAAGACCUAUUAAUAGGUAUGCUUAGGGAG
GAGCUUGCGUCACAUUAGUUAGUUGGUGGGGUAAAGGCCUACCAAGACUAUGAUGUGUAGCCGGGCUGAGAGGUUGAACG
GCCACAUUGGGACUGAGACACGGCCCAAACUCCUACGGGAGGCAGCAGUAGGGAAUUUUCGGCAAUGGAGGAAACUCUGA
CCGAGCAACGCCGCGUGAACGAUGAAGUAUUUCGGUACGUAAAGUUCUUUUAUUAGGGAAGAAUAAAUGAUGGAAAAAUC
[truncated: 2,727,818 more chars]
